# Supplementary material for: From GenBank to GBIF: Phylogeny-Based Predictive Niche Modeling Tests Accuracy of Taxonomic Identifications in Large Occurrence Data Repositories
Source: PLoS One. 2016 Mar 11;11(3):e0151232. doi: 10.1371/journal.pone.0151232 (PMC4788202; doi:10.1371/journal.pone.0151232)
Supplement: S1 Table — Georeferenced occurrence records contain associated environmental grid data and were used for comparison with the niche model obtained from 160 georeferenced locations in North America and Europe [17], with AUC values indicated. (XLS) [file pone.0151232.s001.xls]

## Sheet: Supplemental Table S1
	S1 Table. List of 3,950 georeferenced GBIF occurrence records labeled Usnea longissima. Georeferenced occurrence records contain associated environmental grid data and were
	used for comparison with the niche model obtained from 160 georeferenced locations in North America and Europe [17], with AUC values indicated.
	#	longitude	latitude	AUC	tree_cover	alta	bio_1a	bio_2a	bio_3a	bio_4a	bio_5a	bio_6a	bio_7a	bio_8a	bio_9a	bio_10a	bio_11a	bio_12a	bio_13a	bio_14a	bio_15a	bio_16a	bio_17a	bio_18a	bio_19a
	1	-146.185	61.0822	0	15	457	2	88	29	7676	161	-141	302	56	46	102	-93	1211	156	63	29	420	200	277	313
	2	-122.002	47.3089	0	5	182	99	104	43	4915	241	0	241	42	163	163	39	1430	202	38	45	585	163	163	536
	3	-121.083	48.8333	0	1	1205	40	100	34	6724	206	-86	292	-37	127	127	-43	1225	197	37	55	568	127	127	515
	4	-91.7183	16.1183	0	2	1513	192	135	75	1016	283	104	179	197	193	204	177	2066	337	31	67	957	138	475	240
	5	-91.7183	16.1183	0	2	1513	192	135	75	1016	283	104	179	197	193	204	177	2066	337	31	67	957	138	475	240
	6	-83.6917	9.56667	0	2	2695	112	81	79	551	163	61	102	115	106	117	104	2587	411	38	61	1110	132	759	206
	7	-74.3	4.9	0	2	2718	127	98	81	206	186	66	120	126	126	130	125	943	135	37	40	332	142	298	210
	8	5.03928	61.62	0	1	13	75	43	27	4040	162	4	158	86	83	127	26	2153	284	98	33	771	342	531	514
	9	5.61494	61.6109	0	10	305	58	46	27	4290	149	-16	165	40	70	114	7	2372	306	106	33	847	375	439	582
	10	5.61593	61.6105	0	10	305	58	46	27	4290	149	-16	165	40	70	114	7	2372	306	106	33	847	375	439	582
	11	5.61593	61.6105	0	10	305	58	46	27	4290	149	-16	165	40	70	114	7	2372	306	106	33	847	375	439	582
	12	5.616	61.6111	0	10	305	58	46	27	4290	149	-16	165	40	70	114	7	2372	306	106	33	847	375	439	582
	13	5.6163	61.6117	0	10	305	58	46	27	4290	149	-16	165	40	70	114	7	2372	306	106	33	847	375	439	582
	14	5.61752	61.6132	0	10	305	58	46	27	4290	149	-16	165	40	70	114	7	2372	306	106	33	847	375	439	582
	15	5.61752	61.6132	0	10	305	58	46	27	4290	149	-16	165	40	70	114	7	2372	306	106	33	847	375	439	582
	16	5.61762	61.6123	0	10	305	58	46	27	4290	149	-16	165	40	70	114	7	2372	306	106	33	847	375	439	582
	17	5.61762	61.6123	0	10	305	58	46	27	4290	149	-16	165	40	70	114	7	2372	306	106	33	847	375	439	582
	18	5.64796	61.6283	0	10	483	48	46	27	4274	139	-26	165	30	59	104	-2	2438	309	110	32	866	387	452	605
	19	5.64796	61.6283	0	10	483	48	46	27	4274	139	-26	165	30	59	104	-2	2438	309	110	32	866	387	452	605
	20	5.7333	45.3333	0	5	1403	54	88	33	6094	197	-66	263	-12	129	132	-25	1245	119	81	10	338	275	286	328
	21	5.84551	60.8303	0	10	462	48	53	28	4882	152	-35	187	25	66	113	-10	2762	343	121	33	987	428	535	804
	22	8.02832	46.726	0	10	960	68	75	30	6103	202	-46	248	146	-1	146	-10	1245	143	82	20	403	252	403	258
	23	8.42242	46.8132	0	10	1435	43	65	28	5778	166	-64	230	117	-24	117	-30	1540	172	99	19	495	310	495	317
	24	8.42242	46.8132	0	10	1435	43	65	28	5778	166	-64	230	117	-24	117	-30	1540	172	99	19	495	310	495	317
	25	8.74799	59.068	0	1	503	38	62	25	6396	170	-75	245	89	-19	122	-40	967	112	48	26	322	162	271	209
	26	9.35089	60.2589	0	10	828	6	81	27	7632	169	-129	298	94	-49	106	-91	795	101	40	30	276	124	270	148
	27	9.35507	60.2594	0	10	828	6	81	27	7632	169	-129	298	94	-49	106	-91	795	101	40	30	276	124	270	148
	28	9.39291	60.2503	0	10	885	3	81	27	7591	166	-131	297	91	-52	103	-94	810	103	41	30	281	127	275	152
	29	9.39619	60.251	0	10	885	3	81	27	7591	166	-131	297	91	-52	103	-94	810	103	41	30	281	127	275	152
	30	9.87987	59.089	0	5	127	64	55	22	6622	194	-48	242	116	7	151	-17	760	90	39	26	256	134	214	152
	31	9.88133	59.0908	0	5	127	64	55	22	6622	194	-48	242	116	7	151	-17	760	90	39	26	256	134	214	152
	32	9.8857	59.0913	0	5	127	64	55	22	6622	194	-48	242	116	7	151	-17	760	90	39	26	256	134	214	152
	33	9.91671	59.1086	0	5	84	67	54	22	6648	196	-45	241	119	9	154	-14	749	89	38	26	252	133	210	149
	34	9.96485	59.0507	0	5	116	66	53	22	6593	193	-45	238	118	8	152	-14	757	90	39	26	254	135	211	152
	35	10.0161	59.0879	0	5	96	67	53	22	6625	195	-44	239	119	9	154	-14	749	89	38	26	251	134	210	149
	36	10.0323	59.0816	0	1	44	70	53	22	6583	197	-40	237	123	12	157	-10	738	89	38	26	249	133	204	147
	37	10.0605	59.2422	0	5	119	64	55	22	6729	196	-49	245	117	7	153	-18	750	88	38	26	252	133	213	148
	38	10.2181	63.8018	0	8	192	44	66	30	5468	161	-57	218	49	32	116	-23	1053	123	55	24	339	191	249	274
	39	10.6984	64.2216	0	8	185	44	64	29	5470	162	-55	217	50	66	116	-23	1208	141	62	23	385	220	277	320
	40	11.2269	64.2367	0	8	75	49	66	28	5818	172	-57	229	56	73	126	-23	1220	143	61	24	389	219	278	325
	41	12.7167	47.4333	0	5	1058	56	100	33	6836	208	-87	295	141	-22	141	-35	1169	154	61	33	445	190	445	203
	42	13.3775	46.5992	0	5	838	73	99	33	6882	227	-68	295	159	-4	159	-18	1285	139	65	24	406	210	406	224
	43	13.3775	46.5992	0	5	838	73	99	33	6882	227	-68	295	159	-4	159	-18	1285	139	65	24	406	210	406	224
	44	14.3333	46.5167	0	5	563	77	98	31	7554	241	-73	314	171	-7	171	-25	1087	124	50	28	362	165	362	169
	45	14.3333	46.5167	0	5	563	77	98	31	7554	241	-73	314	171	-7	171	-25	1087	124	50	28	362	165	362	169
	46	15.3	50.9417	0	14	458	67	77	28	7015	210	-64	274	153	-16	153	-28	665	83	35	30	242	112	242	121
	47	16.8939	62.2936	0	5	195	27	86	25	8420	197	-134	331	123	-34	136	-82	672	80	38	25	230	118	211	142
	48	16.8939	62.2936	0	5	195	27	86	25	8420	197	-134	331	123	-34	136	-82	672	80	38	25	230	118	211	142
	49	16.8939	62.2936	0	5	195	27	86	25	8420	197	-134	331	123	-34	136	-82	672	80	38	25	230	118	211	142
	50	16.9125	62.2762	0	5	194	27	86	25	8420	198	-133	331	123	-34	137	-82	672	81	38	25	231	118	211	142
	51	17.0509	62.8067	0	5	373	14	87	25	8550	187	-150	337	112	-48	125	-97	677	80	38	25	232	119	217	141
	52	17.0512	62.8068	0	5	373	14	87	25	8550	187	-150	337	112	-48	125	-97	677	80	38	25	232	119	217	141
	53	17.0512	62.8068	0	5	373	14	87	25	8550	187	-150	337	112	-48	125	-97	677	80	38	25	232	119	217	141
	54	17.0512	62.8068	0	5	373	14	87	25	8550	187	-150	337	112	-48	125	-97	677	80	38	25	232	119	217	141
	55	17.0515	62.807	0	5	373	14	87	25	8550	187	-150	337	112	-48	125	-97	677	80	38	25	232	119	217	141
	56	17.0515	62.8071	0	5	373	14	87	25	8550	187	-150	337	112	-48	125	-97	677	80	38	25	232	119	217	141
	57	17.0515	62.8071	0	5	373	14	87	25	8550	187	-150	337	112	-48	125	-97	677	80	38	25	232	119	217	141
	58	17.0516	62.8071	0	5	373	14	87	25	8550	187	-150	337	112	-48	125	-97	677	80	38	25	232	119	217	141
	59	17.0516	62.8072	0	5	373	14	87	25	8550	187	-150	337	112	-48	125	-97	677	80	38	25	232	119	217	141
	60	17.0517	62.8071	0	5	373	14	87	25	8550	187	-150	337	112	-48	125	-97	677	80	38	25	232	119	217	141
	61	17.0517	62.8072	0	5	373	14	87	25	8550	187	-150	337	112	-48	125	-97	677	80	38	25	232	119	217	141
	62	17.0517	62.8072	0	5	373	14	87	25	8550	187	-150	337	112	-48	125	-97	677	80	38	25	232	119	217	141
	63	17.0517	62.8072	0	5	373	14	87	25	8550	187	-150	337	112	-48	125	-97	677	80	38	25	232	119	217	141
	64	17.0518	62.8071	0	5	373	14	87	25	8550	187	-150	337	112	-48	125	-97	677	80	38	25	232	119	217	141
	65	17.0518	62.8072	0	5	373	14	87	25	8550	187	-150	337	112	-48	125	-97	677	80	38	25	232	119	217	141
	66	17.052	62.8069	0	5	373	14	87	25	8550	187	-150	337	112	-48	125	-97	677	80	38	25	232	119	217	141
	67	17.0521	62.8065	0	5	373	14	87	25	8550	187	-150	337	112	-48	125	-97	677	80	38	25	232	119	217	141
	68	17.4676	64.7635	0	8	543	-7	91	24	9305	179	-187	366	114	-71	114	-127	591	94	30	36	230	95	230	113
	69	18.1701	63.1659	0	5	244	20	85	25	8740	196	-143	339	122	-46	135	-91	661	77	38	23	214	118	198	145
	70	18.1707	62.9467	0	5	122	29	83	24	8645	202	-131	333	130	-38	142	-81	661	75	38	23	210	118	190	148
	71	18.1713	63.1645	0	5	244	20	85	25	8740	196	-143	339	122	-46	135	-91	661	77	38	23	214	118	198	145
	72	18.1772	63.1663	0	5	244	20	85	25	8740	196	-143	339	122	-46	135	-91	661	77	38	23	214	118	198	145
	73	18.1808	62.9436	0	5	122	29	83	24	8645	202	-131	333	130	-38	142	-81	661	75	38	23	210	118	190	148
	74	18.1834	63.1634	0	5	244	20	85	25	8740	196	-143	339	122	-46	135	-91	661	77	38	23	214	118	198	145
	75	18.1854	63.1659	0	5	244	20	85	25	8740	196	-143	339	122	-46	135	-91	661	77	38	23	214	118	198	145
	76	18.1855	62.9434	0	5	122	29	83	24	8645	202	-131	333	130	-38	142	-81	661	75	38	23	210	118	190	148
	77	18.189	63.1583	0	5	244	20	85	25	8740	196	-143	339	122	-46	135	-91	661	77	38	23	214	118	198	145
	78	18.1901	63.1583	0	5	244	20	85	25	8740	196	-143	339	122	-46	135	-91	661	77	38	23	214	118	198	145
	79	18.1945	63.1606	0	5	244	20	85	25	8740	196	-143	339	122	-46	135	-91	661	77	38	23	214	118	198	145
	80	18.195	63.1595	0	5	244	20	85	25	8740	196	-143	339	122	-46	135	-91	661	77	38	23	214	118	198	145
	81	18.1958	63.1608	0	5	244	20	85	25	8740	196	-143	339	122	-46	135	-91	661	77	38	23	214	118	198	145
	82	18.1962	63.157	0	5	244	20	85	25	8740	196	-143	339	122	-46	135	-91	661	77	38	23	214	118	198	145
	83	18.1962	63.157	0	5	244	20	85	25	8740	196	-143	339	122	-46	135	-91	661	77	38	23	214	118	198	145
	84	18.1962	63.157	0	5	244	20	85	25	8740	196	-143	339	122	-46	135	-91	661	77	38	23	214	118	198	145
	85	18.1962	63.1595	0	5	244	20	85	25	8740	196	-143	339	122	-46	135	-91	661	77	38	23	214	118	198	145
	86	18.197	63.166	0	5	244	20	85	25	8740	196	-143	339	122	-46	135	-91	661	77	38	23	214	118	198	145
	87	18.197	63.166	0	5	244	20	85	25	8740	196	-143	339	122	-46	135	-91	661	77	38	23	214	118	198	145
	88	18.197	63.166	0	5	244	20	85	25	8740	196	-143	339	122	-46	135	-91	661	77	38	23	214	118	198	145
	89	18.1983	63.1566	0	5	244	20	85	25	8740	196	-143	339	122	-46	135	-91	661	77	38	23	214	118	198	145
	90	18.2021	63.156	0	5	244	20	85	25	8740	196	-143	339	122	-46	135	-91	661	77	38	23	214	118	198	145
	91	18.2035	63.1564	0	5	244	20	85	25	8740	196	-143	339	122	-46	135	-91	661	77	38	23	214	118	198	145
	92	18.2046	63.1562	0	5	244	20	85	25	8740	196	-143	339	122	-46	135	-91	661	77	38	23	214	118	198	145
	93	18.2049	63.166	0	5	244	20	85	25	8740	196	-143	339	122	-46	135	-91	661	77	38	23	214	118	198	145
	94	18.2153	63.1477	0	5	219	22	84	24	8768	197	-142	339	124	-45	137	-90	659	76	38	24	213	117	197	145
	95	18.2161	63.1567	0	5	219	22	84	24	8768	197	-142	339	124	-45	137	-90	659	76	38	24	213	117	197	145
	96	18.2168	63.1656	0	5	219	22	84	24	8768	197	-142	339	124	-45	137	-90	659	76	38	24	213	117	197	145
	97	18.2359	63.1563	0	5	219	22	84	24	8768	197	-142	339	124	-45	137	-90	659	76	38	24	213	117	197	145
	98	18.2363	63.1533	0	5	219	22	84	24	8768	197	-142	339	124	-45	137	-90	659	76	38	24	213	117	197	145
	99	18.2425	63.1569	0	5	219	22	84	24	8768	197	-142	339	124	-45	137	-90	659	76	38	24	213	117	197	145
	100	18.2449	63.1558	0	5	219	22	84	24	8768	197	-142	339	124	-45	137	-90	659	76	38	24	213	117	197	145
	101	18.247	63.1558	0	5	219	22	84	24	8768	197	-142	339	124	-45	137	-90	659	76	38	24	213	117	197	145
	102	18.3208	63.0923	0	5	178	24	84	24	8734	199	-139	338	126	-42	139	-87	653	76	37	24	211	115	194	144
	103	18.3296	63.0919	0	5	178	24	84	24	8734	199	-139	338	126	-42	139	-87	653	76	37	24	211	115	194	144
	104	18.3473	63.7468	0	1	300	12	88	24	9089	194	-160	354	117	-54	131	-105	626	75	35	25	210	108	203	133
	105	18.4489	63.2064	0	5	93	28	84	24	8801	204	-136	340	130	-39	144	-84	629	73	36	24	204	110	187	139
	106	18.451	63.207	0	5	93	28	84	24	8801	204	-136	340	130	-39	144	-84	629	73	36	24	204	110	187	139
	107	18.5948	63.6409	0	1	208	18	87	24	9065	199	-153	352	122	-49	137	-98	614	73	34	24	204	107	194	131
	108	18.7527	63.8807	0	1	273	12	89	24	9194	196	-162	358	117	-55	132	-106	610	74	34	26	205	105	199	129
	109	18.8124	63.4736	0	1	209	19	86	24	8984	199	-149	348	123	-48	137	-96	626	75	36	24	206	110	193	136
	110	18.8138	63.4739	0	1	209	19	86	24	8984	199	-149	348	123	-48	137	-96	626	75	36	24	206	110	193	136
	111	18.9263	63.502	0	1	219	18	86	24	9009	198	-150	348	122	-50	136	-97	623	75	35	25	206	108	193	135
	112	19.115	64.1589	0	1	277	10	89	24	9311	196	-166	362	117	-58	132	-109	601	74	33	26	204	103	198	126
	113	19.1153	64.1588	0	1	277	10	89	24	9311	196	-166	362	117	-58	132	-109	601	74	33	26	204	103	198	126
	114	19.1153	64.1588	0	1	277	10	89	24	9311	196	-166	362	117	-58	132	-109	601	74	33	26	204	103	198	126
	115	19.1153	64.1588	0	1	277	10	89	24	9311	196	-166	362	117	-58	132	-109	601	74	33	26	204	103	198	126
	116	19.1154	64.1587	0	1	277	10	89	24	9311	196	-166	362	117	-58	132	-109	601	74	33	26	204	103	198	126
	117	19.1154	64.1588	0	1	277	10	89	24	9311	196	-166	362	117	-58	132	-109	601	74	33	26	204	103	198	126
	118	19.1154	64.1588	0	1	277	10	89	24	9311	196	-166	362	117	-58	132	-109	601	74	33	26	204	103	198	126
	119	19.1159	64.1591	0	1	277	10	89	24	9311	196	-166	362	117	-58	132	-109	601	74	33	26	204	103	198	126
	120	19.121	63.9423	0	1	248	13	88	24	9211	197	-160	357	119	-55	134	-105	605	74	34	25	203	105	195	129
	121	19.1322	64.153	0	1	249	12	90	24	9302	197	-165	362	118	-56	133	-108	593	73	33	26	201	102	194	125
	122	20.3337	65.9816	0	8	369	-8	90	23	9973	187	-196	383	106	-80	123	-136	526	74	27	34	198	83	195	98
	123	20.3383	65.9806	0	8	369	-8	90	23	9973	187	-196	383	106	-80	123	-136	526	74	27	34	198	83	195	98
	124	20.3389	65.9807	0	8	369	-8	90	23	9973	187	-196	383	106	-80	123	-136	526	74	27	34	198	83	195	98
	125	20.3392	65.9807	0	8	369	-8	90	23	9973	187	-196	383	106	-80	123	-136	526	74	27	34	198	83	195	98
	126	20.3413	65.9802	0	8	369	-8	90	23	9973	187	-196	383	106	-80	123	-136	526	74	27	34	198	83	195	98
	127	20.3425	65.98	0	8	369	-8	90	23	9973	187	-196	383	106	-80	123	-136	526	74	27	34	198	83	195	98
	128	20.3427	65.98	0	8	369	-8	90	23	9973	187	-196	383	106	-80	123	-136	526	74	27	34	198	83	195	98
	129	20.3429	65.9796	0	8	369	-8	90	23	9973	187	-196	383	106	-80	123	-136	526	74	27	34	198	83	195	98
	130	20.3437	65.9789	0	8	369	-8	90	23	9973	187	-196	383	106	-80	123	-136	526	74	27	34	198	83	195	98
	131	20.366	64.3384	0	1	250	10	88	24	9281	196	-162	358	118	-61	133	-108	598	75	34	26	201	104	184	131
	132	21.9496	65.9911	0	8	135	4	87	23	9638	194	-175	369	118	-71	132	-118	497	67	28	29	176	86	157	102
	133	39.25	40.8333	0	5	1518	77	109	34	7173	245	-71	316	108	164	164	-18	586	81	22	35	213	76	76	141
	134	39.4833	40.6667	0	5	1445	81	111	34	7371	252	-72	324	113	171	171	-17	541	77	19	36	200	68	68	128
	135	40.3166	40.5833	0	10	2320	39	118	33	7840	226	-126	352	72	135	135	-65	593	91	24	39	236	80	80	126
	136	40.3166	40.5833	0	10	2320	39	118	33	7840	226	-126	352	72	135	135	-65	593	91	24	39	236	80	80	126
	137	40.4	44.1	0	4	1042	81	95	32	6977	236	-55	291	150	-4	170	-8	968	116	50	21	309	177	295	197
	138	40.5305	43.4708	0	5	1222	79	95	34	6392	225	-50	275	138	1	159	-3	1134	125	65	16	335	221	327	247
	139	40.5333	43.4667	0	5	1222	79	95	34	6392	225	-50	275	138	1	159	-3	1134	125	65	16	335	221	327	247
	140	41.1166	40.95	0	5	2008	53	114	34	7504	232	-101	333	83	147	147	-45	687	85	43	24	234	134	134	147
	141	41.1166	40.95	0	5	2008	53	114	34	7504	232	-101	333	83	147	147	-45	687	85	43	24	234	134	134	147
	142	41.1333	40.9166	0	10	2424	31	116	34	7451	212	-124	336	61	124	124	-66	698	93	42	28	252	131	131	144
	143	82.4997	29.1425	0	5	3496	71	103	44	4496	184	-45	229	115	39	122	9	849	181	5	74	450	72	420	128
	144	94.875	29.9083	0	10	4062	38	131	44	5884	172	-125	297	110	-40	110	-40	546	117	2	93	323	9	323	9
	145	99.725	26.6317	0	5	3768	54	110	47	4525	148	-84	232	108	-7	108	-7	1005	239	7	95	613	30	613	30
	146	99.725	26.6317	0	5	3768	54	110	47	4525	148	-84	232	108	-7	108	-7	1005	239	7	95	613	30	613	30
	147	99.7908	26.6625	0	5	3386	77	111	47	4464	171	-61	232	130	16	130	16	1011	239	6	95	619	28	619	28
	148	99.7917	27.8192	0	5	3384	71	117	46	5033	178	-75	253	132	4	132	4	804	196	5	95	495	21	495	21
	149	99.8402	26.359	0	5	2232	143	112	48	4401	236	7	229	193	82	193	82	1046	213	9	86	600	42	600	42
	150	100.117	27	0	5	3228	85	115	48	4598	183	-56	239	139	23	139	23	955	235	4	100	603	19	603	19
	151	100.197	26.995	0	5	2921	103	116	48	4545	202	-37	239	157	41	157	41	960	236	3	101	610	17	610	17
	152	101.867	30.1333	0	10	3981	21	126	42	5805	146	-149	295	90	-59	90	-59	948	192	5	90	549	19	549	19
	153	103.767	32.9	0	10	3920	3	135	40	6323	148	-183	331	77	-83	81	-83	853	147	6	75	416	25	412	25
	154	121.396	24.2786	0	5	2725	85	72	45	3266	153	-7	160	114	55	120	40	3516	472	91	47	1354	318	1166	703
	155	138.849	35.4244	0	5	993	98	105	31	7893	261	-76	337	169	-4	199	-4	1812	251	52	45	686	182	680	182
	156	140.585	36.4585	0	0	5	140	91	29	7241	288	-16	304	197	49	235	49	1439	185	40	42	491	154	467	154
	157	145.083	-5.8167	0	2	3319	101	110	84	696	167	37	130	109	91	109	91	2556	323	110	35	920	341	920	341
	158	146.611	-7.18188	0	2	830	232	112	85	563	300	169	131	237	223	238	223	1589	189	76	26	499	248	486	248
	159	146.617	-7.1333	0	14	680	239	110	85	594	306	177	129	244	229	245	229	1589	198	74	26	508	250	494	250
	160	146.75	-7.3	0	2	965	225	114	87	571	293	162	131	229	216	231	216	1732	199	81	25	528	277	518	277
	161	147.367	-37.7	0	2	214	131	119	52	3822	253	25	228	147	81	180	81	795	87	47	15	239	178	180	178
	162	147.367	-37.7	0	2	214	131	119	52	3822	253	25	228	147	81	180	81	795	87	47	15	239	178	180	178
	163	150.467	-23.3667	0	8	12	223	110	50	3772	315	97	218	265	180	265	169	886	156	22	61	418	83	418	100
	164	150.717	-23.1333	0	8	39	222	91	46	3583	303	109	194	260	180	262	171	1178	203	22	63	569	97	532	127
	165	152.767	-27.0667	0	8	430	180	110	50	3807	277	61	216	221	135	224	126	1438	203	43	43	580	179	558	215
	166	152.767	-27.0667	0	8	430	180	110	50	3807	277	61	216	221	135	224	126	1438	203	43	43	580	179	558	215
	167	9.8971	61.3401	1e-05	7	855	0	83	26	7875	167	-142	309	103	-57	103	-101	693	93	33	36	259	100	259	122
	168	9.91943	61.293	1e-05	8	784	4	84	27	7955	171	-139	310	107	-53	107	-98	681	92	31	37	256	97	256	117
	169	10.0573	61.2972	1e-05	8	811	2	82	26	7929	169	-140	309	105	-55	105	-99	683	93	31	37	258	96	258	117
	170	18.1411	63.1008	1e-05	1	257	20	84	24	8726	195	-143	338	122	-46	135	-91	669	77	39	23	216	120	200	148
	171	18.1411	63.1009	1e-05	1	257	20	84	24	8726	195	-143	338	122	-46	135	-91	669	77	39	23	216	120	200	148
	172	18.1448	63.0998	1e-05	1	257	20	84	24	8726	195	-143	338	122	-46	135	-91	669	77	39	23	216	120	200	148
	173	18.1468	63.101	1e-05	1	257	20	84	24	8726	195	-143	338	122	-46	135	-91	669	77	39	23	216	120	200	148
	174	18.147	63.097	1e-05	1	257	20	84	24	8726	195	-143	338	122	-46	135	-91	669	77	39	23	216	120	200	148
	175	18.147	63.1004	1e-05	1	257	20	84	24	8726	195	-143	338	122	-46	135	-91	669	77	39	23	216	120	200	148
	176	18.1498	63.0982	1e-05	1	257	20	84	24	8726	195	-143	338	122	-46	135	-91	669	77	39	23	216	120	200	148
	177	18.1515	63.0949	1e-05	1	257	20	84	24	8726	195	-143	338	122	-46	135	-91	669	77	39	23	216	120	200	148
	178	18.1554	63.0972	1e-05	1	257	20	84	24	8726	195	-143	338	122	-46	135	-91	669	77	39	23	216	120	200	148
	179	18.2263	63.2319	1e-05	1	217	21	85	24	8783	197	-144	341	123	-45	136	-91	650	75	37	23	211	115	196	142
	180	18.2571	63.4073	1e-05	1	164	22	86	24	8887	200	-145	345	125	-44	139	-92	626	73	35	24	206	109	193	135
	181	18.2661	63.4078	1e-05	1	164	22	86	24	8887	200	-145	345	125	-44	139	-92	626	73	35	24	206	109	193	135
	182	18.2662	63.4079	1e-05	1	164	22	86	24	8887	200	-145	345	125	-44	139	-92	626	73	35	24	206	109	193	135
	183	18.4949	63.605	1e-05	1	325	12	87	24	9045	193	-159	352	116	-55	130	-104	637	76	36	24	211	112	203	137
	184	18.4961	63.6068	1e-05	1	325	12	87	24	9045	193	-159	352	116	-55	130	-104	637	76	36	24	211	112	203	137
	185	18.4978	63.6064	1e-05	1	325	12	87	24	9045	193	-159	352	116	-55	130	-104	637	76	36	24	211	112	203	137
	186	18.499	63.6048	1e-05	1	325	12	87	24	9045	193	-159	352	116	-55	130	-104	637	76	36	24	211	112	203	137
	187	18.4993	63.6048	1e-05	1	325	12	87	24	9045	193	-159	352	116	-55	130	-104	637	76	36	24	211	112	203	137
	188	18.6622	63.4536	1e-05	1	230	18	86	24	8966	198	-149	347	122	-49	136	-96	634	75	36	24	208	111	195	138
	189	18.6947	63.5074	1e-05	1	182	20	87	24	8998	200	-149	349	124	-47	138	-95	621	74	35	25	204	108	192	135
	190	18.6954	63.5042	1e-05	1	182	20	87	24	8998	200	-149	349	124	-47	138	-95	621	74	35	25	204	108	192	135
	191	18.6973	63.5032	1e-05	1	182	20	87	24	8998	200	-149	349	124	-47	138	-95	621	74	35	25	204	108	192	135
	192	18.7078	63.5066	1e-05	1	182	20	87	24	8998	200	-149	349	124	-47	138	-95	621	74	35	25	204	108	192	135
	193	19.1397	63.9374	1e-05	1	196	16	88	24	9200	200	-157	357	122	-52	137	-102	596	73	34	25	200	103	190	128
	194	19.3575	63.6901	1e-05	1	156	20	87	24	9056	201	-148	349	125	-48	139	-95	600	73	34	25	199	104	185	131
	195	19.7022	64.1938	1e-05	1	174	15	88	24	9288	201	-158	359	122	-54	138	-103	582	72	33	26	196	100	184	125
	196	19.7022	64.1938	1e-05	1	174	15	88	24	9288	201	-158	359	122	-54	138	-103	582	72	33	26	196	100	184	125
	197	19.8088	63.7651	1e-05	1	174	19	86	24	9058	200	-149	349	124	-51	138	-96	597	73	34	25	198	104	181	132
	198	8.98954	60.1426	2e-05	7	774	10	80	27	7457	170	-122	292	96	-45	107	-85	795	100	38	29	273	123	261	153
	199	8.99189	60.153	2e-05	7	774	10	80	27	7457	170	-122	292	96	-45	107	-85	795	100	38	29	273	123	261	153
	200	8.99584	60.1475	2e-05	7	774	10	80	27	7457	170	-122	292	96	-45	107	-85	795	100	38	29	273	123	261	153
	201	10.1937	59.5419	2e-05	5	159	58	62	23	7111	200	-63	263	111	0	152	-30	749	88	37	27	253	128	224	143
	202	16.8817	61.7064	2e-05	5	102	37	85	26	8251	205	-117	322	131	-24	144	-70	652	81	35	26	226	113	205	139
	203	17.4513	62.8017	2e-05	5	248	21	86	25	8518	192	-142	334	119	-42	132	-89	673	77	39	23	224	121	203	145
	204	17.4524	62.8011	2e-05	5	248	21	86	25	8518	192	-142	334	119	-42	132	-89	673	77	39	23	224	121	203	145
	205	18.4301	63.1087	2e-05	1	193	23	84	24	8755	199	-140	339	125	-43	139	-88	654	76	38	24	211	116	194	145
	206	18.4301	63.1087	2e-05	1	193	23	84	24	8755	199	-140	339	125	-43	139	-88	654	76	38	24	211	116	194	145
	207	18.4413	63.1231	2e-05	1	193	23	84	24	8755	199	-140	339	125	-43	139	-88	654	76	38	24	211	116	194	145
	208	18.4434	63.1239	2e-05	1	193	23	84	24	8755	199	-140	339	125	-43	139	-88	654	76	38	24	211	116	194	145
	209	18.4507	63.1166	2e-05	1	193	23	84	24	8755	199	-140	339	125	-43	139	-88	654	76	38	24	211	116	194	145
	210	18.459	63.1209	2e-05	1	178	24	84	24	8782	200	-139	339	126	-43	140	-88	651	76	37	24	210	115	192	144
	211	18.4801	63.1133	2e-05	1	178	24	84	24	8782	200	-139	339	126	-43	140	-88	651	76	37	24	210	115	192	144
	212	19.1487	63.5359	2e-05	1	96	25	86	24	8983	205	-142	347	129	-43	143	-90	600	72	34	25	198	104	183	131
	213	19.153	63.5328	2e-05	1	96	25	86	24	8983	205	-142	347	129	-43	143	-90	600	72	34	25	198	104	183	131
	214	19.5426	63.6947	2e-05	1	94	23	86	24	9027	205	-144	349	128	-45	142	-91	588	71	34	25	194	102	178	129
	215	9.79616	59.1812	3e-05	5	158	61	58	23	6726	194	-54	248	113	3	149	-22	768	90	39	26	259	134	219	152
	216	10.0993	59.4016	3e-05	5	171	59	58	22	6905	196	-58	254	112	2	150	-26	755	87	38	26	253	132	220	147
	217	10.1008	59.4035	3e-05	5	171	59	58	22	6905	196	-58	254	112	2	150	-26	755	87	38	26	253	132	220	147
	218	21.2422	66.0768	3e-05	1	225	-1	89	23	9796	191	-184	375	113	-75	129	-125	505	70	27	31	185	83	173	98
	219	21.2422	66.0768	3e-05	1	225	-1	89	23	9796	191	-184	375	113	-75	129	-125	505	70	27	31	185	83	173	98
	220	21.2422	66.077	3e-05	1	225	-1	89	23	9796	191	-184	375	113	-75	129	-125	505	70	27	31	185	83	173	98
	221	21.2422	66.077	3e-05	1	225	-1	89	23	9796	191	-184	375	113	-75	129	-125	505	70	27	31	185	83	173	98
	222	12.2873	61.4241	4e-05	8	630	12	77	25	8007	175	-130	305	116	-81	116	-91	632	91	25	41	250	86	250	100
	223	12.2886	61.426	4e-05	8	630	12	77	25	8007	175	-130	305	116	-81	116	-91	632	91	25	41	250	86	250	100
	224	16.4457	63.2772	4e-05	1	414	13	85	25	8551	185	-150	335	110	-49	124	-98	618	86	32	31	226	100	220	120
	225	18.8547	63.5605	4e-05	1	238	17	86	24	9027	197	-152	349	121	-51	135	-98	624	75	35	24	206	109	195	135
	226	19.8038	63.9156	4e-05	1	138	20	87	24	9101	202	-149	351	125	-49	139	-96	589	72	34	25	196	102	180	130
	227	10.1084	61.1459	5e-05	8	813	3	82	26	7948	170	-139	309	106	-55	106	-99	696	93	32	36	262	100	262	119
	228	10.1167	61.1467	5e-05	8	813	3	82	26	7948	170	-139	309	106	-55	106	-99	696	93	32	36	262	100	262	119
	229	10.1183	61.1486	5e-05	8	813	3	82	26	7948	170	-139	309	106	-55	106	-99	696	93	32	36	262	100	262	119
	230	10.1195	61.1458	5e-05	8	813	3	82	26	7948	170	-139	309	106	-55	106	-99	696	93	32	36	262	100	262	119
	231	10.1222	61.1435	5e-05	8	813	3	82	26	7948	170	-139	309	106	-55	106	-99	696	93	32	36	262	100	262	119
	232	10.1232	61.1467	5e-05	8	813	3	82	26	7948	170	-139	309	106	-55	106	-99	696	93	32	36	262	100	262	119
	233	17.6423	63.8114	5e-05	1	448	4	89	25	9016	185	-169	354	107	-60	122	-112	626	84	33	28	219	105	218	126
	234	-90.5422	47.7922	6e-05	5	506	34	119	28	10134	228	-189	417	156	-104	156	-104	721	95	20	45	278	78	278	78
	235	-90.5422	47.7922	6e-05	5	506	34	119	28	10134	228	-189	417	156	-104	156	-104	721	95	20	45	278	78	278	78
	236	9.9934	59.3935	6e-05	5	96	63	60	23	6953	201	-55	256	116	6	154	-23	741	86	37	27	251	128	216	143
	237	9.99488	59.3954	6e-05	5	96	63	60	23	6953	201	-55	256	116	6	154	-23	741	86	37	27	251	128	216	143
	238	10.1922	59.54	6e-05	5	111	62	61	23	7078	202	-59	261	115	4	155	-26	741	87	37	27	251	127	220	142
	239	18.3133	63.7203	6e-05	1	350	10	88	24	9091	192	-163	355	114	-57	129	-107	633	76	35	25	213	110	208	133
	240	18.3134	63.7203	6e-05	1	350	10	88	24	9091	192	-163	355	114	-57	129	-107	633	76	35	25	213	110	208	133
	241	18.3134	63.7203	6e-05	1	350	10	88	24	9091	192	-163	355	114	-57	129	-107	633	76	35	25	213	110	208	133
	242	18.3135	63.7203	6e-05	1	350	10	88	24	9091	192	-163	355	114	-57	129	-107	633	76	35	25	213	110	208	133
	243	18.3247	63.7203	6e-05	1	350	10	88	24	9091	192	-163	355	114	-57	129	-107	633	76	35	25	213	110	208	133
	244	19.2648	63.8012	6e-05	1	191	17	88	24	9133	200	-154	354	122	-51	137	-99	600	73	34	25	200	104	188	130
	245	19.2649	63.8009	6e-05	1	191	17	88	24	9133	200	-154	354	122	-51	137	-99	600	73	34	25	200	104	188	130
	246	19.2651	63.8009	6e-05	1	191	17	88	24	9133	200	-154	354	122	-51	137	-99	600	73	34	25	200	104	188	130
	247	19.2651	63.8009	6e-05	1	191	17	88	24	9133	200	-154	354	122	-51	137	-99	600	73	34	25	200	104	188	130
	248	19.2651	63.801	6e-05	1	191	17	88	24	9133	200	-154	354	122	-51	137	-99	600	73	34	25	200	104	188	130
	249	19.2651	63.8011	6e-05	1	191	17	88	24	9133	200	-154	354	122	-51	137	-99	600	73	34	25	200	104	188	130
	250	19.2655	63.8005	6e-05	1	191	17	88	24	9133	200	-154	354	122	-51	137	-99	600	73	34	25	200	104	188	130
	251	19.2655	63.8009	6e-05	1	191	17	88	24	9133	200	-154	354	122	-51	137	-99	600	73	34	25	200	104	188	130
	252	19.2655	63.8011	6e-05	1	191	17	88	24	9133	200	-154	354	122	-51	137	-99	600	73	34	25	200	104	188	130
	253	19.2656	63.8008	6e-05	1	191	17	88	24	9133	200	-154	354	122	-51	137	-99	600	73	34	25	200	104	188	130
	254	19.2656	63.801	6e-05	1	191	17	88	24	9133	200	-154	354	122	-51	137	-99	600	73	34	25	200	104	188	130
	255	19.2656	63.8012	6e-05	1	191	17	88	24	9133	200	-154	354	122	-51	137	-99	600	73	34	25	200	104	188	130
	256	19.2658	63.8005	6e-05	1	191	17	88	24	9133	200	-154	354	122	-51	137	-99	600	73	34	25	200	104	188	130
	257	18.3273	63.2309	7e-05	1	115	27	85	24	8794	203	-138	341	129	-40	142	-86	634	73	36	24	205	112	189	139
	258	18.3307	63.2309	7e-05	1	115	27	85	24	8794	203	-138	341	129	-40	142	-86	634	73	36	24	205	112	189	139
	259	18.4317	63.1259	7e-05	1	98	28	84	24	8763	203	-135	338	130	-39	143	-84	635	74	36	25	206	112	188	139
	260	18.4515	63.1256	7e-05	1	98	28	84	24	8763	203	-135	338	130	-39	143	-84	635	74	36	25	206	112	188	139
	261	18.4515	63.1265	7e-05	1	98	28	84	24	8763	203	-135	338	130	-39	143	-84	635	74	36	25	206	112	188	139
	262	18.4653	63.1253	7e-05	1	106	28	84	24	8783	203	-136	339	130	-39	143	-84	636	74	36	24	205	112	188	140
	263	18.5004	63.6096	7e-05	1	228	17	87	24	9039	198	-153	351	121	-50	136	-99	623	74	35	25	207	108	197	134
	264	18.5037	63.6051	7e-05	1	228	17	87	24	9039	198	-153	351	121	-50	136	-99	623	74	35	25	207	108	197	134
	265	18.5127	63.5994	7e-05	1	228	17	87	24	9039	198	-153	351	121	-50	136	-99	623	74	35	25	207	108	197	134
	266	18.6556	63.1844	7e-05	1	117	27	84	24	8832	203	-137	340	129	-41	143	-86	628	74	36	25	204	110	187	139
	267	18.6574	63.1863	7e-05	1	117	27	84	24	8832	203	-137	340	129	-41	143	-86	628	74	36	25	204	110	187	139
	268	18.6615	63.1855	7e-05	1	117	27	84	24	8832	203	-137	340	129	-41	143	-86	628	74	36	25	204	110	187	139
	269	18.6656	63.1884	7e-05	1	117	27	84	24	8832	203	-137	340	129	-41	143	-86	628	74	36	25	204	110	187	139
	270	18.9352	63.5647	7e-05	1	233	17	87	24	9025	198	-152	350	121	-51	135	-98	622	75	35	25	206	108	194	135
	271	18.9378	63.5617	7e-05	1	233	17	87	24	9025	198	-152	350	121	-51	135	-98	622	75	35	25	206	108	194	135
	272	-121.884	47.5678	8e-05	5	73	104	104	43	4847	244	4	240	48	167	167	45	1436	208	38	48	609	153	153	553
	273	17.1104	62.3196	8e-05	5	104	31	87	26	8442	201	-130	331	127	-30	140	-79	675	79	39	24	226	120	203	146
	274	17.4807	62.8533	8e-05	1	405	12	86	25	8547	185	-150	335	111	-51	124	-98	699	81	40	23	232	126	215	150
	275	17.4809	62.8533	8e-05	1	405	12	86	25	8547	185	-150	335	111	-51	124	-98	699	81	40	23	232	126	215	150
	276	17.4818	62.8531	8e-05	1	405	12	86	25	8547	185	-150	335	111	-51	124	-98	699	81	40	23	232	126	215	150
	277	17.484	62.8531	8e-05	1	405	12	86	25	8547	185	-150	335	111	-51	124	-98	699	81	40	23	232	126	215	150
	278	17.484	62.8618	8e-05	1	405	12	86	25	8547	185	-150	335	111	-51	124	-98	699	81	40	23	232	126	215	150
	279	17.4844	62.8618	8e-05	1	405	12	86	25	8547	185	-150	335	111	-51	124	-98	699	81	40	23	232	126	215	150
	280	17.4845	62.8619	8e-05	1	405	12	86	25	8547	185	-150	335	111	-51	124	-98	699	81	40	23	232	126	215	150
	281	17.4845	62.8621	8e-05	1	405	12	86	25	8547	185	-150	335	111	-51	124	-98	699	81	40	23	232	126	215	150
	282	17.4846	62.8617	8e-05	1	405	12	86	25	8547	185	-150	335	111	-51	124	-98	699	81	40	23	232	126	215	150
	283	17.485	62.8711	8e-05	1	405	12	86	25	8547	185	-150	335	111	-51	124	-98	699	81	40	23	232	126	215	150
	284	17.485	62.8711	8e-05	1	405	12	86	25	8547	185	-150	335	111	-51	124	-98	699	81	40	23	232	126	215	150
	285	17.4859	62.8613	8e-05	1	405	12	86	25	8547	185	-150	335	111	-51	124	-98	699	81	40	23	232	126	215	150
	286	17.486	62.8612	8e-05	1	405	12	86	25	8547	185	-150	335	111	-51	124	-98	699	81	40	23	232	126	215	150
	287	17.486	62.8612	8e-05	1	405	12	86	25	8547	185	-150	335	111	-51	124	-98	699	81	40	23	232	126	215	150
	288	17.4887	62.853	8e-05	1	405	12	86	25	8547	185	-150	335	111	-51	124	-98	699	81	40	23	232	126	215	150
	289	17.4899	62.8526	8e-05	1	405	12	86	25	8547	185	-150	335	111	-51	124	-98	699	81	40	23	232	126	215	150
	290	17.4972	62.8514	8e-05	1	405	12	86	25	8547	185	-150	335	111	-51	124	-98	699	81	40	23	232	126	215	150
	291	17.4973	62.8636	8e-05	1	405	12	86	25	8547	185	-150	335	111	-51	124	-98	699	81	40	23	232	126	215	150
	292	17.4973	62.8636	8e-05	1	405	12	86	25	8547	185	-150	335	111	-51	124	-98	699	81	40	23	232	126	215	150
	293	17.4973	62.8636	8e-05	1	405	12	86	25	8547	185	-150	335	111	-51	124	-98	699	81	40	23	232	126	215	150
	294	17.4973	62.8636	8e-05	1	405	12	86	25	8547	185	-150	335	111	-51	124	-98	699	81	40	23	232	126	215	150
	295	17.498	62.8632	8e-05	1	405	12	86	25	8547	185	-150	335	111	-51	124	-98	699	81	40	23	232	126	215	150
	296	17.498	62.8632	8e-05	1	405	12	86	25	8547	185	-150	335	111	-51	124	-98	699	81	40	23	232	126	215	150
	297	17.498	62.8632	8e-05	1	405	12	86	25	8547	185	-150	335	111	-51	124	-98	699	81	40	23	232	126	215	150
	298	17.498	62.8632	8e-05	1	405	12	86	25	8547	185	-150	335	111	-51	124	-98	699	81	40	23	232	126	215	150
	299	17.4981	62.863	8e-05	1	405	12	86	25	8547	185	-150	335	111	-51	124	-98	699	81	40	23	232	126	215	150
	300	17.4981	62.8631	8e-05	1	405	12	86	25	8547	185	-150	335	111	-51	124	-98	699	81	40	23	232	126	215	150
	301	17.4983	62.8631	8e-05	1	405	12	86	25	8547	185	-150	335	111	-51	124	-98	699	81	40	23	232	126	215	150
	302	17.4984	62.8739	8e-05	1	405	12	86	25	8547	185	-150	335	111	-51	124	-98	699	81	40	23	232	126	215	150
	303	9.83056	59.215	0.0001	5	131	62	58	23	6776	196	-54	250	114	4	151	-21	759	89	39	26	256	131	218	150
	304	9.91891	61.2902	0.0001	8	742	6	83	26	7981	174	-137	311	110	-51	110	-96	677	91	31	36	254	96	254	117
	305	9.94896	61.2818	0.0001	8	742	6	83	26	7981	174	-137	311	110	-51	110	-96	677	91	31	36	254	96	254	117
	306	9.94896	61.2818	0.0001	8	742	6	83	26	7981	174	-137	311	110	-51	110	-96	677	91	31	36	254	96	254	117
	307	9.95053	61.2836	0.0001	8	742	6	83	26	7981	174	-137	311	110	-51	110	-96	677	91	31	36	254	96	254	117
	308	10.0458	59.5503	0.00012	5	117	60	63	23	7153	203	-62	265	113	3	154	-30	736	87	36	27	250	124	220	140
	309	10.0464	59.5535	0.00012	5	117	60	63	23	7153	203	-62	265	113	3	154	-30	736	87	36	27	250	124	220	140
	310	10.0473	59.5521	0.00012	5	117	60	63	23	7153	203	-62	265	113	3	154	-30	736	87	36	27	250	124	220	140
	311	10.0481	59.5508	0.00012	5	117	60	63	23	7153	203	-62	265	113	3	154	-30	736	87	36	27	250	124	220	140
	312	13.8399	66.0727	0.00013	8	298	36	61	27	5728	156	-64	220	6	58	113	-32	1672	203	78	26	537	278	354	476
	313	18.5043	63.1183	0.00016	1	40	32	84	24	8741	206	-131	337	133	-35	146	-80	626	73	36	25	202	110	183	139
	314	18.5137	63.1334	0.00016	1	17	33	84	24	8752	207	-131	338	134	-34	147	-79	616	72	35	25	199	107	181	136
	315	18.5176	63.1324	0.00016	1	17	33	84	24	8752	207	-131	338	134	-34	147	-79	616	72	35	25	199	107	181	136
	316	18.5176	63.1333	0.00016	1	17	33	84	24	8752	207	-131	338	134	-34	147	-79	616	72	35	25	199	107	181	136
	317	18.5176	63.1333	0.00016	1	17	33	84	24	8752	207	-131	338	134	-34	147	-79	616	72	35	25	199	107	181	136
	318	18.6807	63.1777	0.00016	1	56	30	84	24	8813	206	-134	340	133	-37	146	-82	617	72	35	25	200	107	182	137
	319	18.7939	63.3179	0.00016	1	38	30	85	24	8867	207	-136	343	133	-38	146	-83	605	72	34	25	198	105	181	133
	320	19.4996	63.5706	0.00016	0	28	28	86	24	8974	207	-138	345	132	-40	146	-86	583	70	33	25	192	101	175	129
	321	19.4996	63.5706	0.00016	0	28	28	86	24	8974	207	-138	345	132	-40	146	-86	583	70	33	25	192	101	175	129
	322	19.8393	63.7599	0.00016	1	91	23	86	24	9032	204	-144	348	128	-46	142	-91	584	71	33	26	193	101	176	129
	323	20.268	63.8237	0.00016	1	25	27	85	24	8966	207	-138	345	131	-43	145	-87	572	70	32	26	189	99	168	128
	324	20.268	63.8237	0.00016	1	25	27	85	24	8966	207	-138	345	131	-43	145	-87	572	70	32	26	189	99	168	128
	325	20.268	63.8237	0.00016	1	25	27	85	24	8966	207	-138	345	131	-43	145	-87	572	70	32	26	189	99	168	128
	326	20.5496	63.9055	0.00016	1	33	26	85	24	8952	206	-139	345	130	-44	144	-87	574	70	32	26	189	100	166	130
	327	20.5496	63.9055	0.00016	1	33	26	85	24	8952	206	-139	345	130	-44	144	-87	574	70	32	26	189	100	166	130
	328	9.85158	60.4596	0.00017	1	935	0	80	26	7721	164	-135	299	89	-57	101	-98	807	103	40	30	284	126	283	148
	329	9.85158	60.4596	0.00017	1	935	0	80	26	7721	164	-135	299	89	-57	101	-98	807	103	40	30	284	126	283	148
	330	10.7224	59.9726	0.00017	1	242	48	71	24	7617	204	-82	286	135	-10	149	-48	783	94	39	27	262	128	247	148
	331	10.7224	59.9726	0.00017	1	242	48	71	24	7617	204	-82	286	135	-10	149	-48	783	94	39	27	262	128	247	148
	332	10.7224	59.9726	0.00017	1	242	48	71	24	7617	204	-82	286	135	-10	149	-48	783	94	39	27	262	128	247	148
	333	10.7224	59.9726	0.00017	1	242	48	71	24	7617	204	-82	286	135	-10	149	-48	783	94	39	27	262	128	247	148
	334	10.7224	59.9726	0.00017	1	242	48	71	24	7617	204	-82	286	135	-10	149	-48	783	94	39	27	262	128	247	148
	335	10.7224	59.9726	0.00017	1	242	48	71	24	7617	204	-82	286	135	-10	149	-48	783	94	39	27	262	128	247	148
	336	10.7224	59.9726	0.00017	1	242	48	71	24	7617	204	-82	286	135	-10	149	-48	783	94	39	27	262	128	247	148
	337	10.7224	59.9726	0.00017	1	242	48	71	24	7617	204	-82	286	135	-10	149	-48	783	94	39	27	262	128	247	148
	338	10.7224	59.9726	0.00017	1	242	48	71	24	7617	204	-82	286	135	-10	149	-48	783	94	39	27	262	128	247	148
	339	10.7224	59.9726	0.00017	1	242	48	71	24	7617	204	-82	286	135	-10	149	-48	783	94	39	27	262	128	247	148
	340	10.7224	59.9726	0.00017	1	242	48	71	24	7617	204	-82	286	135	-10	149	-48	783	94	39	27	262	128	247	148
	341	10.7224	59.9726	0.00017	1	242	48	71	24	7617	204	-82	286	135	-10	149	-48	783	94	39	27	262	128	247	148
	342	10.7224	59.9726	0.00017	1	242	48	71	24	7617	204	-82	286	135	-10	149	-48	783	94	39	27	262	128	247	148
	343	10.7224	59.9726	0.00017	1	242	48	71	24	7617	204	-82	286	135	-10	149	-48	783	94	39	27	262	128	247	148
	344	10.7224	59.9726	0.00017	1	242	48	71	24	7617	204	-82	286	135	-10	149	-48	783	94	39	27	262	128	247	148
	345	-66.15	48.94	0.00018	5	655	2	82	21	9969	191	-187	378	120	-77	129	-129	1156	111	69	13	330	236	323	260
	346	-66.15	48.94	0.00018	5	655	2	82	21	9969	191	-187	378	120	-77	129	-129	1156	111	69	13	330	236	323	260
	347	-66.15	48.94	0.00018	5	655	2	82	21	9969	191	-187	378	120	-77	129	-129	1156	111	69	13	330	236	323	260
	348	9.0037	60.2607	0.00019	8	706	12	83	27	7683	177	-125	302	101	-42	112	-87	758	96	36	30	264	115	253	142
	349	17.055	62.3126	0.00024	5	24	35	87	26	8425	205	-126	331	131	-26	144	-74	657	77	38	25	221	117	198	141
	350	17.055	62.3126	0.00024	5	24	35	87	26	8425	205	-126	331	131	-26	144	-74	657	77	38	25	221	117	198	141
	351	17.055	62.3126	0.00024	5	24	35	87	26	8425	205	-126	331	131	-26	144	-74	657	77	38	25	221	117	198	141
	352	17.055	62.3126	0.00024	5	24	35	87	26	8425	205	-126	331	131	-26	144	-74	657	77	38	25	221	117	198	141
	353	17.055	62.3126	0.00024	5	24	35	87	26	8425	205	-126	331	131	-26	144	-74	657	77	38	25	221	117	198	141
	354	17.055	62.3126	0.00024	5	24	35	87	26	8425	205	-126	331	131	-26	144	-74	657	77	38	25	221	117	198	141
	355	17.0649	62.3276	0.00024	5	24	35	87	26	8425	205	-126	331	131	-26	144	-74	657	77	38	25	221	117	198	141
	356	17.0649	62.3276	0.00024	5	24	35	87	26	8425	205	-126	331	131	-26	144	-74	657	77	38	25	221	117	198	141
	357	11.1143	59.5967	0.00025	5	115	59	63	23	7281	203	-65	268	111	0	154	-33	792	90	41	26	264	134	234	156
	358	-90.5333	47.7833	0.00026	5	453	36	119	28	10056	229	-185	414	158	-100	158	-100	715	94	20	44	274	79	274	79
	359	14.4444	51.5412	0.00026	1	124	89	78	28	6997	235	-36	271	177	7	177	-3	583	71	33	24	199	106	199	119
	360	10.5686	60.0521	0.00029	1	435	36	72	24	7663	193	-96	289	123	-23	136	-61	795	97	40	27	268	130	258	150
	361	10.5713	60.0709	0.00029	1	435	36	72	24	7663	193	-96	289	123	-23	136	-61	795	97	40	27	268	130	258	150
	362	10.5834	60.0645	0.00029	1	429	36	72	24	7651	193	-96	289	123	-22	136	-61	797	97	40	27	269	130	258	151
	363	10.5995	60.0782	0.00029	1	429	36	72	24	7651	193	-96	289	123	-22	136	-61	797	97	40	27	269	130	258	151
	364	10.5996	60.0782	0.00029	1	429	36	72	24	7651	193	-96	289	123	-22	136	-61	797	97	40	27	269	130	258	151
	365	10.6035	60.0683	0.00029	1	429	36	72	24	7651	193	-96	289	123	-22	136	-61	797	97	40	27	269	130	258	151
	366	10.6051	60.0638	0.00029	1	429	36	72	24	7651	193	-96	289	123	-22	136	-61	797	97	40	27	269	130	258	151
	367	10.6051	60.0638	0.00029	1	429	36	72	24	7651	193	-96	289	123	-22	136	-61	797	97	40	27	269	130	258	151
	368	10.6058	60.052	0.00029	1	429	36	72	24	7651	193	-96	289	123	-22	136	-61	797	97	40	27	269	130	258	151
	369	10.6058	60.052	0.00029	1	429	36	72	24	7651	193	-96	289	123	-22	136	-61	797	97	40	27	269	130	258	151
	370	10.6068	60.0615	0.00029	1	429	36	72	24	7651	193	-96	289	123	-22	136	-61	797	97	40	27	269	130	258	151
	371	10.6068	60.0615	0.00029	1	429	36	72	24	7651	193	-96	289	123	-22	136	-61	797	97	40	27	269	130	258	151
	372	10.6068	60.0615	0.00029	1	429	36	72	24	7651	193	-96	289	123	-22	136	-61	797	97	40	27	269	130	258	151
	373	10.6168	60.0452	0.00029	1	429	36	72	24	7651	193	-96	289	123	-22	136	-61	797	97	40	27	269	130	258	151
	374	10.6168	60.0452	0.00029	1	429	36	72	24	7651	193	-96	289	123	-22	136	-61	797	97	40	27	269	130	258	151
	375	10.6831	60.132	0.00029	1	407	36	73	24	7745	195	-98	293	123	-23	137	-63	789	96	40	28	267	128	257	149
	376	18.2225	63.1792	0.00032	1	306	16	85	24	8790	193	-148	341	118	-50	132	-96	669	78	38	23	217	119	203	146
	377	18.2252	63.1789	0.00032	1	306	16	85	24	8790	193	-148	341	118	-50	132	-96	669	78	38	23	217	119	203	146
	378	18.2265	63.1806	0.00032	1	306	16	85	24	8790	193	-148	341	118	-50	132	-96	669	78	38	23	217	119	203	146
	379	18.2286	63.1819	0.00032	1	306	16	85	24	8790	193	-148	341	118	-50	132	-96	669	78	38	23	217	119	203	146
	380	18.23	63.1823	0.00032	1	306	16	85	24	8790	193	-148	341	118	-50	132	-96	669	78	38	23	217	119	203	146
	381	18.2301	63.182	0.00032	1	306	16	85	24	8790	193	-148	341	118	-50	132	-96	669	78	38	23	217	119	203	146
	382	18.2305	63.1824	0.00032	1	306	16	85	24	8790	193	-148	341	118	-50	132	-96	669	78	38	23	217	119	203	146
	383	18.2326	63.1909	0.00032	1	306	16	85	24	8790	193	-148	341	118	-50	132	-96	669	78	38	23	217	119	203	146
	384	18.2328	63.1907	0.00032	1	306	16	85	24	8790	193	-148	341	118	-50	132	-96	669	78	38	23	217	119	203	146
	385	18.2389	63.1922	0.00032	1	306	16	85	24	8790	193	-148	341	118	-50	132	-96	669	78	38	23	217	119	203	146
	386	18.2391	63.1738	0.00032	1	306	16	85	24	8790	193	-148	341	118	-50	132	-96	669	78	38	23	217	119	203	146
	387	18.2401	63.1732	0.00032	1	306	16	85	24	8790	193	-148	341	118	-50	132	-96	669	78	38	23	217	119	203	146
	388	18.2406	63.1741	0.00032	1	306	16	85	24	8790	193	-148	341	118	-50	132	-96	669	78	38	23	217	119	203	146
	389	18.4627	63.7241	0.00033	1	216	17	88	24	9087	199	-155	354	121	-50	136	-100	611	73	34	25	204	105	196	130
	390	10.311	59.8744	0.00034	1	352	43	69	24	7447	195	-85	280	129	-15	141	-51	782	95	39	27	261	129	247	148
	391	10.311	59.8744	0.00034	1	352	43	69	24	7447	195	-85	280	129	-15	141	-51	782	95	39	27	261	129	247	148
	392	10.3123	59.8743	0.00034	1	352	43	69	24	7447	195	-85	280	129	-15	141	-51	782	95	39	27	261	129	247	148
	393	10.3123	59.8743	0.00034	1	352	43	69	24	7447	195	-85	280	129	-15	141	-51	782	95	39	27	261	129	247	148
	394	10.3172	59.8725	0.00034	1	352	43	69	24	7447	195	-85	280	129	-15	141	-51	782	95	39	27	261	129	247	148
	395	10.3843	59.9108	0.00034	1	346	43	69	24	7485	196	-85	281	129	-15	141	-51	783	95	39	27	262	129	249	148
	396	10.4015	59.8927	0.00034	1	346	43	69	24	7485	196	-85	281	129	-15	141	-51	783	95	39	27	262	129	249	148
	397	10.4015	59.8927	0.00034	1	346	43	69	24	7485	196	-85	281	129	-15	141	-51	783	95	39	27	262	129	249	148
	398	-90.3719	48.0167	0.00035	5	565	27	121	28	10328	224	-200	424	151	-114	151	-114	728	95	22	43	278	84	278	84
	399	9.31681	60.413	0.00035	7	734	10	85	27	7870	178	-131	309	100	-45	112	-92	754	97	37	32	266	114	260	137
	400	16.6626	62.2952	0.0004	1	234	26	86	25	8420	197	-134	331	122	-35	135	-83	659	80	36	27	231	114	215	136
	401	17.6624	62.9106	0.0004	1	207	23	85	25	8523	194	-138	332	122	-40	135	-86	668	76	39	23	218	120	198	146
	402	17.6625	62.9102	0.0004	1	207	23	85	25	8523	194	-138	332	122	-40	135	-86	668	76	39	23	218	120	198	146
	403	17.6646	62.9091	0.0004	1	207	23	85	25	8523	194	-138	332	122	-40	135	-86	668	76	39	23	218	120	198	146
	404	17.6646	62.9094	0.0004	1	207	23	85	25	8523	194	-138	332	122	-40	135	-86	668	76	39	23	218	120	198	146
	405	18.1023	63.0703	0.0004	1	225	22	84	25	8678	196	-140	336	123	-44	136	-89	670	77	38	24	216	119	198	148
	406	18.1045	63.0702	0.0004	1	225	22	84	25	8678	196	-140	336	123	-44	136	-89	670	77	38	24	216	119	198	148
	407	18.1065	63.0731	0.0004	1	225	22	84	25	8678	196	-140	336	123	-44	136	-89	670	77	38	24	216	119	198	148
	408	18.1067	63.0729	0.0004	1	225	22	84	25	8678	196	-140	336	123	-44	136	-89	670	77	38	24	216	119	198	148
	409	18.1068	63.0729	0.0004	1	225	22	84	25	8678	196	-140	336	123	-44	136	-89	670	77	38	24	216	119	198	148
	410	18.1072	63.0729	0.0004	1	225	22	84	25	8678	196	-140	336	123	-44	136	-89	670	77	38	24	216	119	198	148
	411	18.1079	63.0729	0.0004	1	225	22	84	25	8678	196	-140	336	123	-44	136	-89	670	77	38	24	216	119	198	148
	412	18.1088	63.0726	0.0004	1	225	22	84	25	8678	196	-140	336	123	-44	136	-89	670	77	38	24	216	119	198	148
	413	18.1106	63.0776	0.0004	1	225	22	84	25	8678	196	-140	336	123	-44	136	-89	670	77	38	24	216	119	198	148
	414	18.1108	63.0726	0.0004	1	225	22	84	25	8678	196	-140	336	123	-44	136	-89	670	77	38	24	216	119	198	148
	415	18.1108	63.0727	0.0004	1	225	22	84	25	8678	196	-140	336	123	-44	136	-89	670	77	38	24	216	119	198	148
	416	18.1108	63.0727	0.0004	1	225	22	84	25	8678	196	-140	336	123	-44	136	-89	670	77	38	24	216	119	198	148
	417	18.1111	63.0726	0.0004	1	225	22	84	25	8678	196	-140	336	123	-44	136	-89	670	77	38	24	216	119	198	148
	418	18.1113	63.0726	0.0004	1	225	22	84	25	8678	196	-140	336	123	-44	136	-89	670	77	38	24	216	119	198	148
	419	18.1117	63.0727	0.0004	1	225	22	84	25	8678	196	-140	336	123	-44	136	-89	670	77	38	24	216	119	198	148
	420	18.1132	63.0728	0.0004	1	225	22	84	25	8678	196	-140	336	123	-44	136	-89	670	77	38	24	216	119	198	148
	421	18.1161	63.0709	0.0004	1	225	22	84	25	8678	196	-140	336	123	-44	136	-89	670	77	38	24	216	119	198	148
	422	18.1182	63.0709	0.0004	1	225	22	84	25	8678	196	-140	336	123	-44	136	-89	670	77	38	24	216	119	198	148
	423	18.1195	63.0705	0.0004	1	225	22	84	25	8678	196	-140	336	123	-44	136	-89	670	77	38	24	216	119	198	148
	424	18.1383	63.1526	0.0004	1	245	20	85	25	8740	196	-143	339	122	-46	135	-91	664	77	38	24	216	118	200	145
	425	18.1387	63.1545	0.0004	1	245	20	85	25	8740	196	-143	339	122	-46	135	-91	664	77	38	24	216	118	200	145
	426	18.1391	63.1532	0.0004	1	245	20	85	25	8740	196	-143	339	122	-46	135	-91	664	77	38	24	216	118	200	145
	427	18.1402	63.1508	0.0004	1	245	20	85	25	8740	196	-143	339	122	-46	135	-91	664	77	38	24	216	118	200	145
	428	18.1403	63.1543	0.0004	1	245	20	85	25	8740	196	-143	339	122	-46	135	-91	664	77	38	24	216	118	200	145
	429	18.1436	63.1506	0.0004	1	245	20	85	25	8740	196	-143	339	122	-46	135	-91	664	77	38	24	216	118	200	145
	430	18.024	63.5009	0.00053	1	184	20	87	25	8889	198	-149	347	122	-45	136	-94	617	72	34	25	207	107	196	130
	431	18.0246	63.4985	0.00053	1	181	21	87	25	8890	199	-148	347	123	-45	137	-93	621	73	34	25	207	107	196	132
	432	18.0251	63.4983	0.00053	1	181	21	87	25	8890	199	-148	347	123	-45	137	-93	621	73	34	25	207	107	196	132
	433	18.3797	63.0362	0.00056	1	31	33	83	24	8718	207	-129	336	134	-34	147	-78	633	73	36	25	203	111	183	141
	434	18.4021	63.6157	0.00056	1	307	13	88	25	9033	194	-158	352	117	-54	131	-103	633	76	35	25	211	110	203	134
	435	18.4116	62.9334	0.00056	1	67	32	83	24	8663	205	-129	334	133	-35	146	-78	646	74	37	25	206	114	185	144
	436	10.0094	59.3395	0.00058	5	281	53	59	23	6878	189	-64	253	106	-5	143	-32	785	91	40	25	261	138	230	155
	437	10.0109	59.3414	0.00058	5	281	53	59	23	6878	189	-64	253	106	-5	143	-32	785	91	40	25	261	138	230	155
	438	16.679	62.1951	0.00058	5	257	25	86	26	8410	196	-134	330	121	-36	135	-84	670	82	37	27	234	116	217	138
	439	17.9699	63.3961	0.00069	1	209	20	87	25	8849	197	-147	344	122	-45	136	-94	630	74	35	25	210	109	198	134
	440	17.9758	63.3939	0.00069	1	209	20	87	25	8849	197	-147	344	122	-45	136	-94	630	74	35	25	210	109	198	134
	441	11.5543	64.4834	0.00075	8	80	49	65	28	5792	173	-56	229	57	71	126	-22	1397	162	67	24	440	246	302	387
	442	18.5766	63.695	0.00079	1	249	15	88	24	9077	197	-156	353	120	-52	134	-101	620	74	34	25	207	107	199	131
	443	11.7512	60.1423	0.00104	1	333	38	72	24	7734	194	-97	291	125	-22	139	-61	782	90	39	27	258	127	252	148
	444	11.7981	60.1149	0.00104	1	346	37	72	24	7682	193	-96	289	124	-22	138	-61	786	91	39	27	260	128	253	148
	445	17.631	62.8485	0.0011	1	203	24	85	25	8485	194	-137	331	122	-40	135	-85	672	76	39	23	219	122	198	147
	446	17.641	62.8512	0.0011	1	203	24	85	25	8485	194	-137	331	122	-40	135	-85	672	76	39	23	219	122	198	147
	447	17.7144	62.8933	0.0011	1	147	27	85	25	8486	198	-132	330	126	-37	138	-81	662	75	38	23	215	119	193	145
	448	17.7225	62.8957	0.0011	1	147	27	85	25	8486	198	-132	330	126	-37	138	-81	662	75	38	23	215	119	193	145
	449	18.0287	63.0431	0.0011	1	166	26	84	25	8660	199	-136	335	126	-40	139	-85	658	75	38	23	212	118	193	145
	450	18.0298	63.0458	0.0011	1	166	26	84	25	8660	199	-136	335	126	-40	139	-85	658	75	38	23	212	118	193	145
	451	18.0438	63.0233	0.0011	1	149	27	84	25	8645	200	-135	335	127	-39	140	-84	659	75	38	24	211	118	192	146
	452	18.0439	63.0233	0.0011	1	149	27	84	25	8645	200	-135	335	127	-39	140	-84	659	75	38	24	211	118	192	146
	453	18.0447	63.0242	0.0011	1	149	27	84	25	8645	200	-135	335	127	-39	140	-84	659	75	38	24	211	118	192	146
	454	18.0463	63.0221	0.0011	1	149	27	84	25	8645	200	-135	335	127	-39	140	-84	659	75	38	24	211	118	192	146
	455	18.0464	63.0158	0.0011	1	149	27	84	25	8645	200	-135	335	127	-39	140	-84	659	75	38	24	211	118	192	146
	456	18.0464	63.022	0.0011	1	149	27	84	25	8645	200	-135	335	127	-39	140	-84	659	75	38	24	211	118	192	146
	457	18.0464	63.0221	0.0011	1	149	27	84	25	8645	200	-135	335	127	-39	140	-84	659	75	38	24	211	118	192	146
	458	18.0465	63.0221	0.0011	1	149	27	84	25	8645	200	-135	335	127	-39	140	-84	659	75	38	24	211	118	192	146
	459	18.0471	63.0248	0.0011	1	149	27	84	25	8645	200	-135	335	127	-39	140	-84	659	75	38	24	211	118	192	146
	460	18.0478	63.0203	0.0011	1	149	27	84	25	8645	200	-135	335	127	-39	140	-84	659	75	38	24	211	118	192	146
	461	18.0485	63.0209	0.0011	1	149	27	84	25	8645	200	-135	335	127	-39	140	-84	659	75	38	24	211	118	192	146
	462	18.0492	63.0208	0.0011	1	149	27	84	25	8645	200	-135	335	127	-39	140	-84	659	75	38	24	211	118	192	146
	463	18.0493	63.0208	0.0011	1	149	27	84	25	8645	200	-135	335	127	-39	140	-84	659	75	38	24	211	118	192	146
	464	18.0497	63.0208	0.0011	1	149	27	84	25	8645	200	-135	335	127	-39	140	-84	659	75	38	24	211	118	192	146
	465	18.0497	63.0208	0.0011	1	149	27	84	25	8645	200	-135	335	127	-39	140	-84	659	75	38	24	211	118	192	146
	466	18.0498	63.0208	0.0011	1	149	27	84	25	8645	200	-135	335	127	-39	140	-84	659	75	38	24	211	118	192	146
	467	18.0504	63.0208	0.0011	1	149	27	84	25	8645	200	-135	335	127	-39	140	-84	659	75	38	24	211	118	192	146
	468	18.0504	63.0209	0.0011	1	149	27	84	25	8645	200	-135	335	127	-39	140	-84	659	75	38	24	211	118	192	146
	469	18.0504	63.0209	0.0011	1	149	27	84	25	8645	200	-135	335	127	-39	140	-84	659	75	38	24	211	118	192	146
	470	18.0505	63.0209	0.0011	1	149	27	84	25	8645	200	-135	335	127	-39	140	-84	659	75	38	24	211	118	192	146
	471	18.051	63.0247	0.0011	1	149	27	84	25	8645	200	-135	335	127	-39	140	-84	659	75	38	24	211	118	192	146
	472	18.0511	63.0209	0.0011	1	149	27	84	25	8645	200	-135	335	127	-39	140	-84	659	75	38	24	211	118	192	146
	473	18.0522	63.0246	0.0011	1	149	27	84	25	8645	200	-135	335	127	-39	140	-84	659	75	38	24	211	118	192	146
	474	18.0524	63.024	0.0011	1	149	27	84	25	8645	200	-135	335	127	-39	140	-84	659	75	38	24	211	118	192	146
	475	18.0539	63.0236	0.0011	1	149	27	84	25	8645	200	-135	335	127	-39	140	-84	659	75	38	24	211	118	192	146
	476	18.0541	63.0239	0.0011	1	149	27	84	25	8645	200	-135	335	127	-39	140	-84	659	75	38	24	211	118	192	146
	477	18.0542	63.0242	0.0011	1	149	27	84	25	8645	200	-135	335	127	-39	140	-84	659	75	38	24	211	118	192	146
	478	18.0543	63.0239	0.0011	1	149	27	84	25	8645	200	-135	335	127	-39	140	-84	659	75	38	24	211	118	192	146
	479	18.0543	63.0242	0.0011	1	149	27	84	25	8645	200	-135	335	127	-39	140	-84	659	75	38	24	211	118	192	146
	480	18.0543	63.0242	0.0011	1	149	27	84	25	8645	200	-135	335	127	-39	140	-84	659	75	38	24	211	118	192	146
	481	18.0543	63.0242	0.0011	1	149	27	84	25	8645	200	-135	335	127	-39	140	-84	659	75	38	24	211	118	192	146
	482	18.0543	63.0242	0.0011	1	149	27	84	25	8645	200	-135	335	127	-39	140	-84	659	75	38	24	211	118	192	146
	483	18.0543	63.0242	0.0011	1	149	27	84	25	8645	200	-135	335	127	-39	140	-84	659	75	38	24	211	118	192	146
	484	18.0544	63.024	0.0011	1	149	27	84	25	8645	200	-135	335	127	-39	140	-84	659	75	38	24	211	118	192	146
	485	18.0544	63.024	0.0011	1	149	27	84	25	8645	200	-135	335	127	-39	140	-84	659	75	38	24	211	118	192	146
	486	18.0544	63.0241	0.0011	1	149	27	84	25	8645	200	-135	335	127	-39	140	-84	659	75	38	24	211	118	192	146
	487	18.0544	63.0241	0.0011	1	149	27	84	25	8645	200	-135	335	127	-39	140	-84	659	75	38	24	211	118	192	146
	488	18.0544	63.0241	0.0011	1	149	27	84	25	8645	200	-135	335	127	-39	140	-84	659	75	38	24	211	118	192	146
	489	18.0544	63.0241	0.0011	1	149	27	84	25	8645	200	-135	335	127	-39	140	-84	659	75	38	24	211	118	192	146
	490	18.0544	63.0241	0.0011	1	149	27	84	25	8645	200	-135	335	127	-39	140	-84	659	75	38	24	211	118	192	146
	491	18.0545	63.0239	0.0011	1	149	27	84	25	8645	200	-135	335	127	-39	140	-84	659	75	38	24	211	118	192	146
	492	18.0545	63.0239	0.0011	1	149	27	84	25	8645	200	-135	335	127	-39	140	-84	659	75	38	24	211	118	192	146
	493	18.0545	63.024	0.0011	1	149	27	84	25	8645	200	-135	335	127	-39	140	-84	659	75	38	24	211	118	192	146
	494	18.0545	63.024	0.0011	1	149	27	84	25	8645	200	-135	335	127	-39	140	-84	659	75	38	24	211	118	192	146
	495	18.0546	63.024	0.0011	1	149	27	84	25	8645	200	-135	335	127	-39	140	-84	659	75	38	24	211	118	192	146
	496	18.0546	63.024	0.0011	1	149	27	84	25	8645	200	-135	335	127	-39	140	-84	659	75	38	24	211	118	192	146
	497	18.0546	63.0241	0.0011	1	149	27	84	25	8645	200	-135	335	127	-39	140	-84	659	75	38	24	211	118	192	146
	498	18.0546	63.0241	0.0011	1	149	27	84	25	8645	200	-135	335	127	-39	140	-84	659	75	38	24	211	118	192	146
	499	18.0546	63.0241	0.0011	1	149	27	84	25	8645	200	-135	335	127	-39	140	-84	659	75	38	24	211	118	192	146
	500	18.055	63.0237	0.0011	1	149	27	84	25	8645	200	-135	335	127	-39	140	-84	659	75	38	24	211	118	192	146
	501	18.0587	63.0253	0.0011	1	149	27	84	25	8645	200	-135	335	127	-39	140	-84	659	75	38	24	211	118	192	146
	502	18.0588	63.0252	0.0011	1	149	27	84	25	8645	200	-135	335	127	-39	140	-84	659	75	38	24	211	118	192	146
	503	18.0623	63.0174	0.0011	1	149	27	84	25	8645	200	-135	335	127	-39	140	-84	659	75	38	24	211	118	192	146
	504	18.0633	63.0179	0.0011	1	149	27	84	25	8645	200	-135	335	127	-39	140	-84	659	75	38	24	211	118	192	146
	505	18.0661	63.0155	0.0011	1	149	27	84	25	8645	200	-135	335	127	-39	140	-84	659	75	38	24	211	118	192	146
	506	18.0672	63.0183	0.0011	1	149	27	84	25	8645	200	-135	335	127	-39	140	-84	659	75	38	24	211	118	192	146
	507	18.1493	63.065	0.0011	1	196	24	84	25	8695	198	-138	336	125	-42	138	-87	663	76	38	23	213	118	196	146
	508	18.1494	63.068	0.0011	1	196	24	84	25	8695	198	-138	336	125	-42	138	-87	663	76	38	23	213	118	196	146
	509	18.1501	63.077	0.0011	1	196	24	84	25	8695	198	-138	336	125	-42	138	-87	663	76	38	23	213	118	196	146
	510	18.1511	63.0641	0.0011	1	196	24	84	25	8695	198	-138	336	125	-42	138	-87	663	76	38	23	213	118	196	146
	511	18.1519	63.0656	0.0011	1	196	24	84	25	8695	198	-138	336	125	-42	138	-87	663	76	38	23	213	118	196	146
	512	18.1549	63.0794	0.0011	1	196	24	84	25	8695	198	-138	336	125	-42	138	-87	663	76	38	23	213	118	196	146
	513	18.1713	63.0789	0.0011	1	157	26	84	25	8706	200	-136	336	127	-40	140	-85	656	75	38	24	210	117	192	146
	514	18.2972	63.1757	0.0011	1	168	24	85	25	8791	200	-140	340	126	-43	139	-88	647	75	37	24	209	115	193	142
	515	16.7186	62.2328	0.00139	5	304	22	86	26	8416	193	-137	330	118	-39	132	-87	681	83	38	26	236	119	220	141
	516	16.7397	62.2092	0.00139	5	304	22	86	26	8416	193	-137	330	118	-39	132	-87	681	83	38	26	236	119	220	141
	517	16.7453	62.0484	0.00139	5	320	23	86	26	8361	193	-135	328	118	-39	132	-85	686	84	38	26	237	121	221	144
	518	16.7468	62.06	0.00139	5	320	23	86	26	8361	193	-135	328	118	-39	132	-85	686	84	38	26	237	121	221	144
	519	11.1116	61.3679	0.00156	1	601	13	79	25	8060	178	-131	309	117	-46	117	-91	592	86	24	43	238	78	238	90
	520	11.1116	61.3683	0.00156	1	601	13	79	25	8060	178	-131	309	117	-46	117	-91	592	86	24	43	238	78	238	90
	521	11.1132	61.3697	0.00156	1	601	13	79	25	8060	178	-131	309	117	-46	117	-91	592	86	24	43	238	78	238	90
	522	-125.15	48.8	0.00163	5	34	91	65	40	3494	180	21	159	54	135	137	49	2886	420	66	55	1212	242	280	1146
	523	16.7897	59.1817	0.00179	1	72	61	73	25	7241	215	-66	281	145	1	157	-28	576	70	28	27	197	94	189	121
	524	11.0103	60.3443	0.00197	1	204	43	75	24	7970	206	-95	301	132	-16	147	-59	745	89	38	28	252	119	241	140
	525	11.0702	60.2971	0.00197	1	255	40	74	24	7917	202	-97	299	129	-19	144	-61	771	90	40	27	256	126	247	148
	526	11.4548	60.3426	0.00197	1	352	34	73	24	7887	195	-103	298	123	-25	137	-67	770	91	39	28	259	124	253	144
	527	11.5356	60.3474	0.00197	1	358	34	73	24	7872	194	-102	296	123	-25	137	-67	766	91	38	29	258	123	253	142
	528	10.656	59.9796	0.00209	1	297	45	71	24	7602	200	-85	285	132	-13	145	-51	786	95	39	27	264	129	250	149
	529	10.6576	59.9814	0.00209	1	297	45	71	24	7602	200	-85	285	132	-13	145	-51	786	95	39	27	264	129	250	149
	530	10.6606	59.9642	0.00209	1	297	45	71	24	7602	200	-85	285	132	-13	145	-51	786	95	39	27	264	129	250	149
	531	10.6655	59.9732	0.00209	1	297	45	71	24	7602	200	-85	285	132	-13	145	-51	786	95	39	27	264	129	250	149
	532	10.6655	59.9732	0.00209	1	297	45	71	24	7602	200	-85	285	132	-13	145	-51	786	95	39	27	264	129	250	149
	533	10.6655	59.9732	0.00209	1	297	45	71	24	7602	200	-85	285	132	-13	145	-51	786	95	39	27	264	129	250	149
	534	17.1907	62.9122	0.00213	1	361	14	87	25	8563	187	-150	337	112	-48	126	-97	675	79	38	25	230	119	215	141
	535	17.1921	62.9101	0.00213	1	361	14	87	25	8563	187	-150	337	112	-48	126	-97	675	79	38	25	230	119	215	141
	536	17.1943	62.9107	0.00213	1	361	14	87	25	8563	187	-150	337	112	-48	126	-97	675	79	38	25	230	119	215	141
	537	17.1946	62.9109	0.00213	1	361	14	87	25	8563	187	-150	337	112	-48	126	-97	675	79	38	25	230	119	215	141
	538	17.7334	63.3615	0.00213	1	335	14	87	25	8785	190	-154	344	115	-51	128	-100	647	76	36	25	218	112	208	136
	539	17.79	63.359	0.00213	1	363	12	87	25	8808	189	-155	344	113	-53	127	-101	656	77	37	24	220	115	209	139
	540	17.792	63.3585	0.00213	1	326	14	87	25	8791	190	-153	343	115	-51	129	-99	651	76	36	24	217	114	207	138
	541	17.7934	63.3607	0.00213	1	326	14	87	25	8791	190	-153	343	115	-51	129	-99	651	76	36	24	217	114	207	138
	542	16.3894	61.3456	0.00218	1	54	44	85	26	8171	212	-107	319	137	-17	150	-62	619	81	31	30	223	102	207	124
	543	18.4482	63.6337	0.00264	1	337	11	88	25	9045	192	-160	352	115	-56	129	-105	637	76	36	24	212	111	205	136
	544	18.4537	63.6352	0.00264	1	337	11	88	25	9045	192	-160	352	115	-56	129	-105	637	76	36	24	212	111	205	136
	545	18.4543	63.6345	0.00264	1	337	11	88	25	9045	192	-160	352	115	-56	129	-105	637	76	36	24	212	111	205	136
	546	17.698	62.5979	0.00338	1	131	29	84	25	8381	198	-128	326	127	-34	139	-78	682	77	40	23	219	125	193	152
	547	17.6987	62.5989	0.00338	1	131	29	84	25	8381	198	-128	326	127	-34	139	-78	682	77	40	23	219	125	193	152
	548	17.6997	62.5971	0.00338	1	131	29	84	25	8381	198	-128	326	127	-34	139	-78	682	77	40	23	219	125	193	152
	549	17.7	62.5975	0.00338	1	131	29	84	25	8381	198	-128	326	127	-34	139	-78	682	77	40	23	219	125	193	152
	550	17.7004	62.5985	0.00338	1	131	29	84	25	8381	198	-128	326	127	-34	139	-78	682	77	40	23	219	125	193	152
	551	17.7153	62.6034	0.00338	1	135	30	84	25	8354	198	-126	324	127	-34	139	-77	686	77	41	23	219	126	193	154
	552	17.7153	62.604	0.00338	1	135	30	84	25	8354	198	-126	324	127	-34	139	-77	686	77	41	23	219	126	193	154
	553	17.7154	62.6034	0.00338	1	135	30	84	25	8354	198	-126	324	127	-34	139	-77	686	77	41	23	219	126	193	154
	554	17.7167	62.6146	0.00338	1	135	30	84	25	8354	198	-126	324	127	-34	139	-77	686	77	41	23	219	126	193	154
	555	17.7167	62.6146	0.00338	1	135	30	84	25	8354	198	-126	324	127	-34	139	-77	686	77	41	23	219	126	193	154
	556	17.7168	62.6146	0.00338	1	135	30	84	25	8354	198	-126	324	127	-34	139	-77	686	77	41	23	219	126	193	154
	557	17.7168	62.6146	0.00338	1	135	30	84	25	8354	198	-126	324	127	-34	139	-77	686	77	41	23	219	126	193	154
	558	17.7173	62.6147	0.00338	1	135	30	84	25	8354	198	-126	324	127	-34	139	-77	686	77	41	23	219	126	193	154
	559	17.7174	62.6148	0.00338	1	135	30	84	25	8354	198	-126	324	127	-34	139	-77	686	77	41	23	219	126	193	154
	560	17.7174	62.6148	0.00338	1	135	30	84	25	8354	198	-126	324	127	-34	139	-77	686	77	41	23	219	126	193	154
	561	17.7174	62.6148	0.00338	1	135	30	84	25	8354	198	-126	324	127	-34	139	-77	686	77	41	23	219	126	193	154
	562	17.7174	62.6148	0.00338	1	135	30	84	25	8354	198	-126	324	127	-34	139	-77	686	77	41	23	219	126	193	154
	563	17.7174	62.6148	0.00338	1	135	30	84	25	8354	198	-126	324	127	-34	139	-77	686	77	41	23	219	126	193	154
	564	17.7175	62.6147	0.00338	1	135	30	84	25	8354	198	-126	324	127	-34	139	-77	686	77	41	23	219	126	193	154
	565	17.7175	62.6148	0.00338	1	135	30	84	25	8354	198	-126	324	127	-34	139	-77	686	77	41	23	219	126	193	154
	566	17.7175	62.6148	0.00338	1	135	30	84	25	8354	198	-126	324	127	-34	139	-77	686	77	41	23	219	126	193	154
	567	17.7175	62.6148	0.00338	1	135	30	84	25	8354	198	-126	324	127	-34	139	-77	686	77	41	23	219	126	193	154
	568	17.7175	62.6149	0.00338	1	135	30	84	25	8354	198	-126	324	127	-34	139	-77	686	77	41	23	219	126	193	154
	569	17.7176	62.6147	0.00338	1	135	30	84	25	8354	198	-126	324	127	-34	139	-77	686	77	41	23	219	126	193	154
	570	17.7176	62.6148	0.00338	1	135	30	84	25	8354	198	-126	324	127	-34	139	-77	686	77	41	23	219	126	193	154
	571	17.7176	62.6148	0.00338	1	135	30	84	25	8354	198	-126	324	127	-34	139	-77	686	77	41	23	219	126	193	154
	572	17.7176	62.6149	0.00338	1	135	30	84	25	8354	198	-126	324	127	-34	139	-77	686	77	41	23	219	126	193	154
	573	17.7178	62.615	0.00338	1	135	30	84	25	8354	198	-126	324	127	-34	139	-77	686	77	41	23	219	126	193	154
	574	17.7182	62.6139	0.00338	1	135	30	84	25	8354	198	-126	324	127	-34	139	-77	686	77	41	23	219	126	193	154
	575	17.7182	62.6139	0.00338	1	135	30	84	25	8354	198	-126	324	127	-34	139	-77	686	77	41	23	219	126	193	154
	576	17.7183	62.6138	0.00338	1	135	30	84	25	8354	198	-126	324	127	-34	139	-77	686	77	41	23	219	126	193	154
	577	17.7183	62.6139	0.00338	1	135	30	84	25	8354	198	-126	324	127	-34	139	-77	686	77	41	23	219	126	193	154
	578	17.7239	62.6167	0.00338	1	135	30	84	25	8354	198	-126	324	127	-34	139	-77	686	77	41	23	219	126	193	154
	579	17.7267	62.6122	0.00338	1	135	30	84	25	8354	198	-126	324	127	-34	139	-77	686	77	41	23	219	126	193	154
	580	17.7267	62.6123	0.00338	1	135	30	84	25	8354	198	-126	324	127	-34	139	-77	686	77	41	23	219	126	193	154
	581	17.7268	62.6123	0.00338	1	135	30	84	25	8354	198	-126	324	127	-34	139	-77	686	77	41	23	219	126	193	154
	582	17.7268	62.6125	0.00338	1	135	30	84	25	8354	198	-126	324	127	-34	139	-77	686	77	41	23	219	126	193	154
	583	17.7268	62.6127	0.00338	1	135	30	84	25	8354	198	-126	324	127	-34	139	-77	686	77	41	23	219	126	193	154
	584	17.7269	62.6122	0.00338	1	135	30	84	25	8354	198	-126	324	127	-34	139	-77	686	77	41	23	219	126	193	154
	585	17.7269	62.6123	0.00338	1	135	30	84	25	8354	198	-126	324	127	-34	139	-77	686	77	41	23	219	126	193	154
	586	17.7269	62.6123	0.00338	1	135	30	84	25	8354	198	-126	324	127	-34	139	-77	686	77	41	23	219	126	193	154
	587	17.727	62.6096	0.00338	1	135	30	84	25	8354	198	-126	324	127	-34	139	-77	686	77	41	23	219	126	193	154
	588	17.727	62.6125	0.00338	1	135	30	84	25	8354	198	-126	324	127	-34	139	-77	686	77	41	23	219	126	193	154
	589	17.727	62.6125	0.00338	1	135	30	84	25	8354	198	-126	324	127	-34	139	-77	686	77	41	23	219	126	193	154
	590	17.7271	62.6096	0.00338	1	135	30	84	25	8354	198	-126	324	127	-34	139	-77	686	77	41	23	219	126	193	154
	591	17.7271	62.6097	0.00338	1	135	30	84	25	8354	198	-126	324	127	-34	139	-77	686	77	41	23	219	126	193	154
	592	17.7271	62.6125	0.00338	1	135	30	84	25	8354	198	-126	324	127	-34	139	-77	686	77	41	23	219	126	193	154
	593	17.7271	62.6125	0.00338	1	135	30	84	25	8354	198	-126	324	127	-34	139	-77	686	77	41	23	219	126	193	154
	594	17.7271	62.6127	0.00338	1	135	30	84	25	8354	198	-126	324	127	-34	139	-77	686	77	41	23	219	126	193	154
	595	17.7271	62.6127	0.00338	1	135	30	84	25	8354	198	-126	324	127	-34	139	-77	686	77	41	23	219	126	193	154
	596	17.7272	62.6126	0.00338	1	135	30	84	25	8354	198	-126	324	127	-34	139	-77	686	77	41	23	219	126	193	154
	597	17.7274	62.6096	0.00338	1	135	30	84	25	8354	198	-126	324	127	-34	139	-77	686	77	41	23	219	126	193	154
	598	17.7275	62.6098	0.00338	1	135	30	84	25	8354	198	-126	324	127	-34	139	-77	686	77	41	23	219	126	193	154
	599	17.7275	62.6098	0.00338	1	135	30	84	25	8354	198	-126	324	127	-34	139	-77	686	77	41	23	219	126	193	154
	600	17.7277	62.6099	0.00338	1	135	30	84	25	8354	198	-126	324	127	-34	139	-77	686	77	41	23	219	126	193	154
	601	17.7278	62.6097	0.00338	1	135	30	84	25	8354	198	-126	324	127	-34	139	-77	686	77	41	23	219	126	193	154
	602	17.7278	62.6098	0.00338	1	135	30	84	25	8354	198	-126	324	127	-34	139	-77	686	77	41	23	219	126	193	154
	603	17.7278	62.6098	0.00338	1	135	30	84	25	8354	198	-126	324	127	-34	139	-77	686	77	41	23	219	126	193	154
	604	17.7278	62.6099	0.00338	1	135	30	84	25	8354	198	-126	324	127	-34	139	-77	686	77	41	23	219	126	193	154
	605	17.7279	62.6097	0.00338	1	135	30	84	25	8354	198	-126	324	127	-34	139	-77	686	77	41	23	219	126	193	154
	606	17.7279	62.6097	0.00338	1	135	30	84	25	8354	198	-126	324	127	-34	139	-77	686	77	41	23	219	126	193	154
	607	17.7279	62.6097	0.00338	1	135	30	84	25	8354	198	-126	324	127	-34	139	-77	686	77	41	23	219	126	193	154
	608	17.7279	62.6097	0.00338	1	135	30	84	25	8354	198	-126	324	127	-34	139	-77	686	77	41	23	219	126	193	154
	609	17.7279	62.6098	0.00338	1	135	30	84	25	8354	198	-126	324	127	-34	139	-77	686	77	41	23	219	126	193	154
	610	17.728	62.6097	0.00338	1	135	30	84	25	8354	198	-126	324	127	-34	139	-77	686	77	41	23	219	126	193	154
	611	17.728	62.6098	0.00338	1	135	30	84	25	8354	198	-126	324	127	-34	139	-77	686	77	41	23	219	126	193	154
	612	17.728	62.6098	0.00338	1	135	30	84	25	8354	198	-126	324	127	-34	139	-77	686	77	41	23	219	126	193	154
	613	17.728	62.6098	0.00338	1	135	30	84	25	8354	198	-126	324	127	-34	139	-77	686	77	41	23	219	126	193	154
	614	17.7282	62.6097	0.00338	1	135	30	84	25	8354	198	-126	324	127	-34	139	-77	686	77	41	23	219	126	193	154
	615	17.7282	62.6098	0.00338	1	135	30	84	25	8354	198	-126	324	127	-34	139	-77	686	77	41	23	219	126	193	154
	616	17.7282	62.6109	0.00338	1	135	30	84	25	8354	198	-126	324	127	-34	139	-77	686	77	41	23	219	126	193	154
	617	17.7282	62.6109	0.00338	1	135	30	84	25	8354	198	-126	324	127	-34	139	-77	686	77	41	23	219	126	193	154
	618	17.7291	62.611	0.00338	1	135	30	84	25	8354	198	-126	324	127	-34	139	-77	686	77	41	23	219	126	193	154
	619	17.7295	62.6098	0.00338	1	135	30	84	25	8354	198	-126	324	127	-34	139	-77	686	77	41	23	219	126	193	154
	620	17.7304	62.6121	0.00338	1	135	30	84	25	8354	198	-126	324	127	-34	139	-77	686	77	41	23	219	126	193	154
	621	17.7304	62.6169	0.00338	1	135	30	84	25	8354	198	-126	324	127	-34	139	-77	686	77	41	23	219	126	193	154
	622	17.7349	62.6132	0.00338	1	135	30	84	25	8354	198	-126	324	127	-34	139	-77	686	77	41	23	219	126	193	154
	623	17.0698	60.6646	0.00371	1	24	50	79	25	7884	212	-93	305	140	-12	153	-50	610	81	31	29	216	103	196	131
	624	10.6134	60.9217	0.00378	0	260	35	80	25	8148	203	-108	311	126	-22	141	-70	608	82	26	38	233	83	227	98
	625	10.615	60.9235	0.00378	0	260	35	80	25	8148	203	-108	311	126	-22	141	-70	608	82	26	38	233	83	227	98
	626	16.6475	61.4051	0.00415	1	142	38	84	26	8190	206	-113	319	131	-23	145	-68	645	83	33	28	228	109	211	133
	627	10.529	59.991	0.00432	1	338	43	71	24	7599	198	-88	286	129	-16	142	-54	783	95	39	27	263	128	250	148
	628	10.529	59.991	0.00432	1	338	43	71	24	7599	198	-88	286	129	-16	142	-54	783	95	39	27	263	128	250	148
	629	10.5669	59.9896	0.00432	1	328	43	71	24	7593	199	-87	286	130	-15	143	-53	786	95	39	27	263	129	250	149
	630	10.6281	60.02	0.00432	1	339	42	71	24	7613	198	-89	287	128	-16	142	-55	790	96	40	28	266	129	253	150
	631	10.6316	60.0177	0.00432	1	339	42	71	24	7613	198	-89	287	128	-16	142	-55	790	96	40	28	266	129	253	150
	632	10.6403	60.0247	0.00432	1	339	42	71	24	7613	198	-89	287	128	-16	142	-55	790	96	40	28	266	129	253	150
	633	10.6455	60.0817	0.00432	1	403	37	72	24	7657	195	-94	289	124	-21	138	-60	798	97	40	27	269	130	258	151
	634	10.6455	60.0817	0.00432	1	403	37	72	24	7657	195	-94	289	124	-21	138	-60	798	97	40	27	269	130	258	151
	635	10.6651	60.0788	0.00432	1	403	37	72	24	7657	195	-94	289	124	-21	138	-60	798	97	40	27	269	130	258	151
	636	10.6671	59.975	0.00432	1	382	40	70	24	7584	195	-90	285	126	-19	140	-56	805	97	41	27	269	133	256	154
	637	10.6671	59.975	0.00432	1	382	40	70	24	7584	195	-90	285	126	-19	140	-56	805	97	41	27	269	133	256	154
	638	10.6671	59.975	0.00432	1	382	40	70	24	7584	195	-90	285	126	-19	140	-56	805	97	41	27	269	133	256	154
	639	10.675	59.9722	0.00432	1	382	40	70	24	7584	195	-90	285	126	-19	140	-56	805	97	41	27	269	133	256	154
	640	10.6751	60.0445	0.00432	1	378	39	72	24	7662	196	-93	289	126	-20	139	-58	797	96	40	27	267	131	255	151
	641	10.6758	60.0418	0.00432	1	378	39	72	24	7662	196	-93	289	126	-20	139	-58	797	96	40	27	267	131	255	151
	642	10.6758	60.0418	0.00432	1	378	39	72	24	7662	196	-93	289	126	-20	139	-58	797	96	40	27	267	131	255	151
	643	10.6786	60.0261	0.00432	1	380	39	71	24	7627	195	-92	287	126	-19	139	-57	801	97	41	27	268	132	256	153
	644	10.6837	59.9847	0.00432	1	382	40	70	24	7584	195	-90	285	126	-19	140	-56	805	97	41	27	269	133	256	154
	645	10.6879	60.0309	0.00432	1	380	39	71	24	7627	195	-92	287	126	-19	139	-57	801	97	41	27	268	132	256	153
	646	10.6918	59.9791	0.00432	1	382	40	70	24	7584	195	-90	285	126	-19	140	-56	805	97	41	27	269	133	256	154
	647	10.6918	59.9791	0.00432	1	382	40	70	24	7584	195	-90	285	126	-19	140	-56	805	97	41	27	269	133	256	154
	648	10.6941	60.0406	0.00432	1	380	39	71	24	7627	195	-92	287	126	-19	139	-57	801	97	41	27	268	132	256	153
	649	10.6942	60.0783	0.00432	1	378	39	72	24	7662	196	-93	289	126	-20	139	-58	797	96	40	27	267	131	255	151
	650	10.7186	60.1494	0.00432	1	356	39	73	24	7772	198	-95	293	126	-20	140	-60	784	95	39	28	265	127	254	148
	651	10.7459	60.1041	0.00432	1	397	37	72	24	7687	195	-96	291	124	-21	138	-61	796	96	40	27	268	130	257	151
	652	10.7711	60.1218	0.00432	1	396	37	72	24	7715	195	-96	291	124	-22	138	-61	802	96	41	27	268	132	258	153
	653	10.8071	59.9628	0.00432	1	281	46	70	24	7623	201	-86	287	132	-13	146	-51	800	95	41	27	265	133	251	154
	654	10.8088	59.9615	0.00432	1	281	46	70	24	7623	201	-86	287	132	-13	146	-51	800	95	41	27	265	133	251	154
	655	10.8167	59.9685	0.00432	1	281	46	70	24	7623	201	-86	287	132	-13	146	-51	800	95	41	27	265	133	251	154
	656	10.8182	59.9703	0.00432	1	281	46	70	24	7623	201	-86	287	132	-13	146	-51	800	95	41	27	265	133	251	154
	657	11.2514	61.0394	0.00433	1	652	12	77	25	8047	177	-129	306	117	-48	117	-91	649	89	28	39	251	91	251	104
	658	10.4789	60.0266	0.00441	1	462	34	71	24	7581	190	-96	286	121	-23	134	-61	800	98	40	27	270	131	260	151
	659	10.4877	60.022	0.00441	1	462	34	71	24	7581	190	-96	286	121	-23	134	-61	800	98	40	27	270	131	260	151
	660	11.1823	61.0942	0.00443	1	528	18	78	25	8069	184	-123	307	123	-40	123	-86	611	85	26	41	239	83	239	96
	661	11.2049	61.0853	0.00443	1	528	18	78	25	8069	184	-123	307	123	-40	123	-86	611	85	26	41	239	83	239	96
	662	-121.5	48.75	0.0047	1	1330	34	90	33	6131	186	-80	266	-35	113	114	-40	1560	245	45	53	705	160	176	646
	663	-121.5	48.75	0.0047	1	1330	34	90	33	6131	186	-80	266	-35	113	114	-40	1560	245	45	53	705	160	176	646
	664	11.226	59.9263	0.00474	1	211	48	69	24	7606	201	-84	285	100	-11	148	-49	815	92	43	26	267	137	247	161
	665	17.6262	62.7706	0.0061	1	233	23	85	25	8472	193	-137	330	121	-41	133	-86	685	78	40	23	223	125	200	150
	666	17.627	62.7831	0.0061	1	233	23	85	25	8472	193	-137	330	121	-41	133	-86	685	78	40	23	223	125	200	150
	667	17.6976	62.8145	0.0061	1	235	23	85	25	8469	193	-137	330	121	-41	133	-86	684	78	40	22	222	125	200	150
	668	18.0015	63.113	0.0061	1	254	21	85	25	8680	194	-142	336	121	-45	134	-90	667	77	38	24	217	118	200	146
	669	18.0218	63.0973	0.0061	1	254	21	85	25	8680	194	-142	336	121	-45	134	-90	667	77	38	24	217	118	200	146
	670	18.0328	63.0969	0.0061	1	254	21	85	25	8680	194	-142	336	121	-45	134	-90	667	77	38	24	217	118	200	146
	671	18.078	63.1679	0.0061	1	234	20	85	25	8731	195	-144	339	121	-45	135	-92	655	76	37	24	214	115	199	143
	672	18.0866	63.3649	0.0061	1	228	20	86	25	8824	196	-147	343	121	-46	135	-94	642	75	36	24	212	112	199	138
	673	18.1142	63.3738	0.0061	1	228	20	86	25	8824	196	-147	343	121	-46	135	-94	642	75	36	24	212	112	199	138
	674	18.258	63.1829	0.0061	1	260	19	85	25	8782	195	-145	340	121	-47	134	-93	663	77	38	23	215	118	200	145
	675	18.2654	63.1787	0.0061	1	260	19	85	25	8782	195	-145	340	121	-47	134	-93	663	77	38	23	215	118	200	145
	676	18.2663	63.187	0.0061	1	260	19	85	25	8782	195	-145	340	121	-47	134	-93	663	77	38	23	215	118	200	145
	677	18.2673	63.1872	0.0061	1	260	19	85	25	8782	195	-145	340	121	-47	134	-93	663	77	38	23	215	118	200	145
	678	18.2689	63.1864	0.0061	1	260	19	85	25	8782	195	-145	340	121	-47	134	-93	663	77	38	23	215	118	200	145
	679	18.2794	63.2005	0.0061	1	260	19	85	25	8782	195	-145	340	121	-47	134	-93	663	77	38	23	215	118	200	145
	680	18.286	63.201	0.0061	1	260	19	85	25	8782	195	-145	340	121	-47	134	-93	663	77	38	23	215	118	200	145
	681	18.2868	63.2023	0.0061	1	260	19	85	25	8782	195	-145	340	121	-47	134	-93	663	77	38	23	215	118	200	145
	682	-127.917	51.5	0.00717	1	231	76	44	30	3663	155	11	144	55	123	125	33	2729	355	90	41	1047	330	409	922
	683	9.6051	59.342	0.00717	1	508	37	64	24	6845	177	-82	259	90	-20	127	-48	846	100	44	25	279	145	253	170
	684	9.62918	59.4167	0.00717	1	507	36	65	24	6931	178	-84	262	89	-21	127	-50	835	99	44	25	275	142	252	167
	685	9.63339	59.4156	0.00717	1	494	38	64	24	6904	178	-82	260	91	-20	128	-48	835	99	44	25	276	143	250	167
	686	9.71317	59.3972	0.00717	1	509	37	63	24	6883	177	-82	259	90	-20	128	-48	838	99	44	25	276	144	252	167
	687	-90.5333	47.5	0.00803	0	180	47	118	28	10223	247	-172	419	171	-92	171	-92	720	93	21	40	265	88	265	88
	688	-90.5333	47.5	0.00803	0	180	47	118	28	10223	247	-172	419	171	-92	171	-92	720	93	21	40	265	88	265	88
	689	10.387	59.9737	0.00817	1	318	44	71	24	7576	199	-87	286	130	-14	143	-52	773	95	38	28	262	125	249	145
	690	10.3099	60.0491	0.00971	1	193	49	73	25	7700	207	-83	290	137	-8	150	-49	732	91	35	29	251	116	237	134
	691	10.3099	60.0491	0.00971	1	193	49	73	25	7700	207	-83	290	137	-8	150	-49	732	91	35	29	251	116	237	134
	692	10.3099	60.0491	0.00971	1	193	49	73	25	7700	207	-83	290	137	-8	150	-49	732	91	35	29	251	116	237	134
	693	10.3099	60.0491	0.00971	1	193	49	73	25	7700	207	-83	290	137	-8	150	-49	732	91	35	29	251	116	237	134
	694	10.3099	60.0491	0.00971	1	193	49	73	25	7700	207	-83	290	137	-8	150	-49	732	91	35	29	251	116	237	134
	695	10.3223	60.0467	0.00971	1	193	49	73	25	7700	207	-83	290	137	-8	150	-49	732	91	35	29	251	116	237	134
	696	10.3589	60.0836	0.00971	1	194	49	74	25	7741	207	-84	291	137	-8	150	-50	732	91	35	30	252	114	239	133
	697	10.361	60.0835	0.00971	1	194	49	74	25	7741	207	-84	291	137	-8	150	-50	732	91	35	30	252	114	239	133
	698	10.3618	60.089	0.00971	1	194	49	74	25	7741	207	-84	291	137	-8	150	-50	732	91	35	30	252	114	239	133
	699	10.3621	60.0871	0.00971	1	194	49	74	25	7741	207	-84	291	137	-8	150	-50	732	91	35	30	252	114	239	133
	700	10.3626	60.0867	0.00971	1	194	49	74	25	7741	207	-84	291	137	-8	150	-50	732	91	35	30	252	114	239	133
	701	10.3626	60.0867	0.00971	1	194	49	74	25	7741	207	-84	291	137	-8	150	-50	732	91	35	30	252	114	239	133
	702	10.3639	60.0875	0.00971	1	194	49	74	25	7741	207	-84	291	137	-8	150	-50	732	91	35	30	252	114	239	133
	703	10.3739	60.0906	0.00971	1	194	49	74	25	7741	207	-84	291	137	-8	150	-50	732	91	35	30	252	114	239	133
	704	10.3744	60.0884	0.00971	1	194	49	74	25	7741	207	-84	291	137	-8	150	-50	732	91	35	30	252	114	239	133
	705	10.3746	60.1085	0.00971	1	194	49	74	25	7741	207	-84	291	137	-8	150	-50	732	91	35	30	252	114	239	133
	706	17.9482	62.7813	0.00996	1	33	36	82	25	8373	204	-120	324	134	-29	146	-71	668	75	39	24	210	120	186	151
	707	17.8771	63.4133	0.01053	1	219	20	87	25	8847	196	-148	344	121	-46	135	-94	632	74	35	24	211	110	199	134
	708	17.8841	63.4156	0.01053	1	219	20	87	25	8847	196	-148	344	121	-46	135	-94	632	74	35	24	211	110	199	134
	709	9.35097	60.0124	0.01084	1	790	11	78	26	7434	169	-120	289	97	-45	108	-84	818	103	41	28	279	130	270	156
	710	9.58245	60.2226	0.01084	1	851	6	80	27	7596	168	-127	295	94	-50	106	-91	814	103	41	29	281	129	276	151
	711	9.46329	59.41	0.01199	1	550	33	65	24	6866	175	-86	261	86	-23	124	-52	852	101	44	25	281	144	256	172
	712	9.69631	59.5032	0.01199	1	658	26	66	24	6951	170	-95	265	79	-30	118	-60	863	103	46	25	281	148	264	173
	713	9.70612	59.5044	0.01199	1	658	26	66	24	6951	170	-95	265	79	-30	118	-60	863	103	46	25	281	148	264	173
	714	9.70687	59.5041	0.01199	1	658	26	66	24	6951	170	-95	265	79	-30	118	-60	863	103	46	25	281	148	264	173
	715	9.70749	59.5046	0.01199	1	658	26	66	24	6951	170	-95	265	79	-30	118	-60	863	103	46	25	281	148	264	173
	716	11.1587	61.02	0.01292	1	709	9	77	25	8029	174	-131	305	113	-51	113	-94	658	91	29	39	254	93	254	107
	717	11.1604	61.0219	0.01292	1	709	9	77	25	8029	174	-131	305	113	-51	113	-94	658	91	29	39	254	93	254	107
	718	11.248	61.0397	0.01292	1	713	9	77	25	8020	174	-131	305	113	-51	113	-94	660	91	29	38	256	93	256	107
	719	13.4788	59.8216	0.01294	1	116	52	79	27	7514	208	-84	292	138	-7	151	-43	662	80	32	29	226	105	216	124
	720	10.0893	59.8661	0.01296	1	423	38	70	25	7432	190	-90	280	124	-19	135	-56	788	96	39	27	263	129	251	149
	721	10.3537	60.0369	0.01296	1	423	36	72	25	7626	193	-95	288	124	-22	136	-60	785	97	39	28	266	128	255	147
	722	10.5437	60.0964	0.01296	1	435	35	73	25	7689	193	-98	291	122	-23	135	-63	789	97	39	28	268	127	258	148
	723	10.5496	60.0874	0.01296	1	435	35	73	25	7689	193	-98	291	122	-23	135	-63	789	97	39	28	268	127	258	148
	724	10.5587	60.1088	0.01296	1	435	35	73	25	7689	193	-98	291	122	-23	135	-63	789	97	39	28	268	127	258	148
	725	10.5729	60.1153	0.01296	1	435	35	73	25	7689	193	-98	291	122	-23	135	-63	789	97	39	28	268	127	258	148
	726	10.5729	60.1153	0.01296	1	435	35	73	25	7689	193	-98	291	122	-23	135	-63	789	97	39	28	268	127	258	148
	727	10.5783	60.1243	0.01296	1	435	35	73	25	7689	193	-98	291	122	-23	135	-63	789	97	39	28	268	127	258	148
	728	10.5851	60.0959	0.01296	1	431	35	73	25	7698	193	-98	291	122	-24	136	-63	793	97	40	27	268	129	258	150
	729	10.5913	60.1241	0.01296	1	431	35	73	25	7698	193	-98	291	122	-24	136	-63	793	97	40	27	268	129	258	150
	730	10.6155	60.1048	0.01296	1	431	35	73	25	7698	193	-98	291	122	-24	136	-63	793	97	40	27	268	129	258	150
	731	10.6164	60.1053	0.01296	1	431	35	73	25	7698	193	-98	291	122	-24	136	-63	793	97	40	27	268	129	258	150
	732	10.6927	60.1041	0.01296	1	412	36	73	25	7708	194	-97	291	123	-22	137	-62	797	97	40	27	269	130	258	151
	733	10.6986	60.105	0.01296	1	412	36	73	25	7708	194	-97	291	123	-22	137	-62	797	97	40	27	269	130	258	151
	734	10.6992	60.112	0.01296	1	412	36	73	25	7708	194	-97	291	123	-22	137	-62	797	97	40	27	269	130	258	151
	735	13.0815	60.7533	0.01361	1	565	21	78	25	7868	183	-118	301	124	-70	124	-79	716	93	33	33	259	110	259	127
	736	13.0815	60.7533	0.01361	1	565	21	78	25	7868	183	-118	301	124	-70	124	-79	716	93	33	33	259	110	259	127
	737	13.0815	60.7533	0.01361	1	565	21	78	25	7868	183	-118	301	124	-70	124	-79	716	93	33	33	259	110	259	127
	738	13.0817	60.7532	0.01361	1	565	21	78	25	7868	183	-118	301	124	-70	124	-79	716	93	33	33	259	110	259	127
	739	13.0817	60.7532	0.01361	1	565	21	78	25	7868	183	-118	301	124	-70	124	-79	716	93	33	33	259	110	259	127
	740	13.0817	60.7532	0.01361	1	565	21	78	25	7868	183	-118	301	124	-70	124	-79	716	93	33	33	259	110	259	127
	741	13.0817	60.7533	0.01361	1	565	21	78	25	7868	183	-118	301	124	-70	124	-79	716	93	33	33	259	110	259	127
	742	13.0817	60.7533	0.01361	1	565	21	78	25	7868	183	-118	301	124	-70	124	-79	716	93	33	33	259	110	259	127
	743	13.0817	60.7533	0.01361	1	565	21	78	25	7868	183	-118	301	124	-70	124	-79	716	93	33	33	259	110	259	127
	744	13.0817	60.7533	0.01361	1	565	21	78	25	7868	183	-118	301	124	-70	124	-79	716	93	33	33	259	110	259	127
	745	13.0817	60.7533	0.01361	1	565	21	78	25	7868	183	-118	301	124	-70	124	-79	716	93	33	33	259	110	259	127
	746	13.0817	60.7533	0.01361	1	565	21	78	25	7868	183	-118	301	124	-70	124	-79	716	93	33	33	259	110	259	127
	747	13.0817	60.7533	0.01361	1	565	21	78	25	7868	183	-118	301	124	-70	124	-79	716	93	33	33	259	110	259	127
	748	13.0817	60.7533	0.01361	1	565	21	78	25	7868	183	-118	301	124	-70	124	-79	716	93	33	33	259	110	259	127
	749	13.0817	60.7533	0.01361	1	565	21	78	25	7868	183	-118	301	124	-70	124	-79	716	93	33	33	259	110	259	127
	750	13.0817	60.7533	0.01361	1	565	21	78	25	7868	183	-118	301	124	-70	124	-79	716	93	33	33	259	110	259	127
	751	13.0817	60.7533	0.01361	1	565	21	78	25	7868	183	-118	301	124	-70	124	-79	716	93	33	33	259	110	259	127
	752	13.0817	60.7533	0.01361	1	565	21	78	25	7868	183	-118	301	124	-70	124	-79	716	93	33	33	259	110	259	127
	753	13.0817	60.7533	0.01361	1	565	21	78	25	7868	183	-118	301	124	-70	124	-79	716	93	33	33	259	110	259	127
	754	13.0819	60.7534	0.01361	1	565	21	78	25	7868	183	-118	301	124	-70	124	-79	716	93	33	33	259	110	259	127
	755	13.0819	60.7534	0.01361	1	565	21	78	25	7868	183	-118	301	124	-70	124	-79	716	93	33	33	259	110	259	127
	756	13.0819	60.7534	0.01361	1	565	21	78	25	7868	183	-118	301	124	-70	124	-79	716	93	33	33	259	110	259	127
	757	13.0819	60.7534	0.01361	1	565	21	78	25	7868	183	-118	301	124	-70	124	-79	716	93	33	33	259	110	259	127
	758	11.94	59.7184	0.01376	1	268	46	69	24	7458	196	-84	280	98	-14	143	-49	792	89	40	26	257	130	245	155
	759	11.9415	59.7193	0.01376	1	268	46	69	24	7458	196	-84	280	98	-14	143	-49	792	89	40	26	257	130	245	155
	760	11.5088	61.3078	0.01452	1	674	9	77	25	8090	174	-134	308	114	-85	114	-95	615	89	24	42	248	82	248	93
	761	16.8077	62.5419	0.01452	1	284	21	86	25	8485	192	-141	333	117	-41	131	-89	669	80	38	26	232	117	216	139
	762	16.8174	62.5428	0.01452	1	284	21	86	25	8485	192	-141	333	117	-41	131	-89	669	80	38	26	232	117	216	139
	763	17.4031	62.8092	0.01452	1	246	21	86	25	8528	192	-142	334	119	-42	132	-90	671	77	39	24	224	121	204	144
	764	17.4118	62.8262	0.01452	1	246	21	86	25	8528	192	-142	334	119	-42	132	-90	671	77	39	24	224	121	204	144
	765	17.4271	62.8897	0.01452	1	277	19	86	25	8554	191	-144	335	117	-44	130	-92	667	77	38	24	223	119	205	142
	766	17.4473	62.8984	0.01452	1	277	19	86	25	8554	191	-144	335	117	-44	130	-92	667	77	38	24	223	119	205	142
	767	17.5449	62.8392	0.01452	1	289	19	86	25	8518	190	-143	333	117	-44	130	-91	683	78	40	23	225	123	205	149
	768	17.5459	62.7707	0.01452	1	249	21	86	25	8497	192	-140	332	119	-42	132	-88	682	78	40	23	224	124	202	149
	769	17.5461	62.8739	0.01452	1	289	19	86	25	8518	190	-143	333	117	-44	130	-91	683	78	40	23	225	123	205	149
	770	17.5473	62.8937	0.01452	1	256	20	86	25	8526	192	-142	334	119	-43	132	-89	674	77	39	23	222	122	202	146
	771	17.5498	62.7698	0.01452	1	249	21	86	25	8497	192	-140	332	119	-42	132	-88	682	78	40	23	224	124	202	149
	772	17.5647	62.8881	0.01452	1	256	20	86	25	8526	192	-142	334	119	-43	132	-89	674	77	39	23	222	122	202	146
	773	17.5681	62.8799	0.01452	1	256	20	86	25	8526	192	-142	334	119	-43	132	-89	674	77	39	23	222	122	202	146
	774	17.5786	62.878	0.01452	1	256	20	86	25	8526	192	-142	334	119	-43	132	-89	674	77	39	23	222	122	202	146
	775	17.5788	62.8778	0.01452	1	256	20	86	25	8526	192	-142	334	119	-43	132	-89	674	77	39	23	222	122	202	146
	776	17.5838	62.8788	0.01452	1	231	22	85	25	8515	193	-140	333	120	-41	133	-88	671	77	39	23	220	122	201	146
	777	17.5838	62.8788	0.01452	1	231	22	85	25	8515	193	-140	333	120	-41	133	-88	671	77	39	23	220	122	201	146
	778	17.5844	62.8195	0.01452	1	235	22	85	25	8490	193	-139	332	120	-41	133	-87	679	77	40	23	222	123	201	149
	779	17.5858	62.8181	0.01452	1	235	22	85	25	8490	193	-139	332	120	-41	133	-87	679	77	40	23	222	123	201	149
	780	17.5858	62.8182	0.01452	1	235	22	85	25	8490	193	-139	332	120	-41	133	-87	679	77	40	23	222	123	201	149
	781	17.5859	62.8183	0.01452	1	235	22	85	25	8490	193	-139	332	120	-41	133	-87	679	77	40	23	222	123	201	149
	782	17.5862	62.8211	0.01452	1	235	22	85	25	8490	193	-139	332	120	-41	133	-87	679	77	40	23	222	123	201	149
	783	17.5869	62.8182	0.01452	1	235	22	85	25	8490	193	-139	332	120	-41	133	-87	679	77	40	23	222	123	201	149
	784	17.5871	62.8178	0.01452	1	235	22	85	25	8490	193	-139	332	120	-41	133	-87	679	77	40	23	222	123	201	149
	785	17.5876	62.8167	0.01452	1	235	22	85	25	8490	193	-139	332	120	-41	133	-87	679	77	40	23	222	123	201	149
	786	17.5878	62.8167	0.01452	1	235	22	85	25	8490	193	-139	332	120	-41	133	-87	679	77	40	23	222	123	201	149
	787	17.5878	62.8168	0.01452	1	235	22	85	25	8490	193	-139	332	120	-41	133	-87	679	77	40	23	222	123	201	149
	788	17.5879	62.8165	0.01452	1	235	22	85	25	8490	193	-139	332	120	-41	133	-87	679	77	40	23	222	123	201	149
	789	17.5879	62.8167	0.01452	1	235	22	85	25	8490	193	-139	332	120	-41	133	-87	679	77	40	23	222	123	201	149
	790	17.5879	62.8167	0.01452	1	235	22	85	25	8490	193	-139	332	120	-41	133	-87	679	77	40	23	222	123	201	149
	791	17.5879	62.8167	0.01452	1	235	22	85	25	8490	193	-139	332	120	-41	133	-87	679	77	40	23	222	123	201	149
	792	17.5879	62.8169	0.01452	1	235	22	85	25	8490	193	-139	332	120	-41	133	-87	679	77	40	23	222	123	201	149
	793	17.5882	62.8179	0.01452	1	235	22	85	25	8490	193	-139	332	120	-41	133	-87	679	77	40	23	222	123	201	149
	794	17.5884	62.8166	0.01452	1	235	22	85	25	8490	193	-139	332	120	-41	133	-87	679	77	40	23	222	123	201	149
	795	17.5884	62.8179	0.01452	1	235	22	85	25	8490	193	-139	332	120	-41	133	-87	679	77	40	23	222	123	201	149
	796	17.5885	62.8165	0.01452	1	235	22	85	25	8490	193	-139	332	120	-41	133	-87	679	77	40	23	222	123	201	149
	797	17.5885	62.8182	0.01452	1	235	22	85	25	8490	193	-139	332	120	-41	133	-87	679	77	40	23	222	123	201	149
	798	17.5886	62.8182	0.01452	1	235	22	85	25	8490	193	-139	332	120	-41	133	-87	679	77	40	23	222	123	201	149
	799	17.5887	62.816	0.01452	1	235	22	85	25	8490	193	-139	332	120	-41	133	-87	679	77	40	23	222	123	201	149
	800	17.5887	62.8174	0.01452	1	235	22	85	25	8490	193	-139	332	120	-41	133	-87	679	77	40	23	222	123	201	149
	801	17.5887	62.8178	0.01452	1	235	22	85	25	8490	193	-139	332	120	-41	133	-87	679	77	40	23	222	123	201	149
	802	17.5887	62.8181	0.01452	1	235	22	85	25	8490	193	-139	332	120	-41	133	-87	679	77	40	23	222	123	201	149
	803	17.5887	62.8181	0.01452	1	235	22	85	25	8490	193	-139	332	120	-41	133	-87	679	77	40	23	222	123	201	149
	804	17.5887	62.8182	0.01452	1	235	22	85	25	8490	193	-139	332	120	-41	133	-87	679	77	40	23	222	123	201	149
	805	17.5888	62.8158	0.01452	1	235	22	85	25	8490	193	-139	332	120	-41	133	-87	679	77	40	23	222	123	201	149
	806	17.5888	62.8178	0.01452	1	235	22	85	25	8490	193	-139	332	120	-41	133	-87	679	77	40	23	222	123	201	149
	807	17.5889	62.8158	0.01452	1	235	22	85	25	8490	193	-139	332	120	-41	133	-87	679	77	40	23	222	123	201	149
	808	17.5889	62.8158	0.01452	1	235	22	85	25	8490	193	-139	332	120	-41	133	-87	679	77	40	23	222	123	201	149
	809	17.5889	62.818	0.01452	1	235	22	85	25	8490	193	-139	332	120	-41	133	-87	679	77	40	23	222	123	201	149
	810	17.5889	62.8181	0.01452	1	235	22	85	25	8490	193	-139	332	120	-41	133	-87	679	77	40	23	222	123	201	149
	811	17.589	62.8158	0.01452	1	235	22	85	25	8490	193	-139	332	120	-41	133	-87	679	77	40	23	222	123	201	149
	812	17.589	62.818	0.01452	1	235	22	85	25	8490	193	-139	332	120	-41	133	-87	679	77	40	23	222	123	201	149
	813	17.589	62.8181	0.01452	1	235	22	85	25	8490	193	-139	332	120	-41	133	-87	679	77	40	23	222	123	201	149
	814	17.589	62.8181	0.01452	1	235	22	85	25	8490	193	-139	332	120	-41	133	-87	679	77	40	23	222	123	201	149
	815	17.5891	62.8158	0.01452	1	235	22	85	25	8490	193	-139	332	120	-41	133	-87	679	77	40	23	222	123	201	149
	816	17.5891	62.8179	0.01452	1	235	22	85	25	8490	193	-139	332	120	-41	133	-87	679	77	40	23	222	123	201	149
	817	17.5891	62.8179	0.01452	1	235	22	85	25	8490	193	-139	332	120	-41	133	-87	679	77	40	23	222	123	201	149
	818	17.5891	62.818	0.01452	1	235	22	85	25	8490	193	-139	332	120	-41	133	-87	679	77	40	23	222	123	201	149
	819	17.5891	62.818	0.01452	1	235	22	85	25	8490	193	-139	332	120	-41	133	-87	679	77	40	23	222	123	201	149
	820	17.5891	62.818	0.01452	1	235	22	85	25	8490	193	-139	332	120	-41	133	-87	679	77	40	23	222	123	201	149
	821	17.5892	62.8153	0.01452	1	235	22	85	25	8490	193	-139	332	120	-41	133	-87	679	77	40	23	222	123	201	149
	822	17.5892	62.8153	0.01452	1	235	22	85	25	8490	193	-139	332	120	-41	133	-87	679	77	40	23	222	123	201	149
	823	17.5892	62.8157	0.01452	1	235	22	85	25	8490	193	-139	332	120	-41	133	-87	679	77	40	23	222	123	201	149
	824	17.5892	62.8157	0.01452	1	235	22	85	25	8490	193	-139	332	120	-41	133	-87	679	77	40	23	222	123	201	149
	825	17.5892	62.8179	0.01452	1	235	22	85	25	8490	193	-139	332	120	-41	133	-87	679	77	40	23	222	123	201	149
	826	17.5893	62.8178	0.01452	1	235	22	85	25	8490	193	-139	332	120	-41	133	-87	679	77	40	23	222	123	201	149
	827	17.5893	62.818	0.01452	1	235	22	85	25	8490	193	-139	332	120	-41	133	-87	679	77	40	23	222	123	201	149
	828	17.5894	62.8154	0.01452	1	235	22	85	25	8490	193	-139	332	120	-41	133	-87	679	77	40	23	222	123	201	149
	829	17.5894	62.8155	0.01452	1	235	22	85	25	8490	193	-139	332	120	-41	133	-87	679	77	40	23	222	123	201	149
	830	17.5894	62.8179	0.01452	1	235	22	85	25	8490	193	-139	332	120	-41	133	-87	679	77	40	23	222	123	201	149
	831	17.5894	62.8179	0.01452	1	235	22	85	25	8490	193	-139	332	120	-41	133	-87	679	77	40	23	222	123	201	149
	832	17.5894	62.8182	0.01452	1	235	22	85	25	8490	193	-139	332	120	-41	133	-87	679	77	40	23	222	123	201	149
	833	17.5895	62.8154	0.01452	1	235	22	85	25	8490	193	-139	332	120	-41	133	-87	679	77	40	23	222	123	201	149
	834	17.5895	62.8156	0.01452	1	235	22	85	25	8490	193	-139	332	120	-41	133	-87	679	77	40	23	222	123	201	149
	835	17.5895	62.8158	0.01452	1	235	22	85	25	8490	193	-139	332	120	-41	133	-87	679	77	40	23	222	123	201	149
	836	17.5895	62.8181	0.01452	1	235	22	85	25	8490	193	-139	332	120	-41	133	-87	679	77	40	23	222	123	201	149
	837	17.5895	62.8181	0.01452	1	235	22	85	25	8490	193	-139	332	120	-41	133	-87	679	77	40	23	222	123	201	149
	838	17.5896	62.8154	0.01452	1	235	22	85	25	8490	193	-139	332	120	-41	133	-87	679	77	40	23	222	123	201	149
	839	17.5896	62.8154	0.01452	1	235	22	85	25	8490	193	-139	332	120	-41	133	-87	679	77	40	23	222	123	201	149
	840	17.5896	62.8155	0.01452	1	235	22	85	25	8490	193	-139	332	120	-41	133	-87	679	77	40	23	222	123	201	149
	841	17.5896	62.8155	0.01452	1	235	22	85	25	8490	193	-139	332	120	-41	133	-87	679	77	40	23	222	123	201	149
	842	17.5896	62.8156	0.01452	1	235	22	85	25	8490	193	-139	332	120	-41	133	-87	679	77	40	23	222	123	201	149
	843	17.5896	62.8157	0.01452	1	235	22	85	25	8490	193	-139	332	120	-41	133	-87	679	77	40	23	222	123	201	149
	844	17.5896	62.8157	0.01452	1	235	22	85	25	8490	193	-139	332	120	-41	133	-87	679	77	40	23	222	123	201	149
	845	17.5896	62.8157	0.01452	1	235	22	85	25	8490	193	-139	332	120	-41	133	-87	679	77	40	23	222	123	201	149
	846	17.5896	62.8158	0.01452	1	235	22	85	25	8490	193	-139	332	120	-41	133	-87	679	77	40	23	222	123	201	149
	847	17.5896	62.8169	0.01452	1	235	22	85	25	8490	193	-139	332	120	-41	133	-87	679	77	40	23	222	123	201	149
	848	17.5896	62.8178	0.01452	1	235	22	85	25	8490	193	-139	332	120	-41	133	-87	679	77	40	23	222	123	201	149
	849	17.5896	62.8181	0.01452	1	235	22	85	25	8490	193	-139	332	120	-41	133	-87	679	77	40	23	222	123	201	149
	850	17.5897	62.8153	0.01452	1	235	22	85	25	8490	193	-139	332	120	-41	133	-87	679	77	40	23	222	123	201	149
	851	17.5897	62.8157	0.01452	1	235	22	85	25	8490	193	-139	332	120	-41	133	-87	679	77	40	23	222	123	201	149
	852	17.5897	62.8157	0.01452	1	235	22	85	25	8490	193	-139	332	120	-41	133	-87	679	77	40	23	222	123	201	149
	853	17.5897	62.8158	0.01452	1	235	22	85	25	8490	193	-139	332	120	-41	133	-87	679	77	40	23	222	123	201	149
	854	17.5897	62.8179	0.01452	1	235	22	85	25	8490	193	-139	332	120	-41	133	-87	679	77	40	23	222	123	201	149
	855	17.5897	62.8179	0.01452	1	235	22	85	25	8490	193	-139	332	120	-41	133	-87	679	77	40	23	222	123	201	149
	856	17.5897	62.818	0.01452	1	235	22	85	25	8490	193	-139	332	120	-41	133	-87	679	77	40	23	222	123	201	149
	857	17.5897	62.818	0.01452	1	235	22	85	25	8490	193	-139	332	120	-41	133	-87	679	77	40	23	222	123	201	149
	858	17.5898	62.8153	0.01452	1	235	22	85	25	8490	193	-139	332	120	-41	133	-87	679	77	40	23	222	123	201	149
	859	17.5898	62.8153	0.01452	1	235	22	85	25	8490	193	-139	332	120	-41	133	-87	679	77	40	23	222	123	201	149
	860	17.5898	62.8155	0.01452	1	235	22	85	25	8490	193	-139	332	120	-41	133	-87	679	77	40	23	222	123	201	149
	861	17.5898	62.8155	0.01452	1	235	22	85	25	8490	193	-139	332	120	-41	133	-87	679	77	40	23	222	123	201	149
	862	17.5898	62.8155	0.01452	1	235	22	85	25	8490	193	-139	332	120	-41	133	-87	679	77	40	23	222	123	201	149
	863	17.5898	62.8157	0.01452	1	235	22	85	25	8490	193	-139	332	120	-41	133	-87	679	77	40	23	222	123	201	149
	864	17.5898	62.8157	0.01452	1	235	22	85	25	8490	193	-139	332	120	-41	133	-87	679	77	40	23	222	123	201	149
	865	17.5898	62.818	0.01452	1	235	22	85	25	8490	193	-139	332	120	-41	133	-87	679	77	40	23	222	123	201	149
	866	17.5899	62.8153	0.01452	1	235	22	85	25	8490	193	-139	332	120	-41	133	-87	679	77	40	23	222	123	201	149
	867	17.5899	62.8154	0.01452	1	235	22	85	25	8490	193	-139	332	120	-41	133	-87	679	77	40	23	222	123	201	149
	868	17.5899	62.8154	0.01452	1	235	22	85	25	8490	193	-139	332	120	-41	133	-87	679	77	40	23	222	123	201	149
	869	17.5899	62.8157	0.01452	1	235	22	85	25	8490	193	-139	332	120	-41	133	-87	679	77	40	23	222	123	201	149
	870	17.5899	62.8157	0.01452	1	235	22	85	25	8490	193	-139	332	120	-41	133	-87	679	77	40	23	222	123	201	149
	871	17.5905	62.8149	0.01452	1	235	22	85	25	8490	193	-139	332	120	-41	133	-87	679	77	40	23	222	123	201	149
	872	17.5907	62.815	0.01452	1	235	22	85	25	8490	193	-139	332	120	-41	133	-87	679	77	40	23	222	123	201	149
	873	17.5914	62.815	0.01452	1	235	22	85	25	8490	193	-139	332	120	-41	133	-87	679	77	40	23	222	123	201	149
	874	17.5923	62.8175	0.01452	1	235	22	85	25	8490	193	-139	332	120	-41	133	-87	679	77	40	23	222	123	201	149
	875	17.5924	62.8169	0.01452	1	235	22	85	25	8490	193	-139	332	120	-41	133	-87	679	77	40	23	222	123	201	149
	876	17.5941	62.8175	0.01452	1	235	22	85	25	8490	193	-139	332	120	-41	133	-87	679	77	40	23	222	123	201	149
	877	17.5941	62.8191	0.01452	1	235	22	85	25	8490	193	-139	332	120	-41	133	-87	679	77	40	23	222	123	201	149
	878	17.5942	62.8174	0.01452	1	235	22	85	25	8490	193	-139	332	120	-41	133	-87	679	77	40	23	222	123	201	149
	879	17.5942	62.8175	0.01452	1	235	22	85	25	8490	193	-139	332	120	-41	133	-87	679	77	40	23	222	123	201	149
	880	17.5943	62.8148	0.01452	1	235	22	85	25	8490	193	-139	332	120	-41	133	-87	679	77	40	23	222	123	201	149
	881	17.5943	62.8174	0.01452	1	235	22	85	25	8490	193	-139	332	120	-41	133	-87	679	77	40	23	222	123	201	149
	882	17.5943	62.8174	0.01452	1	235	22	85	25	8490	193	-139	332	120	-41	133	-87	679	77	40	23	222	123	201	149
	883	17.5943	62.8175	0.01452	1	235	22	85	25	8490	193	-139	332	120	-41	133	-87	679	77	40	23	222	123	201	149
	884	17.5946	62.8144	0.01452	1	235	22	85	25	8490	193	-139	332	120	-41	133	-87	679	77	40	23	222	123	201	149
	885	17.5947	62.8144	0.01452	1	235	22	85	25	8490	193	-139	332	120	-41	133	-87	679	77	40	23	222	123	201	149
	886	17.5947	62.8144	0.01452	1	235	22	85	25	8490	193	-139	332	120	-41	133	-87	679	77	40	23	222	123	201	149
	887	17.595	62.8173	0.01452	1	235	22	85	25	8490	193	-139	332	120	-41	133	-87	679	77	40	23	222	123	201	149
	888	17.595	62.8173	0.01452	1	235	22	85	25	8490	193	-139	332	120	-41	133	-87	679	77	40	23	222	123	201	149
	889	17.5957	62.8171	0.01452	1	235	22	85	25	8490	193	-139	332	120	-41	133	-87	679	77	40	23	222	123	201	149
	890	17.5959	62.8172	0.01452	1	235	22	85	25	8490	193	-139	332	120	-41	133	-87	679	77	40	23	222	123	201	149
	891	17.5962	62.8171	0.01452	1	235	22	85	25	8490	193	-139	332	120	-41	133	-87	679	77	40	23	222	123	201	149
	892	17.5981	62.8198	0.01452	1	235	22	85	25	8490	193	-139	332	120	-41	133	-87	679	77	40	23	222	123	201	149
	893	17.5984	62.8184	0.01452	1	235	22	85	25	8490	193	-139	332	120	-41	133	-87	679	77	40	23	222	123	201	149
	894	17.5984	62.8186	0.01452	1	235	22	85	25	8490	193	-139	332	120	-41	133	-87	679	77	40	23	222	123	201	149
	895	17.5984	62.8187	0.01452	1	235	22	85	25	8490	193	-139	332	120	-41	133	-87	679	77	40	23	222	123	201	149
	896	17.5984	62.8187	0.01452	1	235	22	85	25	8490	193	-139	332	120	-41	133	-87	679	77	40	23	222	123	201	149
	897	17.5985	62.8188	0.01452	1	235	22	85	25	8490	193	-139	332	120	-41	133	-87	679	77	40	23	222	123	201	149
	898	17.5986	62.8187	0.01452	1	235	22	85	25	8490	193	-139	332	120	-41	133	-87	679	77	40	23	222	123	201	149
	899	17.5987	62.8165	0.01452	1	235	22	85	25	8490	193	-139	332	120	-41	133	-87	679	77	40	23	222	123	201	149
	900	17.5987	62.8165	0.01452	1	235	22	85	25	8490	193	-139	332	120	-41	133	-87	679	77	40	23	222	123	201	149
	901	17.5987	62.8182	0.01452	1	235	22	85	25	8490	193	-139	332	120	-41	133	-87	679	77	40	23	222	123	201	149
	902	17.5987	62.8187	0.01452	1	235	22	85	25	8490	193	-139	332	120	-41	133	-87	679	77	40	23	222	123	201	149
	903	17.5987	62.8188	0.01452	1	235	22	85	25	8490	193	-139	332	120	-41	133	-87	679	77	40	23	222	123	201	149
	904	17.5987	62.8188	0.01452	1	235	22	85	25	8490	193	-139	332	120	-41	133	-87	679	77	40	23	222	123	201	149
	905	17.5987	62.819	0.01452	1	235	22	85	25	8490	193	-139	332	120	-41	133	-87	679	77	40	23	222	123	201	149
	906	17.5988	62.8182	0.01452	1	235	22	85	25	8490	193	-139	332	120	-41	133	-87	679	77	40	23	222	123	201	149
	907	17.5988	62.8182	0.01452	1	235	22	85	25	8490	193	-139	332	120	-41	133	-87	679	77	40	23	222	123	201	149
	908	17.5988	62.8188	0.01452	1	235	22	85	25	8490	193	-139	332	120	-41	133	-87	679	77	40	23	222	123	201	149
	909	17.5989	62.8182	0.01452	1	235	22	85	25	8490	193	-139	332	120	-41	133	-87	679	77	40	23	222	123	201	149
	910	17.5989	62.8182	0.01452	1	235	22	85	25	8490	193	-139	332	120	-41	133	-87	679	77	40	23	222	123	201	149
	911	17.5989	62.8186	0.01452	1	235	22	85	25	8490	193	-139	332	120	-41	133	-87	679	77	40	23	222	123	201	149
	912	17.5989	62.8188	0.01452	1	235	22	85	25	8490	193	-139	332	120	-41	133	-87	679	77	40	23	222	123	201	149
	913	17.5989	62.819	0.01452	1	235	22	85	25	8490	193	-139	332	120	-41	133	-87	679	77	40	23	222	123	201	149
	914	17.5989	62.819	0.01452	1	235	22	85	25	8490	193	-139	332	120	-41	133	-87	679	77	40	23	222	123	201	149
	915	17.599	62.8182	0.01452	1	235	22	85	25	8490	193	-139	332	120	-41	133	-87	679	77	40	23	222	123	201	149
	916	17.599	62.8182	0.01452	1	235	22	85	25	8490	193	-139	332	120	-41	133	-87	679	77	40	23	222	123	201	149
	917	17.599	62.8182	0.01452	1	235	22	85	25	8490	193	-139	332	120	-41	133	-87	679	77	40	23	222	123	201	149
	918	17.599	62.8186	0.01452	1	235	22	85	25	8490	193	-139	332	120	-41	133	-87	679	77	40	23	222	123	201	149
	919	17.599	62.8186	0.01452	1	235	22	85	25	8490	193	-139	332	120	-41	133	-87	679	77	40	23	222	123	201	149
	920	17.5991	62.8182	0.01452	1	235	22	85	25	8490	193	-139	332	120	-41	133	-87	679	77	40	23	222	123	201	149
	921	17.5991	62.8183	0.01452	1	235	22	85	25	8490	193	-139	332	120	-41	133	-87	679	77	40	23	222	123	201	149
	922	17.5991	62.8183	0.01452	1	235	22	85	25	8490	193	-139	332	120	-41	133	-87	679	77	40	23	222	123	201	149
	923	17.5991	62.8183	0.01452	1	235	22	85	25	8490	193	-139	332	120	-41	133	-87	679	77	40	23	222	123	201	149
	924	17.5992	62.8182	0.01452	1	235	22	85	25	8490	193	-139	332	120	-41	133	-87	679	77	40	23	222	123	201	149
	925	17.5992	62.8182	0.01452	1	235	22	85	25	8490	193	-139	332	120	-41	133	-87	679	77	40	23	222	123	201	149
	926	17.5992	62.8183	0.01452	1	235	22	85	25	8490	193	-139	332	120	-41	133	-87	679	77	40	23	222	123	201	149
	927	17.5992	62.8186	0.01452	1	235	22	85	25	8490	193	-139	332	120	-41	133	-87	679	77	40	23	222	123	201	149
	928	17.5992	62.8187	0.01452	1	235	22	85	25	8490	193	-139	332	120	-41	133	-87	679	77	40	23	222	123	201	149
	929	17.5992	62.8187	0.01452	1	235	22	85	25	8490	193	-139	332	120	-41	133	-87	679	77	40	23	222	123	201	149
	930	17.5993	62.8182	0.01452	1	235	22	85	25	8490	193	-139	332	120	-41	133	-87	679	77	40	23	222	123	201	149
	931	17.5993	62.8182	0.01452	1	235	22	85	25	8490	193	-139	332	120	-41	133	-87	679	77	40	23	222	123	201	149
	932	17.5993	62.8186	0.01452	1	235	22	85	25	8490	193	-139	332	120	-41	133	-87	679	77	40	23	222	123	201	149
	933	17.5993	62.8186	0.01452	1	235	22	85	25	8490	193	-139	332	120	-41	133	-87	679	77	40	23	222	123	201	149
	934	17.5993	62.8187	0.01452	1	235	22	85	25	8490	193	-139	332	120	-41	133	-87	679	77	40	23	222	123	201	149
	935	17.5993	62.8187	0.01452	1	235	22	85	25	8490	193	-139	332	120	-41	133	-87	679	77	40	23	222	123	201	149
	936	17.5993	62.8188	0.01452	1	235	22	85	25	8490	193	-139	332	120	-41	133	-87	679	77	40	23	222	123	201	149
	937	17.5993	62.8188	0.01452	1	235	22	85	25	8490	193	-139	332	120	-41	133	-87	679	77	40	23	222	123	201	149
	938	17.5994	62.8181	0.01452	1	235	22	85	25	8490	193	-139	332	120	-41	133	-87	679	77	40	23	222	123	201	149
	939	17.5994	62.8181	0.01452	1	235	22	85	25	8490	193	-139	332	120	-41	133	-87	679	77	40	23	222	123	201	149
	940	17.5994	62.8182	0.01452	1	235	22	85	25	8490	193	-139	332	120	-41	133	-87	679	77	40	23	222	123	201	149
	941	17.5994	62.8182	0.01452	1	235	22	85	25	8490	193	-139	332	120	-41	133	-87	679	77	40	23	222	123	201	149
	942	17.5994	62.8183	0.01452	1	235	22	85	25	8490	193	-139	332	120	-41	133	-87	679	77	40	23	222	123	201	149
	943	17.5994	62.8184	0.01452	1	235	22	85	25	8490	193	-139	332	120	-41	133	-87	679	77	40	23	222	123	201	149
	944	17.5994	62.8184	0.01452	1	235	22	85	25	8490	193	-139	332	120	-41	133	-87	679	77	40	23	222	123	201	149
	945	17.5994	62.8184	0.01452	1	235	22	85	25	8490	193	-139	332	120	-41	133	-87	679	77	40	23	222	123	201	149
	946	17.5994	62.8184	0.01452	1	235	22	85	25	8490	193	-139	332	120	-41	133	-87	679	77	40	23	222	123	201	149
	947	17.5994	62.8185	0.01452	1	235	22	85	25	8490	193	-139	332	120	-41	133	-87	679	77	40	23	222	123	201	149
	948	17.5994	62.8187	0.01452	1	235	22	85	25	8490	193	-139	332	120	-41	133	-87	679	77	40	23	222	123	201	149
	949	17.5994	62.8188	0.01452	1	235	22	85	25	8490	193	-139	332	120	-41	133	-87	679	77	40	23	222	123	201	149
	950	17.5994	62.8189	0.01452	1	235	22	85	25	8490	193	-139	332	120	-41	133	-87	679	77	40	23	222	123	201	149
	951	17.5995	62.8182	0.01452	1	235	22	85	25	8490	193	-139	332	120	-41	133	-87	679	77	40	23	222	123	201	149
	952	17.5995	62.8184	0.01452	1	235	22	85	25	8490	193	-139	332	120	-41	133	-87	679	77	40	23	222	123	201	149
	953	17.5995	62.8184	0.01452	1	235	22	85	25	8490	193	-139	332	120	-41	133	-87	679	77	40	23	222	123	201	149
	954	17.5995	62.8184	0.01452	1	235	22	85	25	8490	193	-139	332	120	-41	133	-87	679	77	40	23	222	123	201	149
	955	17.5995	62.8184	0.01452	1	235	22	85	25	8490	193	-139	332	120	-41	133	-87	679	77	40	23	222	123	201	149
	956	17.5995	62.8185	0.01452	1	235	22	85	25	8490	193	-139	332	120	-41	133	-87	679	77	40	23	222	123	201	149
	957	17.5995	62.8185	0.01452	1	235	22	85	25	8490	193	-139	332	120	-41	133	-87	679	77	40	23	222	123	201	149
	958	17.5995	62.8185	0.01452	1	235	22	85	25	8490	193	-139	332	120	-41	133	-87	679	77	40	23	222	123	201	149
	959	17.5995	62.8185	0.01452	1	235	22	85	25	8490	193	-139	332	120	-41	133	-87	679	77	40	23	222	123	201	149
	960	17.5995	62.8187	0.01452	1	235	22	85	25	8490	193	-139	332	120	-41	133	-87	679	77	40	23	222	123	201	149
	961	17.5995	62.8187	0.01452	1	235	22	85	25	8490	193	-139	332	120	-41	133	-87	679	77	40	23	222	123	201	149
	962	17.5995	62.8187	0.01452	1	235	22	85	25	8490	193	-139	332	120	-41	133	-87	679	77	40	23	222	123	201	149
	963	17.5995	62.8188	0.01452	1	235	22	85	25	8490	193	-139	332	120	-41	133	-87	679	77	40	23	222	123	201	149
	964	17.5996	62.8182	0.01452	1	235	22	85	25	8490	193	-139	332	120	-41	133	-87	679	77	40	23	222	123	201	149
	965	17.5996	62.8183	0.01452	1	235	22	85	25	8490	193	-139	332	120	-41	133	-87	679	77	40	23	222	123	201	149
	966	17.5996	62.8183	0.01452	1	235	22	85	25	8490	193	-139	332	120	-41	133	-87	679	77	40	23	222	123	201	149
	967	17.5996	62.8184	0.01452	1	235	22	85	25	8490	193	-139	332	120	-41	133	-87	679	77	40	23	222	123	201	149
	968	17.5996	62.8184	0.01452	1	235	22	85	25	8490	193	-139	332	120	-41	133	-87	679	77	40	23	222	123	201	149
	969	17.5996	62.8185	0.01452	1	235	22	85	25	8490	193	-139	332	120	-41	133	-87	679	77	40	23	222	123	201	149
	970	17.5996	62.8185	0.01452	1	235	22	85	25	8490	193	-139	332	120	-41	133	-87	679	77	40	23	222	123	201	149
	971	17.5996	62.8187	0.01452	1	235	22	85	25	8490	193	-139	332	120	-41	133	-87	679	77	40	23	222	123	201	149
	972	17.5996	62.8189	0.01452	1	235	22	85	25	8490	193	-139	332	120	-41	133	-87	679	77	40	23	222	123	201	149
	973	17.5997	62.8182	0.01452	1	235	22	85	25	8490	193	-139	332	120	-41	133	-87	679	77	40	23	222	123	201	149
	974	17.5997	62.8182	0.01452	1	235	22	85	25	8490	193	-139	332	120	-41	133	-87	679	77	40	23	222	123	201	149
	975	17.5997	62.8182	0.01452	1	235	22	85	25	8490	193	-139	332	120	-41	133	-87	679	77	40	23	222	123	201	149
	976	17.5997	62.8183	0.01452	1	235	22	85	25	8490	193	-139	332	120	-41	133	-87	679	77	40	23	222	123	201	149
	977	17.5997	62.8183	0.01452	1	235	22	85	25	8490	193	-139	332	120	-41	133	-87	679	77	40	23	222	123	201	149
	978	17.5997	62.8185	0.01452	1	235	22	85	25	8490	193	-139	332	120	-41	133	-87	679	77	40	23	222	123	201	149
	979	17.5997	62.8186	0.01452	1	235	22	85	25	8490	193	-139	332	120	-41	133	-87	679	77	40	23	222	123	201	149
	980	17.5997	62.8187	0.01452	1	235	22	85	25	8490	193	-139	332	120	-41	133	-87	679	77	40	23	222	123	201	149
	981	17.5997	62.8188	0.01452	1	235	22	85	25	8490	193	-139	332	120	-41	133	-87	679	77	40	23	222	123	201	149
	982	17.5997	62.8189	0.01452	1	235	22	85	25	8490	193	-139	332	120	-41	133	-87	679	77	40	23	222	123	201	149
	983	17.5998	62.8184	0.01452	1	235	22	85	25	8490	193	-139	332	120	-41	133	-87	679	77	40	23	222	123	201	149
	984	17.5998	62.8184	0.01452	1	235	22	85	25	8490	193	-139	332	120	-41	133	-87	679	77	40	23	222	123	201	149
	985	17.5998	62.8187	0.01452	1	235	22	85	25	8490	193	-139	332	120	-41	133	-87	679	77	40	23	222	123	201	149
	986	17.5999	62.8182	0.01452	1	235	22	85	25	8490	193	-139	332	120	-41	133	-87	679	77	40	23	222	123	201	149
	987	17.5999	62.8183	0.01452	1	235	22	85	25	8490	193	-139	332	120	-41	133	-87	679	77	40	23	222	123	201	149
	988	17.5999	62.8184	0.01452	1	235	22	85	25	8490	193	-139	332	120	-41	133	-87	679	77	40	23	222	123	201	149
	989	17.5999	62.8184	0.01452	1	235	22	85	25	8490	193	-139	332	120	-41	133	-87	679	77	40	23	222	123	201	149
	990	17.5999	62.8185	0.01452	1	235	22	85	25	8490	193	-139	332	120	-41	133	-87	679	77	40	23	222	123	201	149
	991	17.5999	62.8185	0.01452	1	235	22	85	25	8490	193	-139	332	120	-41	133	-87	679	77	40	23	222	123	201	149
	992	17.5999	62.8185	0.01452	1	235	22	85	25	8490	193	-139	332	120	-41	133	-87	679	77	40	23	222	123	201	149
	993	17.5999	62.8185	0.01452	1	235	22	85	25	8490	193	-139	332	120	-41	133	-87	679	77	40	23	222	123	201	149
	994	17.5999	62.8185	0.01452	1	235	22	85	25	8490	193	-139	332	120	-41	133	-87	679	77	40	23	222	123	201	149
	995	17.5999	62.8185	0.01452	1	235	22	85	25	8490	193	-139	332	120	-41	133	-87	679	77	40	23	222	123	201	149
	996	17.5999	62.8185	0.01452	1	235	22	85	25	8490	193	-139	332	120	-41	133	-87	679	77	40	23	222	123	201	149
	997	17.5999	62.8186	0.01452	1	235	22	85	25	8490	193	-139	332	120	-41	133	-87	679	77	40	23	222	123	201	149
	998	17.5999	62.8186	0.01452	1	235	22	85	25	8490	193	-139	332	120	-41	133	-87	679	77	40	23	222	123	201	149
	999	17.6	62.8183	0.01452	1	235	22	85	25	8490	193	-139	332	120	-41	133	-87	679	77	40	23	222	123	201	149
	1000	17.6	62.8185	0.01452	1	235	22	85	25	8490	193	-139	332	120	-41	133	-87	679	77	40	23	222	123	201	149
	1001	17.6	62.8186	0.01452	1	235	22	85	25	8490	193	-139	332	120	-41	133	-87	679	77	40	23	222	123	201	149
	1002	17.6	62.8186	0.01452	1	235	22	85	25	8490	193	-139	332	120	-41	133	-87	679	77	40	23	222	123	201	149
	1003	17.6	62.8187	0.01452	1	235	22	85	25	8490	193	-139	332	120	-41	133	-87	679	77	40	23	222	123	201	149
	1004	17.6001	62.8182	0.01452	1	235	22	85	25	8490	193	-139	332	120	-41	133	-87	679	77	40	23	222	123	201	149
	1005	17.6001	62.8183	0.01452	1	235	22	85	25	8490	193	-139	332	120	-41	133	-87	679	77	40	23	222	123	201	149
	1006	17.6001	62.8184	0.01452	1	235	22	85	25	8490	193	-139	332	120	-41	133	-87	679	77	40	23	222	123	201	149
	1007	17.6002	62.8184	0.01452	1	235	22	85	25	8490	193	-139	332	120	-41	133	-87	679	77	40	23	222	123	201	149
	1008	17.6002	62.8184	0.01452	1	235	22	85	25	8490	193	-139	332	120	-41	133	-87	679	77	40	23	222	123	201	149
	1009	17.6002	62.8184	0.01452	1	235	22	85	25	8490	193	-139	332	120	-41	133	-87	679	77	40	23	222	123	201	149
	1010	17.6003	62.8182	0.01452	1	235	22	85	25	8490	193	-139	332	120	-41	133	-87	679	77	40	23	222	123	201	149
	1011	17.6003	62.8183	0.01452	1	235	22	85	25	8490	193	-139	332	120	-41	133	-87	679	77	40	23	222	123	201	149
	1012	17.6003	62.8183	0.01452	1	235	22	85	25	8490	193	-139	332	120	-41	133	-87	679	77	40	23	222	123	201	149
	1013	17.6004	62.8182	0.01452	1	235	22	85	25	8490	193	-139	332	120	-41	133	-87	679	77	40	23	222	123	201	149
	1014	17.6004	62.8182	0.01452	1	235	22	85	25	8490	193	-139	332	120	-41	133	-87	679	77	40	23	222	123	201	149
	1015	17.6004	62.8183	0.01452	1	235	22	85	25	8490	193	-139	332	120	-41	133	-87	679	77	40	23	222	123	201	149
	1016	17.6004	62.8183	0.01452	1	235	22	85	25	8490	193	-139	332	120	-41	133	-87	679	77	40	23	222	123	201	149
	1017	17.6004	62.8183	0.01452	1	235	22	85	25	8490	193	-139	332	120	-41	133	-87	679	77	40	23	222	123	201	149
	1018	17.6009	62.8253	0.01452	1	235	22	85	25	8490	193	-139	332	120	-41	133	-87	679	77	40	23	222	123	201	149
	1019	17.6009	62.8253	0.01452	1	235	22	85	25	8490	193	-139	332	120	-41	133	-87	679	77	40	23	222	123	201	149
	1020	17.6101	62.8237	0.01452	1	235	22	85	25	8490	193	-139	332	120	-41	133	-87	679	77	40	23	222	123	201	149
	1021	17.6173	62.7842	0.01452	1	288	19	85	25	8500	191	-142	333	118	-44	130	-90	691	79	40	23	226	125	205	151
	1022	17.6247	62.9052	0.01452	1	231	22	85	25	8515	193	-140	333	120	-41	133	-88	671	77	39	23	220	122	201	146
	1023	17.6774	62.9034	0.01452	1	250	21	85	25	8513	192	-140	332	120	-43	132	-88	679	78	39	23	222	122	202	148
	1024	17.6951	62.898	0.01452	1	250	21	85	25	8513	192	-140	332	120	-43	132	-88	679	78	39	23	222	122	202	148
	1025	17.7033	62.9042	0.01452	1	250	21	85	25	8513	192	-140	332	120	-43	132	-88	679	78	39	23	222	122	202	148
	1026	17.8668	63.2977	0.01452	1	264	18	86	25	8782	194	-149	343	119	-47	133	-95	642	75	36	24	214	112	202	137
	1027	17.9452	63.2515	0.01452	1	302	16	86	25	8778	192	-149	341	118	-49	131	-96	656	77	37	24	217	115	205	141
	1028	17.9517	63.0712	0.01452	1	271	20	85	25	8649	193	-143	336	120	-46	133	-91	675	77	39	23	219	121	202	148
	1029	17.9529	63.0712	0.01452	1	271	20	85	25	8649	193	-143	336	120	-46	133	-91	675	77	39	23	219	121	202	148
	1030	17.9554	63.0702	0.01452	1	271	20	85	25	8649	193	-143	336	120	-46	133	-91	675	77	39	23	219	121	202	148
	1031	17.9805	63.2449	0.01452	1	315	16	86	25	8760	191	-149	340	117	-50	130	-97	666	77	38	23	218	118	205	144
	1032	17.9813	63.2297	0.01452	1	315	16	86	25	8760	191	-149	340	117	-50	130	-97	666	77	38	23	218	118	205	144
	1033	17.982	63.2452	0.01452	1	315	16	86	25	8760	191	-149	340	117	-50	130	-97	666	77	38	23	218	118	205	144
	1034	17.9852	63.2302	0.01452	1	315	16	86	25	8760	191	-149	340	117	-50	130	-97	666	77	38	23	218	118	205	144
	1035	17.9869	63.228	0.01452	1	315	16	86	25	8760	191	-149	340	117	-50	130	-97	666	77	38	23	218	118	205	144
	1036	17.9872	63.2277	0.01452	1	315	16	86	25	8760	191	-149	340	117	-50	130	-97	666	77	38	23	218	118	205	144
	1037	17.9946	63.1154	0.01452	1	291	18	85	25	8686	192	-145	337	119	-47	132	-93	675	78	39	23	219	121	203	148
	1038	18.009	63.2003	0.01452	1	266	19	85	25	8754	194	-146	340	120	-47	133	-94	662	77	38	23	216	118	202	144
	1039	18.0377	63.1603	0.01452	1	306	17	85	25	8717	192	-147	339	118	-48	131	-95	671	78	38	23	219	119	204	146
	1040	18.0377	63.1603	0.01452	1	306	17	85	25	8717	192	-147	339	118	-48	131	-95	671	78	38	23	219	119	204	146
	1041	18.0377	63.1603	0.01452	1	306	17	85	25	8717	192	-147	339	118	-48	131	-95	671	78	38	23	219	119	204	146
	1042	18.0527	63.2337	0.01452	1	257	19	85	25	8763	194	-146	340	120	-47	133	-94	657	76	37	24	215	115	200	143
	1043	18.054	63.2177	0.01452	1	257	19	85	25	8763	194	-146	340	120	-47	133	-94	657	76	37	24	215	115	200	143
	1044	18.0548	63.2185	0.01452	1	257	19	85	25	8763	194	-146	340	120	-47	133	-94	657	76	37	24	215	115	200	143
	1045	18.0915	63.0869	0.01452	1	284	19	85	25	8716	193	-144	337	120	-48	133	-93	671	78	39	23	217	121	201	148
	1046	18.0935	63.0845	0.01452	1	284	19	85	25	8716	193	-144	337	120	-48	133	-93	671	78	39	23	217	121	201	148
	1047	18.0964	63.1497	0.01452	1	267	19	85	25	8730	194	-144	338	120	-47	134	-92	666	77	38	23	216	118	200	146
	1048	18.1029	63.1453	0.01452	1	267	19	85	25	8730	194	-144	338	120	-47	134	-92	666	77	38	23	216	118	200	146
	1049	18.158	63.1756	0.01452	1	287	18	85	25	8760	193	-147	340	119	-48	132	-95	665	77	38	23	216	118	202	145
	1050	18.1602	63.2025	0.01452	1	287	18	85	25	8760	193	-147	340	119	-48	132	-95	665	77	38	23	216	118	202	145
	1051	18.1602	63.2025	0.01452	1	287	18	85	25	8760	193	-147	340	119	-48	132	-95	665	77	38	23	216	118	202	145
	1052	18.1608	63.1854	0.01452	1	287	18	85	25	8760	193	-147	340	119	-48	132	-95	665	77	38	23	216	118	202	145
	1053	18.1618	63.1983	0.01452	1	287	18	85	25	8760	193	-147	340	119	-48	132	-95	665	77	38	23	216	118	202	145
	1054	18.1623	63.1985	0.01452	1	287	18	85	25	8760	193	-147	340	119	-48	132	-95	665	77	38	23	216	118	202	145
	1055	18.1625	63.1863	0.01452	1	287	18	85	25	8760	193	-147	340	119	-48	132	-95	665	77	38	23	216	118	202	145
	1056	18.1641	63.1833	0.01452	1	287	18	85	25	8760	193	-147	340	119	-48	132	-95	665	77	38	23	216	118	202	145
	1057	18.1642	63.1777	0.01452	1	287	18	85	25	8760	193	-147	340	119	-48	132	-95	665	77	38	23	216	118	202	145
	1058	18.1645	63.1745	0.01452	1	287	18	85	25	8760	193	-147	340	119	-48	132	-95	665	77	38	23	216	118	202	145
	1059	18.1666	63.1696	0.01452	1	287	18	85	25	8760	193	-147	340	119	-48	132	-95	665	77	38	23	216	118	202	145
	1060	18.1672	63.1742	0.01452	1	293	17	85	25	8771	193	-147	340	119	-49	132	-95	668	78	38	24	217	118	203	146
	1061	18.168	63.1798	0.01452	1	293	17	85	25	8771	193	-147	340	119	-49	132	-95	668	78	38	24	217	118	203	146
	1062	18.1689	63.1676	0.01452	1	293	17	85	25	8771	193	-147	340	119	-49	132	-95	668	78	38	24	217	118	203	146
	1063	18.1737	63.1705	0.01452	1	293	17	85	25	8771	193	-147	340	119	-49	132	-95	668	78	38	24	217	118	203	146
	1064	18.1742	63.1719	0.01452	1	293	17	85	25	8771	193	-147	340	119	-49	132	-95	668	78	38	24	217	118	203	146
	1065	18.1748	63.1945	0.01452	1	293	17	85	25	8771	193	-147	340	119	-49	132	-95	668	78	38	24	217	118	203	146
	1066	18.1749	63.1727	0.01452	1	293	17	85	25	8771	193	-147	340	119	-49	132	-95	668	78	38	24	217	118	203	146
	1067	18.1751	63.1946	0.01452	1	293	17	85	25	8771	193	-147	340	119	-49	132	-95	668	78	38	24	217	118	203	146
	1068	18.1754	63.1707	0.01452	1	293	17	85	25	8771	193	-147	340	119	-49	132	-95	668	78	38	24	217	118	203	146
	1069	18.1761	63.1685	0.01452	1	293	17	85	25	8771	193	-147	340	119	-49	132	-95	668	78	38	24	217	118	203	146
	1070	18.1768	63.172	0.01452	1	293	17	85	25	8771	193	-147	340	119	-49	132	-95	668	78	38	24	217	118	203	146
	1071	18.1768	63.1779	0.01452	1	293	17	85	25	8771	193	-147	340	119	-49	132	-95	668	78	38	24	217	118	203	146
	1072	18.1775	63.1695	0.01452	1	293	17	85	25	8771	193	-147	340	119	-49	132	-95	668	78	38	24	217	118	203	146
	1073	18.1779	63.1753	0.01452	1	293	17	85	25	8771	193	-147	340	119	-49	132	-95	668	78	38	24	217	118	203	146
	1074	18.178	63.1733	0.01452	1	293	17	85	25	8771	193	-147	340	119	-49	132	-95	668	78	38	24	217	118	203	146
	1075	18.1785	63.1686	0.01452	1	293	17	85	25	8771	193	-147	340	119	-49	132	-95	668	78	38	24	217	118	203	146
	1076	18.1786	63.1676	0.01452	1	293	17	85	25	8771	193	-147	340	119	-49	132	-95	668	78	38	24	217	118	203	146
	1077	18.1786	63.1842	0.01452	1	293	17	85	25	8771	193	-147	340	119	-49	132	-95	668	78	38	24	217	118	203	146
	1078	18.1786	63.1842	0.01452	1	293	17	85	25	8771	193	-147	340	119	-49	132	-95	668	78	38	24	217	118	203	146
	1079	18.1791	63.167	0.01452	1	293	17	85	25	8771	193	-147	340	119	-49	132	-95	668	78	38	24	217	118	203	146
	1080	18.1794	63.1932	0.01452	1	293	17	85	25	8771	193	-147	340	119	-49	132	-95	668	78	38	24	217	118	203	146
	1081	18.18	63.1707	0.01452	1	293	17	85	25	8771	193	-147	340	119	-49	132	-95	668	78	38	24	217	118	203	146
	1082	18.18	63.1714	0.01452	1	293	17	85	25	8771	193	-147	340	119	-49	132	-95	668	78	38	24	217	118	203	146
	1083	18.1815	63.1672	0.01452	1	293	17	85	25	8771	193	-147	340	119	-49	132	-95	668	78	38	24	217	118	203	146
	1084	18.182	63.1679	0.01452	1	293	17	85	25	8771	193	-147	340	119	-49	132	-95	668	78	38	24	217	118	203	146
	1085	18.1832	63.1971	0.01452	1	293	17	85	25	8771	193	-147	340	119	-49	132	-95	668	78	38	24	217	118	203	146
	1086	18.1838	63.178	0.01452	1	293	17	85	25	8771	193	-147	340	119	-49	132	-95	668	78	38	24	217	118	203	146
	1087	18.187	63.1807	0.01452	1	293	17	85	25	8771	193	-147	340	119	-49	132	-95	668	78	38	24	217	118	203	146
	1088	18.1872	63.167	0.01452	1	293	17	85	25	8771	193	-147	340	119	-49	132	-95	668	78	38	24	217	118	203	146
	1089	18.1881	63.1818	0.01452	1	293	17	85	25	8771	193	-147	340	119	-49	132	-95	668	78	38	24	217	118	203	146
	1090	18.1892	63.1794	0.01452	1	293	17	85	25	8771	193	-147	340	119	-49	132	-95	668	78	38	24	217	118	203	146
	1091	18.1897	63.1812	0.01452	1	293	17	85	25	8771	193	-147	340	119	-49	132	-95	668	78	38	24	217	118	203	146
	1092	18.1922	63.1868	0.01452	1	293	17	85	25	8771	193	-147	340	119	-49	132	-95	668	78	38	24	217	118	203	146
	1093	18.1945	63.1733	0.01452	1	293	17	85	25	8771	193	-147	340	119	-49	132	-95	668	78	38	24	217	118	203	146
	1094	18.1947	63.1831	0.01452	1	293	17	85	25	8771	193	-147	340	119	-49	132	-95	668	78	38	24	217	118	203	146
	1095	18.1973	63.1746	0.01452	1	293	17	85	25	8771	193	-147	340	119	-49	132	-95	668	78	38	24	217	118	203	146
	1096	18.1977	63.1749	0.01452	1	293	17	85	25	8771	193	-147	340	119	-49	132	-95	668	78	38	24	217	118	203	146
	1097	18.1977	63.1756	0.01452	1	293	17	85	25	8771	193	-147	340	119	-49	132	-95	668	78	38	24	217	118	203	146
	1098	18.1985	63.1839	0.01452	1	293	17	85	25	8771	193	-147	340	119	-49	132	-95	668	78	38	24	217	118	203	146
	1099	18.2067	63.179	0.01452	1	293	17	85	25	8771	193	-147	340	119	-49	132	-95	668	78	38	24	217	118	203	146
	1100	10.6056	60.0382	0.01457	1	242	48	72	25	7643	204	-83	287	135	-10	148	-49	768	94	38	28	261	124	246	144
	1101	11.2506	61.0813	0.01611	1	611	14	77	25	8067	179	-127	306	119	-45	119	-90	637	88	27	39	248	88	248	101
	1102	11.2521	61.0832	0.01611	1	611	14	77	25	8067	179	-127	306	119	-45	119	-90	637	88	27	39	248	88	248	101
	1103	9.65857	59.469	0.01854	1	565	32	66	24	6967	176	-89	265	85	-25	124	-54	841	100	44	25	277	142	256	167
	1104	9.01474	60.1247	0.02037	1	790	10	79	27	7405	168	-121	289	96	-45	106	-85	804	100	39	29	274	125	263	155
	1105	9.01709	60.1243	0.02037	1	790	10	79	27	7405	168	-121	289	96	-45	106	-85	804	100	39	29	274	125	263	155
	1106	9.02249	60.1189	0.02037	1	790	10	79	27	7405	168	-121	289	96	-45	106	-85	804	100	39	29	274	125	263	155
	1107	9.02429	60.118	0.02037	1	790	10	79	27	7405	168	-121	289	96	-45	106	-85	804	100	39	29	274	125	263	155
	1108	9.02429	60.1207	0.02037	1	790	10	79	27	7405	168	-121	289	96	-45	106	-85	804	100	39	29	274	125	263	155
	1109	9.02654	60.1247	0.02037	1	790	10	79	27	7405	168	-121	289	96	-45	106	-85	804	100	39	29	274	125	263	155
	1110	9.02937	60.1246	0.02037	1	790	10	79	27	7405	168	-121	289	96	-45	106	-85	804	100	39	29	274	125	263	155
	1111	9.03	60.1246	0.02037	1	790	10	79	27	7405	168	-121	289	96	-45	106	-85	804	100	39	29	274	125	263	155
	1112	9.03328	60.1171	0.02037	1	790	10	79	27	7405	168	-121	289	96	-45	106	-85	804	100	39	29	274	125	263	155
	1113	9.30759	60.1687	0.02037	1	821	7	80	27	7560	169	-126	295	95	-48	106	-89	802	101	40	29	277	126	269	151
	1114	9.3094	60.1696	0.02037	1	821	7	80	27	7560	169	-126	295	95	-48	106	-89	802	101	40	29	277	126	269	151
	1115	9.3094	60.1705	0.02037	1	821	7	80	27	7560	169	-126	295	95	-48	106	-89	802	101	40	29	277	126	269	151
	1116	9.32355	60.1777	0.02037	1	821	7	80	27	7560	169	-126	295	95	-48	106	-89	802	101	40	29	277	126	269	151
	1117	9.32916	60.1633	0.02037	1	771	11	80	27	7585	172	-124	296	98	-45	110	-86	794	101	40	29	274	124	266	149
	1118	9.33274	60.1615	0.02037	1	771	11	80	27	7585	172	-124	296	98	-45	110	-86	794	101	40	29	274	124	266	149
	1119	10.3114	59.8757	0.02277	1	170	53	70	24	7528	206	-76	282	106	-4	152	-42	745	91	36	28	252	121	235	139
	1120	10.3114	59.8757	0.02277	1	170	53	70	24	7528	206	-76	282	106	-4	152	-42	745	91	36	28	252	121	235	139
	1121	10.3114	59.8757	0.02277	1	170	53	70	24	7528	206	-76	282	106	-4	152	-42	745	91	36	28	252	121	235	139
	1122	10.3209	59.889	0.02277	1	170	53	70	24	7528	206	-76	282	106	-4	152	-42	745	91	36	28	252	121	235	139
	1123	10.3361	60.0461	0.02431	1	439	35	73	25	7643	192	-97	289	122	-23	135	-62	783	97	38	28	267	126	256	145
	1124	10.3431	60.0708	0.02431	1	439	35	73	25	7643	192	-97	289	122	-23	135	-62	783	97	38	28	267	126	256	145
	1125	10.3504	60.0661	0.02431	1	439	35	73	25	7643	192	-97	289	122	-23	135	-62	783	97	38	28	267	126	256	145
	1126	10.4079	60.0453	0.02431	1	424	36	73	25	7633	193	-96	289	123	-22	136	-61	783	97	38	28	267	126	256	145
	1127	10.4104	60.0696	0.02431	1	424	36	73	25	7633	193	-96	289	123	-22	136	-61	783	97	38	28	267	126	256	145
	1128	10.4104	60.0696	0.02431	1	424	36	73	25	7633	193	-96	289	123	-22	136	-61	783	97	38	28	267	126	256	145
	1129	10.4125	60.0566	0.02431	1	424	36	73	25	7633	193	-96	289	123	-22	136	-61	783	97	38	28	267	126	256	145
	1130	10.6282	60.2041	0.02431	1	436	34	74	25	7767	193	-100	293	122	-25	135	-65	784	96	39	28	268	126	258	146
	1131	10.6346	60.1806	0.02431	1	436	34	74	25	7767	193	-100	293	122	-25	135	-65	784	96	39	28	268	126	258	146
	1132	10.6346	60.1806	0.02431	1	436	34	74	25	7767	193	-100	293	122	-25	135	-65	784	96	39	28	268	126	258	146
	1133	10.6361	60.1824	0.02431	1	436	34	74	25	7767	193	-100	293	122	-25	135	-65	784	96	39	28	268	126	258	146
	1134	10.6475	60.1683	0.02431	1	436	34	74	25	7767	193	-100	293	122	-25	135	-65	784	96	39	28	268	126	258	146
	1135	10.649	60.1701	0.02431	1	436	34	74	25	7767	193	-100	293	122	-25	135	-65	784	96	39	28	268	126	258	146
	1136	10.6642	60.1677	0.02431	1	436	34	74	25	7767	193	-100	293	122	-25	135	-65	784	96	39	28	268	126	258	146
	1137	18.3868	63.0694	0.0247	1	53	31	84	25	8745	205	-131	336	133	-36	146	-80	632	73	36	24	203	112	184	140
	1138	14.8146	61.377	0.02481	1	527	21	83	26	8124	190	-126	316	128	-40	128	-83	692	93	34	32	253	111	253	128
	1139	17.0836	62.6779	0.02492	1	224	22	87	25	8523	194	-142	336	120	-39	133	-89	666	78	38	25	227	118	207	141
	1140	17.1218	62.6596	0.02492	1	267	20	87	25	8517	192	-143	335	118	-42	131	-90	676	79	39	24	229	120	210	144
	1141	17.129	62.7331	0.02492	1	226	22	87	25	8538	194	-142	336	120	-40	133	-89	663	77	38	24	225	118	206	140
	1142	17.13	62.6616	0.02492	1	261	20	87	25	8512	192	-143	335	118	-42	131	-90	679	79	39	24	230	121	210	144
	1143	17.1305	62.6625	0.02492	1	261	20	87	25	8512	192	-143	335	118	-42	131	-90	679	79	39	24	230	121	210	144
	1144	17.1307	62.6623	0.02492	1	261	20	87	25	8512	192	-143	335	118	-42	131	-90	679	79	39	24	230	121	210	144
	1145	17.1307	62.6623	0.02492	1	261	20	87	25	8512	192	-143	335	118	-42	131	-90	679	79	39	24	230	121	210	144
	1146	17.1309	62.6621	0.02492	1	261	20	87	25	8512	192	-143	335	118	-42	131	-90	679	79	39	24	230	121	210	144
	1147	17.1309	62.6622	0.02492	1	261	20	87	25	8512	192	-143	335	118	-42	131	-90	679	79	39	24	230	121	210	144
	1148	17.1327	62.6613	0.02492	1	261	20	87	25	8512	192	-143	335	118	-42	131	-90	679	79	39	24	230	121	210	144
	1149	17.1327	62.6613	0.02492	1	261	20	87	25	8512	192	-143	335	118	-42	131	-90	679	79	39	24	230	121	210	144
	1150	17.1327	62.6613	0.02492	1	261	20	87	25	8512	192	-143	335	118	-42	131	-90	679	79	39	24	230	121	210	144
	1151	17.196	62.9505	0.02492	1	263	19	87	25	8564	192	-146	338	117	-43	130	-92	652	76	37	25	223	114	206	137
	1152	17.2421	62.6992	0.02492	1	243	21	87	25	8529	193	-143	336	119	-41	132	-90	675	78	39	24	227	121	206	145
	1153	17.2421	62.6992	0.02492	1	243	21	87	25	8529	193	-143	336	119	-41	132	-90	675	78	39	24	227	121	206	145
	1154	17.2421	62.6992	0.02492	1	243	21	87	25	8529	193	-143	336	119	-41	132	-90	675	78	39	24	227	121	206	145
	1155	17.2421	62.6992	0.02492	1	243	21	87	25	8529	193	-143	336	119	-41	132	-90	675	78	39	24	227	121	206	145
	1156	17.465	62.9198	0.02492	1	284	18	87	25	8575	191	-145	336	117	-45	130	-93	668	77	38	24	223	119	205	143
	1157	17.466	62.917	0.02492	1	284	18	87	25	8575	191	-145	336	117	-45	130	-93	668	77	38	24	223	119	205	143
	1158	17.466	62.921	0.02492	1	284	18	87	25	8575	191	-145	336	117	-45	130	-93	668	77	38	24	223	119	205	143
	1159	17.4661	62.917	0.02492	1	284	18	87	25	8575	191	-145	336	117	-45	130	-93	668	77	38	24	223	119	205	143
	1160	17.4663	62.917	0.02492	1	284	18	87	25	8575	191	-145	336	117	-45	130	-93	668	77	38	24	223	119	205	143
	1161	17.4678	62.921	0.02492	1	284	18	87	25	8575	191	-145	336	117	-45	130	-93	668	77	38	24	223	119	205	143
	1162	17.4683	62.921	0.02492	1	284	18	87	25	8575	191	-145	336	117	-45	130	-93	668	77	38	24	223	119	205	143
	1163	17.4684	62.9251	0.02492	1	284	18	87	25	8575	191	-145	336	117	-45	130	-93	668	77	38	24	223	119	205	143
	1164	17.4696	62.9208	0.02492	1	284	18	87	25	8575	191	-145	336	117	-45	130	-93	668	77	38	24	223	119	205	143
	1165	17.4699	62.9211	0.02492	1	284	18	87	25	8575	191	-145	336	117	-45	130	-93	668	77	38	24	223	119	205	143
	1166	17.9104	63.4177	0.02492	1	245	18	87	25	8849	195	-150	345	119	-47	133	-96	631	74	35	25	211	109	201	133
	1167	17.9108	63.4186	0.02492	1	245	18	87	25	8849	195	-150	345	119	-47	133	-96	631	74	35	25	211	109	201	133
	1168	10.5017	60.9598	0.02587	1	288	33	81	25	8150	202	-111	313	124	-24	139	-72	612	83	26	38	235	83	229	98
	1169	10.5033	60.9617	0.02587	1	288	33	81	25	8150	202	-111	313	124	-24	139	-72	612	83	26	38	235	83	229	98
	1170	11.4228	60.8584	0.02587	1	271	35	77	25	8047	199	-105	304	125	-24	140	-69	624	81	27	37	234	88	231	101
	1171	11.4254	60.8687	0.02587	1	271	35	77	25	8047	199	-105	304	125	-24	140	-69	624	81	27	37	234	88	231	101
	1172	16.6442	61.6676	0.02587	1	227	31	85	26	8276	200	-123	323	125	-31	139	-76	665	84	35	27	234	114	217	138
	1173	16.6449	61.6684	0.02587	1	227	31	85	26	8276	200	-123	323	125	-31	139	-76	665	84	35	27	234	114	217	138
	1174	16.6988	61.5599	0.02587	1	266	30	85	26	8235	198	-123	321	124	-32	137	-76	673	85	36	27	236	116	219	140
	1175	10.6389	60.1105	0.0261	1	459	33	72	24	7682	191	-99	290	120	-25	134	-64	800	97	40	28	270	130	260	151
	1176	10.6389	60.1105	0.0261	1	459	33	72	24	7682	191	-99	290	120	-25	134	-64	800	97	40	28	270	130	260	151
	1177	9.51816	59.4052	0.02648	1	425	41	65	24	6911	183	-79	262	94	-16	132	-45	822	97	42	26	273	138	246	164
	1178	9.75133	59.3956	0.02648	1	474	39	63	24	6911	180	-79	259	92	-18	130	-46	828	97	43	25	273	143	247	165
	1179	9.75562	59.3906	0.02648	1	474	39	63	24	6911	180	-79	259	92	-18	130	-46	828	97	43	25	273	143	247	165
	1180	9.76558	59.4027	0.02648	1	474	39	63	24	6911	180	-79	259	92	-18	130	-46	828	97	43	25	273	143	247	165
	1181	9.82742	59.4967	0.02648	1	408	42	64	24	7008	185	-78	263	95	-15	134	-45	807	96	41	26	268	137	244	158
	1182	12.9847	60.1665	0.0265	1	123	50	77	26	7641	206	-87	293	136	-10	150	-48	668	80	31	30	231	103	223	121
	1183	12.6509	60.6036	0.02681	1	480	26	76	25	7846	187	-112	299	129	-65	129	-74	711	89	33	32	253	109	253	125
	1184	12.6509	60.6036	0.02681	1	480	26	76	25	7846	187	-112	299	129	-65	129	-74	711	89	33	32	253	109	253	125
	1185	12.6509	60.6036	0.02681	1	480	26	76	25	7846	187	-112	299	129	-65	129	-74	711	89	33	32	253	109	253	125
	1186	12.6509	60.6036	0.02681	1	480	26	76	25	7846	187	-112	299	129	-65	129	-74	711	89	33	32	253	109	253	125
	1187	12.6509	60.6036	0.02681	1	480	26	76	25	7846	187	-112	299	129	-65	129	-74	711	89	33	32	253	109	253	125
	1188	12.6509	60.6036	0.02681	1	480	26	76	25	7846	187	-112	299	129	-65	129	-74	711	89	33	32	253	109	253	125
	1189	12.6509	60.6036	0.02681	1	480	26	76	25	7846	187	-112	299	129	-65	129	-74	711	89	33	32	253	109	253	125
	1190	12.6509	60.6036	0.02681	1	480	26	76	25	7846	187	-112	299	129	-65	129	-74	711	89	33	32	253	109	253	125
	1191	12.6509	60.6036	0.02681	1	480	26	76	25	7846	187	-112	299	129	-65	129	-74	711	89	33	32	253	109	253	125
	1192	12.6509	60.6036	0.02681	1	480	26	76	25	7846	187	-112	299	129	-65	129	-74	711	89	33	32	253	109	253	125
	1193	12.6509	60.6036	0.02681	1	480	26	76	25	7846	187	-112	299	129	-65	129	-74	711	89	33	32	253	109	253	125
	1194	12.6509	60.6036	0.02681	1	480	26	76	25	7846	187	-112	299	129	-65	129	-74	711	89	33	32	253	109	253	125
	1195	12.6509	60.6036	0.02681	1	480	26	76	25	7846	187	-112	299	129	-65	129	-74	711	89	33	32	253	109	253	125
	1196	12.6509	60.6036	0.02681	1	480	26	76	25	7846	187	-112	299	129	-65	129	-74	711	89	33	32	253	109	253	125
	1197	12.6509	60.6036	0.02681	1	480	26	76	25	7846	187	-112	299	129	-65	129	-74	711	89	33	32	253	109	253	125
	1198	12.6509	60.6036	0.02681	1	480	26	76	25	7846	187	-112	299	129	-65	129	-74	711	89	33	32	253	109	253	125
	1199	12.6509	60.6036	0.02681	1	480	26	76	25	7846	187	-112	299	129	-65	129	-74	711	89	33	32	253	109	253	125
	1200	12.6509	60.6036	0.02681	1	480	26	76	25	7846	187	-112	299	129	-65	129	-74	711	89	33	32	253	109	253	125
	1201	12.6509	60.6036	0.02681	1	480	26	76	25	7846	187	-112	299	129	-65	129	-74	711	89	33	32	253	109	253	125
	1202	12.6509	60.6036	0.02681	1	480	26	76	25	7846	187	-112	299	129	-65	129	-74	711	89	33	32	253	109	253	125
	1203	12.6509	60.6036	0.02681	1	480	26	76	25	7846	187	-112	299	129	-65	129	-74	711	89	33	32	253	109	253	125
	1204	12.6509	60.6036	0.02681	1	480	26	76	25	7846	187	-112	299	129	-65	129	-74	711	89	33	32	253	109	253	125
	1205	12.6509	60.6036	0.02681	1	480	26	76	25	7846	187	-112	299	129	-65	129	-74	711	89	33	32	253	109	253	125
	1206	12.6509	60.6036	0.02681	1	480	26	76	25	7846	187	-112	299	129	-65	129	-74	711	89	33	32	253	109	253	125
	1207	12.6509	60.6036	0.02681	1	480	26	76	25	7846	187	-112	299	129	-65	129	-74	711	89	33	32	253	109	253	125
	1208	12.6509	60.6036	0.02681	1	480	26	76	25	7846	187	-112	299	129	-65	129	-74	711	89	33	32	253	109	253	125
	1209	12.6509	60.6036	0.02681	1	480	26	76	25	7846	187	-112	299	129	-65	129	-74	711	89	33	32	253	109	253	125
	1210	12.6509	60.6036	0.02681	1	480	26	76	25	7846	187	-112	299	129	-65	129	-74	711	89	33	32	253	109	253	125
	1211	12.6509	60.6036	0.02681	1	480	26	76	25	7846	187	-112	299	129	-65	129	-74	711	89	33	32	253	109	253	125
	1212	12.6509	60.6036	0.02681	1	480	26	76	25	7846	187	-112	299	129	-65	129	-74	711	89	33	32	253	109	253	125
	1213	12.6509	60.6036	0.02681	1	480	26	76	25	7846	187	-112	299	129	-65	129	-74	711	89	33	32	253	109	253	125
	1214	12.6509	60.6036	0.02681	1	480	26	76	25	7846	187	-112	299	129	-65	129	-74	711	89	33	32	253	109	253	125
	1215	12.6509	60.6036	0.02681	1	480	26	76	25	7846	187	-112	299	129	-65	129	-74	711	89	33	32	253	109	253	125
	1216	12.6509	60.6036	0.02681	1	480	26	76	25	7846	187	-112	299	129	-65	129	-74	711	89	33	32	253	109	253	125
	1217	12.6509	60.6036	0.02681	1	480	26	76	25	7846	187	-112	299	129	-65	129	-74	711	89	33	32	253	109	253	125
	1218	12.6509	60.6036	0.02681	1	480	26	76	25	7846	187	-112	299	129	-65	129	-74	711	89	33	32	253	109	253	125
	1219	12.6509	60.6036	0.02681	1	480	26	76	25	7846	187	-112	299	129	-65	129	-74	711	89	33	32	253	109	253	125
	1220	12.6509	60.6036	0.02681	1	480	26	76	25	7846	187	-112	299	129	-65	129	-74	711	89	33	32	253	109	253	125
	1221	12.6509	60.6036	0.02681	1	480	26	76	25	7846	187	-112	299	129	-65	129	-74	711	89	33	32	253	109	253	125
	1222	12.6509	60.6036	0.02681	1	480	26	76	25	7846	187	-112	299	129	-65	129	-74	711	89	33	32	253	109	253	125
	1223	12.6509	60.6036	0.02681	1	480	26	76	25	7846	187	-112	299	129	-65	129	-74	711	89	33	32	253	109	253	125
	1224	12.6509	60.6036	0.02681	1	480	26	76	25	7846	187	-112	299	129	-65	129	-74	711	89	33	32	253	109	253	125
	1225	12.6509	60.6036	0.02681	1	480	26	76	25	7846	187	-112	299	129	-65	129	-74	711	89	33	32	253	109	253	125
	1226	12.6509	60.6036	0.02681	1	480	26	76	25	7846	187	-112	299	129	-65	129	-74	711	89	33	32	253	109	253	125
	1227	12.6509	60.6036	0.02681	1	480	26	76	25	7846	187	-112	299	129	-65	129	-74	711	89	33	32	253	109	253	125
	1228	12.6509	60.6036	0.02681	1	480	26	76	25	7846	187	-112	299	129	-65	129	-74	711	89	33	32	253	109	253	125
	1229	12.6509	60.6036	0.02681	1	480	26	76	25	7846	187	-112	299	129	-65	129	-74	711	89	33	32	253	109	253	125
	1230	12.6509	60.6036	0.02681	1	480	26	76	25	7846	187	-112	299	129	-65	129	-74	711	89	33	32	253	109	253	125
	1231	12.6509	60.6036	0.02681	1	480	26	76	25	7846	187	-112	299	129	-65	129	-74	711	89	33	32	253	109	253	125
	1232	12.6509	60.6036	0.02681	1	480	26	76	25	7846	187	-112	299	129	-65	129	-74	711	89	33	32	253	109	253	125
	1233	12.6509	60.6036	0.02681	1	480	26	76	25	7846	187	-112	299	129	-65	129	-74	711	89	33	32	253	109	253	125
	1234	12.6509	60.6036	0.02681	1	480	26	76	25	7846	187	-112	299	129	-65	129	-74	711	89	33	32	253	109	253	125
	1235	12.6509	60.6036	0.02681	1	480	26	76	25	7846	187	-112	299	129	-65	129	-74	711	89	33	32	253	109	253	125
	1236	12.6509	60.6036	0.02681	1	480	26	76	25	7846	187	-112	299	129	-65	129	-74	711	89	33	32	253	109	253	125
	1237	12.6509	60.6036	0.02681	1	480	26	76	25	7846	187	-112	299	129	-65	129	-74	711	89	33	32	253	109	253	125
	1238	12.6509	60.6036	0.02681	1	480	26	76	25	7846	187	-112	299	129	-65	129	-74	711	89	33	32	253	109	253	125
	1239	12.6509	60.6036	0.02681	1	480	26	76	25	7846	187	-112	299	129	-65	129	-74	711	89	33	32	253	109	253	125
	1240	12.6509	60.6036	0.02681	1	480	26	76	25	7846	187	-112	299	129	-65	129	-74	711	89	33	32	253	109	253	125
	1241	12.6509	60.6036	0.02681	1	480	26	76	25	7846	187	-112	299	129	-65	129	-74	711	89	33	32	253	109	253	125
	1242	12.6509	60.6036	0.02681	1	480	26	76	25	7846	187	-112	299	129	-65	129	-74	711	89	33	32	253	109	253	125
	1243	12.6509	60.6036	0.02681	1	480	26	76	25	7846	187	-112	299	129	-65	129	-74	711	89	33	32	253	109	253	125
	1244	12.6509	60.6036	0.02681	1	480	26	76	25	7846	187	-112	299	129	-65	129	-74	711	89	33	32	253	109	253	125
	1245	12.6509	60.6036	0.02681	1	480	26	76	25	7846	187	-112	299	129	-65	129	-74	711	89	33	32	253	109	253	125
	1246	12.6509	60.6036	0.02681	1	480	26	76	25	7846	187	-112	299	129	-65	129	-74	711	89	33	32	253	109	253	125
	1247	12.6509	60.6036	0.02681	1	480	26	76	25	7846	187	-112	299	129	-65	129	-74	711	89	33	32	253	109	253	125
	1248	12.6509	60.6036	0.02681	1	480	26	76	25	7846	187	-112	299	129	-65	129	-74	711	89	33	32	253	109	253	125
	1249	12.6509	60.6036	0.02681	1	480	26	76	25	7846	187	-112	299	129	-65	129	-74	711	89	33	32	253	109	253	125
	1250	12.6509	60.6036	0.02681	1	480	26	76	25	7846	187	-112	299	129	-65	129	-74	711	89	33	32	253	109	253	125
	1251	12.6509	60.6036	0.02681	1	480	26	76	25	7846	187	-112	299	129	-65	129	-74	711	89	33	32	253	109	253	125
	1252	12.6509	60.6036	0.02681	1	480	26	76	25	7846	187	-112	299	129	-65	129	-74	711	89	33	32	253	109	253	125
	1253	12.6509	60.6036	0.02681	1	480	26	76	25	7846	187	-112	299	129	-65	129	-74	711	89	33	32	253	109	253	125
	1254	12.6509	60.6036	0.02681	1	480	26	76	25	7846	187	-112	299	129	-65	129	-74	711	89	33	32	253	109	253	125
	1255	12.6509	60.6036	0.02681	1	480	26	76	25	7846	187	-112	299	129	-65	129	-74	711	89	33	32	253	109	253	125
	1256	12.6509	60.6036	0.02681	1	480	26	76	25	7846	187	-112	299	129	-65	129	-74	711	89	33	32	253	109	253	125
	1257	12.6509	60.6036	0.02681	1	480	26	76	25	7846	187	-112	299	129	-65	129	-74	711	89	33	32	253	109	253	125
	1258	12.6509	60.6036	0.02681	1	480	26	76	25	7846	187	-112	299	129	-65	129	-74	711	89	33	32	253	109	253	125
	1259	12.6509	60.6036	0.02681	1	480	26	76	25	7846	187	-112	299	129	-65	129	-74	711	89	33	32	253	109	253	125
	1260	12.6509	60.6036	0.02681	1	480	26	76	25	7846	187	-112	299	129	-65	129	-74	711	89	33	32	253	109	253	125
	1261	12.6509	60.6036	0.02681	1	480	26	76	25	7846	187	-112	299	129	-65	129	-74	711	89	33	32	253	109	253	125
	1262	12.6509	60.6036	0.02681	1	480	26	76	25	7846	187	-112	299	129	-65	129	-74	711	89	33	32	253	109	253	125
	1263	12.6509	60.6036	0.02681	1	480	26	76	25	7846	187	-112	299	129	-65	129	-74	711	89	33	32	253	109	253	125
	1264	12.6509	60.6036	0.02681	1	480	26	76	25	7846	187	-112	299	129	-65	129	-74	711	89	33	32	253	109	253	125
	1265	12.6509	60.6036	0.02681	1	480	26	76	25	7846	187	-112	299	129	-65	129	-74	711	89	33	32	253	109	253	125
	1266	12.6509	60.6036	0.02681	1	480	26	76	25	7846	187	-112	299	129	-65	129	-74	711	89	33	32	253	109	253	125
	1267	12.6509	60.6036	0.02681	1	480	26	76	25	7846	187	-112	299	129	-65	129	-74	711	89	33	32	253	109	253	125
	1268	12.6509	60.6036	0.02681	1	480	26	76	25	7846	187	-112	299	129	-65	129	-74	711	89	33	32	253	109	253	125
	1269	12.6509	60.6036	0.02681	1	480	26	76	25	7846	187	-112	299	129	-65	129	-74	711	89	33	32	253	109	253	125
	1270	12.6509	60.6036	0.02681	1	480	26	76	25	7846	187	-112	299	129	-65	129	-74	711	89	33	32	253	109	253	125
	1271	12.6509	60.6036	0.02681	1	480	26	76	25	7846	187	-112	299	129	-65	129	-74	711	89	33	32	253	109	253	125
	1272	12.6509	60.6036	0.02681	1	480	26	76	25	7846	187	-112	299	129	-65	129	-74	711	89	33	32	253	109	253	125
	1273	12.6509	60.6036	0.02681	1	480	26	76	25	7846	187	-112	299	129	-65	129	-74	711	89	33	32	253	109	253	125
	1274	12.6509	60.6036	0.02681	1	480	26	76	25	7846	187	-112	299	129	-65	129	-74	711	89	33	32	253	109	253	125
	1275	12.6509	60.6036	0.02681	1	480	26	76	25	7846	187	-112	299	129	-65	129	-74	711	89	33	32	253	109	253	125
	1276	12.6509	60.6036	0.02681	1	480	26	76	25	7846	187	-112	299	129	-65	129	-74	711	89	33	32	253	109	253	125
	1277	12.6509	60.6036	0.02681	1	480	26	76	25	7846	187	-112	299	129	-65	129	-74	711	89	33	32	253	109	253	125
	1278	12.6509	60.6036	0.02681	1	480	26	76	25	7846	187	-112	299	129	-65	129	-74	711	89	33	32	253	109	253	125
	1279	12.6509	60.6036	0.02681	1	480	26	76	25	7846	187	-112	299	129	-65	129	-74	711	89	33	32	253	109	253	125
	1280	12.6509	60.6036	0.02681	1	480	26	76	25	7846	187	-112	299	129	-65	129	-74	711	89	33	32	253	109	253	125
	1281	12.6509	60.6036	0.02681	1	480	26	76	25	7846	187	-112	299	129	-65	129	-74	711	89	33	32	253	109	253	125
	1282	12.6509	60.6036	0.02681	1	480	26	76	25	7846	187	-112	299	129	-65	129	-74	711	89	33	32	253	109	253	125
	1283	12.6509	60.6036	0.02681	1	480	26	76	25	7846	187	-112	299	129	-65	129	-74	711	89	33	32	253	109	253	125
	1284	12.6509	60.6036	0.02681	1	480	26	76	25	7846	187	-112	299	129	-65	129	-74	711	89	33	32	253	109	253	125
	1285	12.6509	60.6036	0.02681	1	480	26	76	25	7846	187	-112	299	129	-65	129	-74	711	89	33	32	253	109	253	125
	1286	12.6509	60.6036	0.02681	1	480	26	76	25	7846	187	-112	299	129	-65	129	-74	711	89	33	32	253	109	253	125
	1287	12.6509	60.6036	0.02681	1	480	26	76	25	7846	187	-112	299	129	-65	129	-74	711	89	33	32	253	109	253	125
	1288	12.6509	60.6036	0.02681	1	480	26	76	25	7846	187	-112	299	129	-65	129	-74	711	89	33	32	253	109	253	125
	1289	12.6509	60.6036	0.02681	1	480	26	76	25	7846	187	-112	299	129	-65	129	-74	711	89	33	32	253	109	253	125
	1290	12.6509	60.6036	0.02681	1	480	26	76	25	7846	187	-112	299	129	-65	129	-74	711	89	33	32	253	109	253	125
	1291	12.6509	60.6036	0.02681	1	480	26	76	25	7846	187	-112	299	129	-65	129	-74	711	89	33	32	253	109	253	125
	1292	12.6509	60.6036	0.02681	1	480	26	76	25	7846	187	-112	299	129	-65	129	-74	711	89	33	32	253	109	253	125
	1293	-122.2	48.9333	0.02699	5	539	75	87	36	5264	210	-28	238	15	142	143	11	1602	232	50	47	671	176	192	616
	1294	-122.167	48.95	0.02699	5	539	75	87	36	5264	210	-28	238	15	142	143	11	1602	232	50	47	671	176	192	616
	1295	16.1232	62.3155	0.03116	1	407	19	85	25	8400	190	-139	329	114	-42	129	-89	654	86	34	30	238	110	230	127
	1296	16.1232	62.3155	0.03116	1	407	19	85	25	8400	190	-139	329	114	-42	129	-89	654	86	34	30	238	110	230	127
	1297	16.1232	62.3155	0.03116	1	407	19	85	25	8400	190	-139	329	114	-42	129	-89	654	86	34	30	238	110	230	127
	1298	16.1252	62.3181	0.03116	1	416	19	85	25	8388	189	-139	328	114	-43	128	-90	660	86	34	30	240	110	231	129
	1299	16.1611	62.2615	0.03116	1	412	19	85	25	8374	190	-139	329	114	-43	128	-89	660	86	34	30	240	110	231	129
	1300	9.40402	60.5405	0.03667	1	864	2	84	27	7785	169	-137	306	91	-53	104	-98	771	99	38	31	272	118	270	140
	1301	11.2768	60.137	0.03925	1	180	46	72	24	7791	205	-89	294	99	-13	148	-53	793	90	42	26	259	132	245	155
	1302	10.8914	60.576	0.04484	1	699	13	76	25	7906	177	-124	301	103	-46	117	-88	754	96	37	32	269	117	268	135
	1303	10.897	60.5786	0.04484	1	699	13	76	25	7906	177	-124	301	103	-46	117	-88	754	96	37	32	269	117	268	135
	1304	10.8993	60.5709	0.04484	1	699	13	76	25	7906	177	-124	301	103	-46	117	-88	754	96	37	32	269	117	268	135
	1305	10.9009	60.5821	0.04484	1	699	13	76	25	7906	177	-124	301	103	-46	117	-88	754	96	37	32	269	117	268	135
	1306	10.903	60.5709	0.04484	1	699	13	76	25	7906	177	-124	301	103	-46	117	-88	754	96	37	32	269	117	268	135
	1307	10.9045	60.5664	0.04484	1	699	13	76	25	7906	177	-124	301	103	-46	117	-88	754	96	37	32	269	117	268	135
	1308	10.9639	60.5974	0.04484	1	702	13	76	25	7922	176	-125	301	116	-47	116	-88	746	95	36	32	267	115	267	132
	1309	10.9658	60.5839	0.04484	1	702	13	76	25	7922	176	-125	301	116	-47	116	-88	746	95	36	32	267	115	267	132
	1310	10.9668	60.5848	0.04484	1	702	13	76	25	7922	176	-125	301	116	-47	116	-88	746	95	36	32	267	115	267	132
	1311	10.9676	60.5834	0.04484	1	702	13	76	25	7922	176	-125	301	116	-47	116	-88	746	95	36	32	267	115	267	132
	1312	10.9696	60.5865	0.04484	1	702	13	76	25	7922	176	-125	301	116	-47	116	-88	746	95	36	32	267	115	267	132
	1313	10.9716	60.5887	0.04484	1	702	13	76	25	7922	176	-125	301	116	-47	116	-88	746	95	36	32	267	115	267	132
	1314	10.9744	60.59	0.04484	1	702	13	76	25	7922	176	-125	301	116	-47	116	-88	746	95	36	32	267	115	267	132
	1315	10.9781	60.5845	0.04484	1	702	13	76	25	7922	176	-125	301	116	-47	116	-88	746	95	36	32	267	115	267	132
	1316	10.9788	60.6017	0.04484	1	702	13	76	25	7922	176	-125	301	116	-47	116	-88	746	95	36	32	267	115	267	132
	1317	10.981	60.5836	0.04484	1	702	13	76	25	7922	176	-125	301	116	-47	116	-88	746	95	36	32	267	115	267	132
	1318	10.9828	60.5835	0.04484	1	702	13	76	25	7922	176	-125	301	116	-47	116	-88	746	95	36	32	267	115	267	132
	1319	10.983	60.5835	0.04484	1	702	13	76	25	7922	176	-125	301	116	-47	116	-88	746	95	36	32	267	115	267	132
	1320	10.9833	60.5834	0.04484	1	702	13	76	25	7922	176	-125	301	116	-47	116	-88	746	95	36	32	267	115	267	132
	1321	10.9868	60.5845	0.04484	1	702	13	76	25	7922	176	-125	301	116	-47	116	-88	746	95	36	32	267	115	267	132
	1322	10.9906	60.5862	0.04484	1	702	13	76	25	7922	176	-125	301	116	-47	116	-88	746	95	36	32	267	115	267	132
	1323	10.9908	60.6037	0.04484	1	702	13	76	25	7922	176	-125	301	116	-47	116	-88	746	95	36	32	267	115	267	132
	1324	10.9933	60.6005	0.04484	1	702	13	76	25	7922	176	-125	301	116	-47	116	-88	746	95	36	32	267	115	267	132
	1325	10.9945	60.605	0.04484	1	702	13	76	25	7922	176	-125	301	116	-47	116	-88	746	95	36	32	267	115	267	132
	1326	10.9954	60.6189	0.04484	1	702	13	76	25	7922	176	-125	301	116	-47	116	-88	746	95	36	32	267	115	267	132
	1327	10.9977	60.6122	0.04484	1	702	13	76	25	7922	176	-125	301	116	-47	116	-88	746	95	36	32	267	115	267	132
	1328	11.0016	60.5861	0.04484	1	672	14	76	25	7927	178	-123	301	104	-45	118	-87	738	94	36	32	265	113	264	131
	1329	11.0022	60.5968	0.04484	1	672	14	76	25	7927	178	-123	301	104	-45	118	-87	738	94	36	32	265	113	264	131
	1330	11.0023	60.5986	0.04484	1	672	14	76	25	7927	178	-123	301	104	-45	118	-87	738	94	36	32	265	113	264	131
	1331	11.0085	60.5945	0.04484	1	672	14	76	25	7927	178	-123	301	104	-45	118	-87	738	94	36	32	265	113	264	131
	1332	11.0121	60.5935	0.04484	1	672	14	76	25	7927	178	-123	301	104	-45	118	-87	738	94	36	32	265	113	264	131
	1333	11.0138	60.6061	0.04484	1	672	14	76	25	7927	178	-123	301	104	-45	118	-87	738	94	36	32	265	113	264	131
	1334	11.024	60.5951	0.04484	1	672	14	76	25	7927	178	-123	301	104	-45	118	-87	738	94	36	32	265	113	264	131
	1335	11.031	60.5846	0.04484	1	672	14	76	25	7927	178	-123	301	104	-45	118	-87	738	94	36	32	265	113	264	131
	1336	11.0342	60.5977	0.04484	1	672	14	76	25	7927	178	-123	301	104	-45	118	-87	738	94	36	32	265	113	264	131
	1337	11.0355	60.6026	0.04484	1	672	14	76	25	7927	178	-123	301	104	-45	118	-87	738	94	36	32	265	113	264	131
	1338	11.0398	60.5985	0.04484	1	672	14	76	25	7927	178	-123	301	104	-45	118	-87	738	94	36	32	265	113	264	131
	1339	11.0398	60.5846	0.04484	1	672	14	76	25	7927	178	-123	301	104	-45	118	-87	738	94	36	32	265	113	264	131
	1340	15.0958	61.2879	0.04635	1	290	34	85	26	8135	204	-114	318	127	-26	141	-70	649	85	31	32	239	102	235	119
	1341	15.6981	61.557	0.04636	1	288	31	86	26	8252	202	-121	323	124	-30	139	-75	641	84	31	32	237	103	229	120
	1342	15.6989	61.5571	0.04636	1	288	31	86	26	8252	202	-121	323	124	-30	139	-75	641	84	31	32	237	103	229	120
	1343	11.99	60.7629	0.04746	1	443	26	76	25	7940	188	-113	301	130	-66	130	-76	683	87	30	35	249	101	249	115
	1344	11.9904	60.7632	0.04746	1	443	26	76	25	7940	188	-113	301	130	-66	130	-76	683	87	30	35	249	101	249	115
	1345	12.3501	60.8177	0.04746	1	408	28	77	25	7940	190	-111	301	132	-64	132	-73	674	87	30	34	246	99	246	114
	1346	12.3506	60.818	0.04746	1	408	28	77	25	7940	190	-111	301	132	-64	132	-73	674	87	30	34	246	99	246	114
	1347	12.4704	61.088	0.04746	1	446	25	77	25	7968	187	-116	303	128	-68	128	-78	646	88	27	37	244	91	244	106
	1348	12.5822	60.8586	0.04746	1	494	23	77	25	7912	185	-116	301	127	-69	127	-78	683	89	30	35	251	100	251	116
	1349	12.5824	60.8587	0.04746	1	494	23	77	25	7912	185	-116	301	127	-69	127	-78	683	89	30	35	251	100	251	116
	1350	12.5824	60.8587	0.04746	1	494	23	77	25	7912	185	-116	301	127	-69	127	-78	683	89	30	35	251	100	251	116
	1351	12.5824	60.8587	0.04746	1	494	23	77	25	7912	185	-116	301	127	-69	127	-78	683	89	30	35	251	100	251	116
	1352	12.5824	60.8587	0.04746	1	494	23	77	25	7912	185	-116	301	127	-69	127	-78	683	89	30	35	251	100	251	116
	1353	12.5824	60.8587	0.04746	1	494	23	77	25	7912	185	-116	301	127	-69	127	-78	683	89	30	35	251	100	251	116
	1354	12.5824	60.8587	0.04746	1	494	23	77	25	7912	185	-116	301	127	-69	127	-78	683	89	30	35	251	100	251	116
	1355	12.5824	60.8587	0.04746	1	494	23	77	25	7912	185	-116	301	127	-69	127	-78	683	89	30	35	251	100	251	116
	1356	12.5824	60.8587	0.04746	1	494	23	77	25	7912	185	-116	301	127	-69	127	-78	683	89	30	35	251	100	251	116
	1357	12.5824	60.8587	0.04746	1	494	23	77	25	7912	185	-116	301	127	-69	127	-78	683	89	30	35	251	100	251	116
	1358	12.5824	60.8587	0.04746	1	494	23	77	25	7912	185	-116	301	127	-69	127	-78	683	89	30	35	251	100	251	116
	1359	12.5824	60.8587	0.04746	1	494	23	77	25	7912	185	-116	301	127	-69	127	-78	683	89	30	35	251	100	251	116
	1360	12.5824	60.8587	0.04746	1	494	23	77	25	7912	185	-116	301	127	-69	127	-78	683	89	30	35	251	100	251	116
	1361	12.5824	60.8587	0.04746	1	494	23	77	25	7912	185	-116	301	127	-69	127	-78	683	89	30	35	251	100	251	116
	1362	12.5824	60.8587	0.04746	1	494	23	77	25	7912	185	-116	301	127	-69	127	-78	683	89	30	35	251	100	251	116
	1363	12.5824	60.8587	0.04746	1	494	23	77	25	7912	185	-116	301	127	-69	127	-78	683	89	30	35	251	100	251	116
	1364	12.5824	60.8587	0.04746	1	494	23	77	25	7912	185	-116	301	127	-69	127	-78	683	89	30	35	251	100	251	116
	1365	12.5824	60.8587	0.04746	1	494	23	77	25	7912	185	-116	301	127	-69	127	-78	683	89	30	35	251	100	251	116
	1366	12.5824	60.8587	0.04746	1	494	23	77	25	7912	185	-116	301	127	-69	127	-78	683	89	30	35	251	100	251	116
	1367	12.5824	60.8587	0.04746	1	494	23	77	25	7912	185	-116	301	127	-69	127	-78	683	89	30	35	251	100	251	116
	1368	12.5824	60.8587	0.04746	1	494	23	77	25	7912	185	-116	301	127	-69	127	-78	683	89	30	35	251	100	251	116
	1369	12.5824	60.8587	0.04746	1	494	23	77	25	7912	185	-116	301	127	-69	127	-78	683	89	30	35	251	100	251	116
	1370	12.5824	60.8587	0.04746	1	494	23	77	25	7912	185	-116	301	127	-69	127	-78	683	89	30	35	251	100	251	116
	1371	12.5824	60.8588	0.04746	1	494	23	77	25	7912	185	-116	301	127	-69	127	-78	683	89	30	35	251	100	251	116
	1372	12.5824	60.8588	0.04746	1	494	23	77	25	7912	185	-116	301	127	-69	127	-78	683	89	30	35	251	100	251	116
	1373	12.5824	60.8588	0.04746	1	494	23	77	25	7912	185	-116	301	127	-69	127	-78	683	89	30	35	251	100	251	116
	1374	12.5824	60.8588	0.04746	1	494	23	77	25	7912	185	-116	301	127	-69	127	-78	683	89	30	35	251	100	251	116
	1375	12.5824	60.8588	0.04746	1	494	23	77	25	7912	185	-116	301	127	-69	127	-78	683	89	30	35	251	100	251	116
	1376	12.5824	60.8588	0.04746	1	494	23	77	25	7912	185	-116	301	127	-69	127	-78	683	89	30	35	251	100	251	116
	1377	12.5825	60.8587	0.04746	1	494	23	77	25	7912	185	-116	301	127	-69	127	-78	683	89	30	35	251	100	251	116
	1378	12.5826	60.8586	0.04746	1	494	23	77	25	7912	185	-116	301	127	-69	127	-78	683	89	30	35	251	100	251	116
	1379	12.5826	60.8586	0.04746	1	494	23	77	25	7912	185	-116	301	127	-69	127	-78	683	89	30	35	251	100	251	116
	1380	12.5826	60.8586	0.04746	1	494	23	77	25	7912	185	-116	301	127	-69	127	-78	683	89	30	35	251	100	251	116
	1381	12.5826	60.8586	0.04746	1	494	23	77	25	7912	185	-116	301	127	-69	127	-78	683	89	30	35	251	100	251	116
	1382	12.5826	60.8586	0.04746	1	494	23	77	25	7912	185	-116	301	127	-69	127	-78	683	89	30	35	251	100	251	116
	1383	12.5826	60.8586	0.04746	1	494	23	77	25	7912	185	-116	301	127	-69	127	-78	683	89	30	35	251	100	251	116
	1384	12.5828	60.8586	0.04746	1	494	23	77	25	7912	185	-116	301	127	-69	127	-78	683	89	30	35	251	100	251	116
	1385	12.5828	60.8586	0.04746	1	494	23	77	25	7912	185	-116	301	127	-69	127	-78	683	89	30	35	251	100	251	116
	1386	12.5828	60.8586	0.04746	1	494	23	77	25	7912	185	-116	301	127	-69	127	-78	683	89	30	35	251	100	251	116
	1387	12.5828	60.8586	0.04746	1	494	23	77	25	7912	185	-116	301	127	-69	127	-78	683	89	30	35	251	100	251	116
	1388	12.5828	60.8586	0.04746	1	494	23	77	25	7912	185	-116	301	127	-69	127	-78	683	89	30	35	251	100	251	116
	1389	12.5828	60.8586	0.04746	1	494	23	77	25	7912	185	-116	301	127	-69	127	-78	683	89	30	35	251	100	251	116
	1390	12.5828	60.8586	0.04746	1	494	23	77	25	7912	185	-116	301	127	-69	127	-78	683	89	30	35	251	100	251	116
	1391	12.5828	60.8586	0.04746	1	494	23	77	25	7912	185	-116	301	127	-69	127	-78	683	89	30	35	251	100	251	116
	1392	12.5828	60.8586	0.04746	1	494	23	77	25	7912	185	-116	301	127	-69	127	-78	683	89	30	35	251	100	251	116
	1393	12.5828	60.8586	0.04746	1	494	23	77	25	7912	185	-116	301	127	-69	127	-78	683	89	30	35	251	100	251	116
	1394	12.5828	60.8586	0.04746	1	494	23	77	25	7912	185	-116	301	127	-69	127	-78	683	89	30	35	251	100	251	116
	1395	12.5828	60.8586	0.04746	1	494	23	77	25	7912	185	-116	301	127	-69	127	-78	683	89	30	35	251	100	251	116
	1396	12.5828	60.8586	0.04746	1	494	23	77	25	7912	185	-116	301	127	-69	127	-78	683	89	30	35	251	100	251	116
	1397	12.5828	60.8586	0.04746	1	494	23	77	25	7912	185	-116	301	127	-69	127	-78	683	89	30	35	251	100	251	116
	1398	12.5828	60.8586	0.04746	1	494	23	77	25	7912	185	-116	301	127	-69	127	-78	683	89	30	35	251	100	251	116
	1399	12.5828	60.8586	0.04746	1	494	23	77	25	7912	185	-116	301	127	-69	127	-78	683	89	30	35	251	100	251	116
	1400	12.5828	60.8586	0.04746	1	494	23	77	25	7912	185	-116	301	127	-69	127	-78	683	89	30	35	251	100	251	116
	1401	12.5828	60.8586	0.04746	1	494	23	77	25	7912	185	-116	301	127	-69	127	-78	683	89	30	35	251	100	251	116
	1402	12.5829	60.8587	0.04746	1	494	23	77	25	7912	185	-116	301	127	-69	127	-78	683	89	30	35	251	100	251	116
	1403	12.5829	60.8587	0.04746	1	494	23	77	25	7912	185	-116	301	127	-69	127	-78	683	89	30	35	251	100	251	116
	1404	12.5829	60.8587	0.04746	1	494	23	77	25	7912	185	-116	301	127	-69	127	-78	683	89	30	35	251	100	251	116
	1405	12.5829	60.8587	0.04746	1	494	23	77	25	7912	185	-116	301	127	-69	127	-78	683	89	30	35	251	100	251	116
	1406	12.5829	60.8587	0.04746	1	494	23	77	25	7912	185	-116	301	127	-69	127	-78	683	89	30	35	251	100	251	116
	1407	12.5829	60.8587	0.04746	1	494	23	77	25	7912	185	-116	301	127	-69	127	-78	683	89	30	35	251	100	251	116
	1408	12.5829	60.8587	0.04746	1	494	23	77	25	7912	185	-116	301	127	-69	127	-78	683	89	30	35	251	100	251	116
	1409	12.5829	60.8587	0.04746	1	494	23	77	25	7912	185	-116	301	127	-69	127	-78	683	89	30	35	251	100	251	116
	1410	12.5829	60.8587	0.04746	1	494	23	77	25	7912	185	-116	301	127	-69	127	-78	683	89	30	35	251	100	251	116
	1411	12.5829	60.8587	0.04746	1	494	23	77	25	7912	185	-116	301	127	-69	127	-78	683	89	30	35	251	100	251	116
	1412	12.5829	60.8587	0.04746	1	494	23	77	25	7912	185	-116	301	127	-69	127	-78	683	89	30	35	251	100	251	116
	1413	12.5829	60.8587	0.04746	1	494	23	77	25	7912	185	-116	301	127	-69	127	-78	683	89	30	35	251	100	251	116
	1414	12.5829	60.8587	0.04746	1	494	23	77	25	7912	185	-116	301	127	-69	127	-78	683	89	30	35	251	100	251	116
	1415	12.5829	60.8587	0.04746	1	494	23	77	25	7912	185	-116	301	127	-69	127	-78	683	89	30	35	251	100	251	116
	1416	12.5829	60.8587	0.04746	1	494	23	77	25	7912	185	-116	301	127	-69	127	-78	683	89	30	35	251	100	251	116
	1417	12.5829	60.8587	0.04746	1	494	23	77	25	7912	185	-116	301	127	-69	127	-78	683	89	30	35	251	100	251	116
	1418	12.5829	60.8587	0.04746	1	494	23	77	25	7912	185	-116	301	127	-69	127	-78	683	89	30	35	251	100	251	116
	1419	12.5829	60.8587	0.04746	1	494	23	77	25	7912	185	-116	301	127	-69	127	-78	683	89	30	35	251	100	251	116
	1420	12.5829	60.8587	0.04746	1	494	23	77	25	7912	185	-116	301	127	-69	127	-78	683	89	30	35	251	100	251	116
	1421	12.5829	60.8587	0.04746	1	494	23	77	25	7912	185	-116	301	127	-69	127	-78	683	89	30	35	251	100	251	116
	1422	12.5829	60.8587	0.04746	1	494	23	77	25	7912	185	-116	301	127	-69	127	-78	683	89	30	35	251	100	251	116
	1423	12.5829	60.8587	0.04746	1	494	23	77	25	7912	185	-116	301	127	-69	127	-78	683	89	30	35	251	100	251	116
	1424	12.5829	60.8587	0.04746	1	494	23	77	25	7912	185	-116	301	127	-69	127	-78	683	89	30	35	251	100	251	116
	1425	12.5829	60.8587	0.04746	1	494	23	77	25	7912	185	-116	301	127	-69	127	-78	683	89	30	35	251	100	251	116
	1426	12.5829	60.8587	0.04746	1	494	23	77	25	7912	185	-116	301	127	-69	127	-78	683	89	30	35	251	100	251	116
	1427	12.5829	60.8587	0.04746	1	494	23	77	25	7912	185	-116	301	127	-69	127	-78	683	89	30	35	251	100	251	116
	1428	12.5829	60.8587	0.04746	1	494	23	77	25	7912	185	-116	301	127	-69	127	-78	683	89	30	35	251	100	251	116
	1429	12.5829	60.8587	0.04746	1	494	23	77	25	7912	185	-116	301	127	-69	127	-78	683	89	30	35	251	100	251	116
	1430	12.5829	60.8587	0.04746	1	494	23	77	25	7912	185	-116	301	127	-69	127	-78	683	89	30	35	251	100	251	116
	1431	12.5829	60.8587	0.04746	1	494	23	77	25	7912	185	-116	301	127	-69	127	-78	683	89	30	35	251	100	251	116
	1432	12.5958	60.8355	0.04746	1	455	26	77	25	7895	187	-113	300	129	-66	129	-75	680	89	30	35	249	100	249	116
	1433	12.5959	60.8351	0.04746	1	455	26	77	25	7895	187	-113	300	129	-66	129	-75	680	89	30	35	249	100	249	116
	1434	13.303	61.0924	0.04746	1	433	27	79	25	7927	190	-114	304	131	-65	131	-74	673	91	30	34	248	101	248	117
	1435	13.3038	61.0921	0.04746	1	433	27	79	25	7927	190	-114	304	131	-65	131	-74	673	91	30	34	248	101	248	117
	1436	16.8868	62.6347	0.05296	1	138	28	87	26	8476	199	-135	334	124	-33	138	-82	642	76	36	26	222	112	204	133
	1437	17.3332	62.6252	0.05296	1	120	27	87	26	8481	198	-136	334	125	-34	137	-83	659	76	39	24	220	119	196	143
	1438	10.051	59.6315	0.05348	1	501	36	66	24	7170	182	-87	269	89	-22	130	-53	818	98	42	25	269	140	253	159
	1439	10.0545	59.6315	0.05348	1	501	36	66	24	7170	182	-87	269	89	-22	130	-53	818	98	42	25	269	140	253	159
	1440	10.0558	59.6279	0.05348	1	501	36	66	24	7170	182	-87	269	89	-22	130	-53	818	98	42	25	269	140	253	159
	1441	10.0599	59.6332	0.05348	1	501	36	66	24	7170	182	-87	269	89	-22	130	-53	818	98	42	25	269	140	253	159
	1442	10.8858	59.8975	0.05492	1	259	47	68	24	7551	200	-82	282	100	-11	146	-48	809	94	41	26	267	136	249	157
	1443	11.2331	59.8992	0.05492	1	234	47	68	23	7571	200	-84	284	99	-12	146	-49	818	92	43	25	267	138	248	162
	1444	16.7564	62.2139	0.0551	1	248	25	86	26	8410	196	-134	330	121	-36	135	-84	673	82	37	26	233	117	216	141
	1445	16.7564	62.2139	0.0551	1	248	25	86	26	8410	196	-134	330	121	-36	135	-84	673	82	37	26	233	117	216	141
	1446	10.7608	60.1974	0.05922	1	572	25	73	24	7737	184	-109	293	113	-34	127	-73	814	99	42	27	275	134	268	155
	1447	10.7662	60.1982	0.05922	1	572	25	73	24	7737	184	-109	293	113	-34	127	-73	814	99	42	27	275	134	268	155
	1448	10.7662	60.1982	0.05922	1	572	25	73	24	7737	184	-109	293	113	-34	127	-73	814	99	42	27	275	134	268	155
	1449	10.7678	60.2	0.05922	1	572	25	73	24	7737	184	-109	293	113	-34	127	-73	814	99	42	27	275	134	268	155
	1450	10.7725	60.204	0.05922	1	572	25	73	24	7737	184	-109	293	113	-34	127	-73	814	99	42	27	275	134	268	155
	1451	10.9304	60.3094	0.05922	1	598	22	74	24	7804	183	-114	297	110	-38	124	-78	800	97	41	28	272	130	267	151
	1452	10.9305	60.3093	0.05922	1	598	22	74	24	7804	183	-114	297	110	-38	124	-78	800	97	41	28	272	130	267	151
	1453	10.9319	60.3063	0.05922	1	598	22	74	24	7804	183	-114	297	110	-38	124	-78	800	97	41	28	272	130	267	151
	1454	10.9489	60.3183	0.05922	1	598	22	74	24	7804	183	-114	297	110	-38	124	-78	800	97	41	28	272	130	267	151
	1455	10.9564	60.3227	0.05922	1	598	22	74	24	7804	183	-114	297	110	-38	124	-78	800	97	41	28	272	130	267	151
	1456	10.1282	61.1386	0.05992	8	511	19	84	26	8118	189	-126	315	110	-37	124	-86	646	87	28	38	246	88	244	107
	1457	10.1361	61.1439	0.05992	8	511	19	84	26	8118	189	-126	315	110	-37	124	-86	646	87	28	38	246	88	244	107
	1458	10.1377	61.1448	0.05992	8	511	19	84	26	8118	189	-126	315	110	-37	124	-86	646	87	28	38	246	88	244	107
	1459	10.1386	61.1491	0.05992	8	511	19	84	26	8118	189	-126	315	110	-37	124	-86	646	87	28	38	246	88	244	107
	1460	10.1386	61.1491	0.05992	8	511	19	84	26	8118	189	-126	315	110	-37	124	-86	646	87	28	38	246	88	244	107
	1461	10.1544	61.1356	0.05992	8	511	19	84	26	8118	189	-126	315	110	-37	124	-86	646	87	28	38	246	88	244	107
	1462	10.156	61.1375	0.05992	8	511	19	84	26	8118	189	-126	315	110	-37	124	-86	646	87	28	38	246	88	244	107
	1463	10.0999	61.0638	0.06441	1	804	4	82	26	7964	172	-138	310	107	-54	107	-99	704	94	32	36	264	101	264	120
	1464	10.1015	61.0656	0.06441	1	804	4	82	26	7964	172	-138	310	107	-54	107	-99	704	94	32	36	264	101	264	120
	1465	10.1381	61.0523	0.06441	1	763	6	83	26	8007	174	-137	311	110	-51	110	-97	696	93	32	36	261	100	261	119
	1466	10.1396	61.0334	0.06441	1	841	2	82	26	7949	169	-139	308	105	-56	105	-100	713	95	33	36	267	104	267	122
	1467	10.1412	61.0352	0.06441	1	841	2	82	26	7949	169	-139	308	105	-56	105	-100	713	95	33	36	267	104	267	122
	1468	10.1534	61.0063	0.06441	1	841	2	82	26	7949	169	-139	308	105	-56	105	-100	713	95	33	36	267	104	267	122
	1469	10.155	61.0082	0.06441	1	841	2	82	26	7949	169	-139	308	105	-56	105	-100	713	95	33	36	267	104	267	122
	1470	10.157	61.0288	0.06441	1	841	2	82	26	7949	169	-139	308	105	-56	105	-100	713	95	33	36	267	104	267	122
	1471	10.1586	61.0306	0.06441	1	841	2	82	26	7949	169	-139	308	105	-56	105	-100	713	95	33	36	267	104	267	122
	1472	10.1782	61.0016	0.06441	1	780	5	82	26	7997	173	-137	310	109	-52	109	-98	701	94	32	36	263	101	263	119
	1473	10.1798	61.0035	0.06441	1	780	5	82	26	7997	173	-137	310	109	-52	109	-98	701	94	32	36	263	101	263	119
	1474	10.181	61.0007	0.06441	1	780	5	82	26	7997	173	-137	310	109	-52	109	-98	701	94	32	36	263	101	263	119
	1475	10.2045	61.0122	0.06441	1	780	5	82	26	7997	173	-137	310	109	-52	109	-98	701	94	32	36	263	101	263	119
	1476	10.2061	61.014	0.06441	1	780	5	82	26	7997	173	-137	310	109	-52	109	-98	701	94	32	36	263	101	263	119
	1477	17.3897	62.926	0.06467	1	308	17	86	25	8587	190	-147	337	116	-46	129	-94	669	78	38	24	225	119	208	142
	1478	17.3897	62.926	0.06467	1	308	17	86	25	8587	190	-147	337	116	-46	129	-94	669	78	38	24	225	119	208	142
	1479	17.4296	62.9345	0.06467	1	298	18	86	25	8581	190	-146	336	116	-45	129	-93	669	78	38	24	225	119	207	142
	1480	17.4296	62.9345	0.06467	1	298	18	86	25	8581	190	-146	336	116	-45	129	-93	669	78	38	24	225	119	207	142
	1481	17.4507	62.9253	0.06467	1	298	18	86	25	8581	190	-146	336	116	-45	129	-93	669	78	38	24	225	119	207	142
	1482	17.4679	62.9161	0.06467	1	310	17	86	25	8551	189	-146	335	115	-46	128	-93	679	78	39	23	226	122	208	146
	1483	17.4683	62.9163	0.06467	1	310	17	86	25	8551	189	-146	335	115	-46	128	-93	679	78	39	23	226	122	208	146
	1484	17.4688	62.9162	0.06467	1	310	17	86	25	8551	189	-146	335	115	-46	128	-93	679	78	39	23	226	122	208	146
	1485	17.469	62.9162	0.06467	1	310	17	86	25	8551	189	-146	335	115	-46	128	-93	679	78	39	23	226	122	208	146
	1486	17.4734	62.9097	0.06467	1	310	17	86	25	8551	189	-146	335	115	-46	128	-93	679	78	39	23	226	122	208	146
	1487	17.4855	62.88	0.06467	1	310	17	86	25	8551	189	-146	335	115	-46	128	-93	679	78	39	23	226	122	208	146
	1488	17.4869	62.9034	0.06467	1	310	17	86	25	8551	189	-146	335	115	-46	128	-93	679	78	39	23	226	122	208	146
	1489	17.4872	62.8759	0.06467	1	310	17	86	25	8551	189	-146	335	115	-46	128	-93	679	78	39	23	226	122	208	146
	1490	17.5026	62.835	0.06467	1	339	16	86	25	8524	188	-146	334	114	-47	127	-94	690	79	40	23	228	125	209	149
	1491	17.5036	62.8529	0.06467	1	339	16	86	25	8524	188	-146	334	114	-47	127	-94	690	79	40	23	228	125	209	149
	1492	17.5042	62.8619	0.06467	1	339	16	86	25	8524	188	-146	334	114	-47	127	-94	690	79	40	23	228	125	209	149
	1493	17.5042	62.8619	0.06467	1	339	16	86	25	8524	188	-146	334	114	-47	127	-94	690	79	40	23	228	125	209	149
	1494	17.5052	62.8798	0.06467	1	295	18	86	25	8524	190	-144	334	116	-45	129	-92	678	78	39	23	225	122	206	146
	1495	17.5057	62.8888	0.06467	1	295	18	86	25	8524	190	-144	334	116	-45	129	-92	678	78	39	23	225	122	206	146
	1496	17.5067	62.8294	0.06467	1	318	17	86	25	8497	189	-145	334	115	-46	128	-92	688	79	40	23	227	125	207	149
	1497	17.5086	62.8708	0.06467	1	339	16	86	25	8524	188	-146	334	114	-47	127	-94	690	79	40	23	228	125	209	149
	1498	17.5088	62.8336	0.06467	1	339	16	86	25	8524	188	-146	334	114	-47	127	-94	690	79	40	23	228	125	209	149
	1499	17.5094	62.8333	0.06467	1	318	17	86	25	8497	189	-145	334	115	-46	128	-92	688	79	40	23	227	125	207	149
	1500	17.5095	62.8329	0.06467	1	318	17	86	25	8497	189	-145	334	115	-46	128	-92	688	79	40	23	227	125	207	149
	1501	17.5104	62.8334	0.06467	1	339	16	86	25	8524	188	-146	334	114	-47	127	-94	690	79	40	23	228	125	209	149
	1502	17.5119	62.8325	0.06467	1	318	17	86	25	8497	189	-145	334	115	-46	128	-92	688	79	40	23	227	125	207	149
	1503	17.5119	62.8326	0.06467	1	318	17	86	25	8497	189	-145	334	115	-46	128	-92	688	79	40	23	227	125	207	149
	1504	17.5119	62.8327	0.06467	1	318	17	86	25	8497	189	-145	334	115	-46	128	-92	688	79	40	23	227	125	207	149
	1505	17.512	62.8327	0.06467	1	318	17	86	25	8497	189	-145	334	115	-46	128	-92	688	79	40	23	227	125	207	149
	1506	17.5122	62.8314	0.06467	1	318	17	86	25	8497	189	-145	334	115	-46	128	-92	688	79	40	23	227	125	207	149
	1507	17.5141	62.8814	0.06467	1	295	18	86	25	8524	190	-144	334	116	-45	129	-92	678	78	39	23	225	122	206	146
	1508	17.5142	62.8814	0.06467	1	295	18	86	25	8524	190	-144	334	116	-45	129	-92	678	78	39	23	225	122	206	146
	1509	17.5143	62.8815	0.06467	1	295	18	86	25	8524	190	-144	334	116	-45	129	-92	678	78	39	23	225	122	206	146
	1510	17.5144	62.8814	0.06467	1	295	18	86	25	8524	190	-144	334	116	-45	129	-92	678	78	39	23	225	122	206	146
	1511	17.5144	62.8815	0.06467	1	295	18	86	25	8524	190	-144	334	116	-45	129	-92	678	78	39	23	225	122	206	146
	1512	17.5144	62.8815	0.06467	1	295	18	86	25	8524	190	-144	334	116	-45	129	-92	678	78	39	23	225	122	206	146
	1513	17.5161	62.8644	0.06467	1	339	16	86	25	8524	188	-146	334	114	-47	127	-94	690	79	40	23	228	125	209	149
	1514	17.5171	62.8655	0.06467	1	339	16	86	25	8524	188	-146	334	114	-47	127	-94	690	79	40	23	228	125	209	149
	1515	17.5178	62.8659	0.06467	1	339	16	86	25	8524	188	-146	334	114	-47	127	-94	690	79	40	23	228	125	209	149
	1516	17.5184	62.8649	0.06467	1	339	16	86	25	8524	188	-146	334	114	-47	127	-94	690	79	40	23	228	125	209	149
	1517	17.5185	62.8648	0.06467	1	339	16	86	25	8524	188	-146	334	114	-47	127	-94	690	79	40	23	228	125	209	149
	1518	17.5185	62.8656	0.06467	1	339	16	86	25	8524	188	-146	334	114	-47	127	-94	690	79	40	23	228	125	209	149
	1519	17.5187	62.8299	0.06467	1	318	17	86	25	8497	189	-145	334	115	-46	128	-92	688	79	40	23	227	125	207	149
	1520	17.5187	62.8299	0.06467	1	318	17	86	25	8497	189	-145	334	115	-46	128	-92	688	79	40	23	227	125	207	149
	1521	17.52	62.8311	0.06467	1	318	17	86	25	8497	189	-145	334	115	-46	128	-92	688	79	40	23	227	125	207	149
	1522	17.52	62.8311	0.06467	1	318	17	86	25	8497	189	-145	334	115	-46	128	-92	688	79	40	23	227	125	207	149
	1523	17.5202	62.8311	0.06467	1	318	17	86	25	8497	189	-145	334	115	-46	128	-92	688	79	40	23	227	125	207	149
	1524	17.5203	62.8819	0.06467	1	295	18	86	25	8524	190	-144	334	116	-45	129	-92	678	78	39	23	225	122	206	146
	1525	17.5212	62.8168	0.06467	1	318	17	86	25	8497	189	-145	334	115	-46	128	-92	688	79	40	23	227	125	207	149
	1526	17.5214	62.882	0.06467	1	295	18	86	25	8524	190	-144	334	116	-45	129	-92	678	78	39	23	225	122	206	146
	1527	17.5217	62.8258	0.06467	1	318	17	86	25	8497	189	-145	334	115	-46	128	-92	688	79	40	23	227	125	207	149
	1528	17.5219	62.8302	0.06467	1	318	17	86	25	8497	189	-145	334	115	-46	128	-92	688	79	40	23	227	125	207	149
	1529	17.5222	62.8422	0.06467	1	339	16	86	25	8524	188	-146	334	114	-47	127	-94	690	79	40	23	228	125	209	149
	1530	17.5224	62.8423	0.06467	1	339	16	86	25	8524	188	-146	334	114	-47	127	-94	690	79	40	23	228	125	209	149
	1531	17.5225	62.8194	0.06467	1	318	17	86	25	8497	189	-145	334	115	-46	128	-92	688	79	40	23	227	125	207	149
	1532	17.5228	62.8437	0.06467	1	339	16	86	25	8524	188	-146	334	114	-47	127	-94	690	79	40	23	228	125	209	149
	1533	17.5239	62.8227	0.06467	1	318	17	86	25	8497	189	-145	334	115	-46	128	-92	688	79	40	23	227	125	207	149
	1534	17.5248	62.8796	0.06467	1	295	18	86	25	8524	190	-144	334	116	-45	129	-92	678	78	39	23	225	122	206	146
	1535	17.5248	62.8796	0.06467	1	295	18	86	25	8524	190	-144	334	116	-45	129	-92	678	78	39	23	225	122	206	146
	1536	17.5258	62.827	0.06467	1	318	17	86	25	8497	189	-145	334	115	-46	128	-92	688	79	40	23	227	125	207	149
	1537	17.5269	62.9154	0.06467	1	295	18	86	25	8524	190	-144	334	116	-45	129	-92	678	78	39	23	225	122	206	146
	1538	17.5307	62.8382	0.06467	1	339	16	86	25	8524	188	-146	334	114	-47	127	-94	690	79	40	23	228	125	209	149
	1539	17.5307	62.8786	0.06467	1	295	18	86	25	8524	190	-144	334	116	-45	129	-92	678	78	39	23	225	122	206	146
	1540	17.5347	62.8462	0.06467	1	339	16	86	25	8524	188	-146	334	114	-47	127	-94	690	79	40	23	228	125	209	149
	1541	17.5348	62.8812	0.06467	1	295	18	86	25	8524	190	-144	334	116	-45	129	-92	678	78	39	23	225	122	206	146
	1542	17.5351	62.8469	0.06467	1	339	16	86	25	8524	188	-146	334	114	-47	127	-94	690	79	40	23	228	125	209	149
	1543	17.5368	62.8821	0.06467	1	295	18	86	25	8524	190	-144	334	116	-45	129	-92	678	78	39	23	225	122	206	146
	1544	17.5402	62.857	0.06467	1	339	16	86	25	8524	188	-146	334	114	-47	127	-94	690	79	40	23	228	125	209	149
	1545	17.5404	62.857	0.06467	1	339	16	86	25	8524	188	-146	334	114	-47	127	-94	690	79	40	23	228	125	209	149
	1546	17.5404	62.857	0.06467	1	339	16	86	25	8524	188	-146	334	114	-47	127	-94	690	79	40	23	228	125	209	149
	1547	17.5404	62.857	0.06467	1	339	16	86	25	8524	188	-146	334	114	-47	127	-94	690	79	40	23	228	125	209	149
	1548	17.5413	62.8255	0.06467	1	318	17	86	25	8497	189	-145	334	115	-46	128	-92	688	79	40	23	227	125	207	149
	1549	17.5413	62.8255	0.06467	1	318	17	86	25	8497	189	-145	334	115	-46	128	-92	688	79	40	23	227	125	207	149
	1550	17.5609	62.8253	0.06467	1	302	18	86	25	8504	190	-143	333	116	-45	129	-91	687	79	40	23	226	125	206	149
	1551	17.5675	62.8286	0.06467	1	302	18	86	25	8504	190	-143	333	116	-45	129	-91	687	79	40	23	226	125	206	149
	1552	17.569	62.8222	0.06467	1	302	18	86	25	8504	190	-143	333	116	-45	129	-91	687	79	40	23	226	125	206	149
	1553	17.5693	62.822	0.06467	1	302	18	86	25	8504	190	-143	333	116	-45	129	-91	687	79	40	23	226	125	206	149
	1554	17.5693	62.822	0.06467	1	302	18	86	25	8504	190	-143	333	116	-45	129	-91	687	79	40	23	226	125	206	149
	1555	17.5693	62.822	0.06467	1	302	18	86	25	8504	190	-143	333	116	-45	129	-91	687	79	40	23	226	125	206	149
	1556	17.5693	62.8221	0.06467	1	302	18	86	25	8504	190	-143	333	116	-45	129	-91	687	79	40	23	226	125	206	149
	1557	17.5693	62.8221	0.06467	1	302	18	86	25	8504	190	-143	333	116	-45	129	-91	687	79	40	23	226	125	206	149
	1558	17.5693	62.8221	0.06467	1	302	18	86	25	8504	190	-143	333	116	-45	129	-91	687	79	40	23	226	125	206	149
	1559	17.5694	62.822	0.06467	1	302	18	86	25	8504	190	-143	333	116	-45	129	-91	687	79	40	23	226	125	206	149
	1560	17.5694	62.822	0.06467	1	302	18	86	25	8504	190	-143	333	116	-45	129	-91	687	79	40	23	226	125	206	149
	1561	17.5694	62.822	0.06467	1	302	18	86	25	8504	190	-143	333	116	-45	129	-91	687	79	40	23	226	125	206	149
	1562	17.5694	62.822	0.06467	1	302	18	86	25	8504	190	-143	333	116	-45	129	-91	687	79	40	23	226	125	206	149
	1563	17.5694	62.822	0.06467	1	302	18	86	25	8504	190	-143	333	116	-45	129	-91	687	79	40	23	226	125	206	149
	1564	17.5694	62.8221	0.06467	1	302	18	86	25	8504	190	-143	333	116	-45	129	-91	687	79	40	23	226	125	206	149
	1565	17.5694	62.8221	0.06467	1	302	18	86	25	8504	190	-143	333	116	-45	129	-91	687	79	40	23	226	125	206	149
	1566	17.5695	62.8219	0.06467	1	302	18	86	25	8504	190	-143	333	116	-45	129	-91	687	79	40	23	226	125	206	149
	1567	17.5695	62.8221	0.06467	1	302	18	86	25	8504	190	-143	333	116	-45	129	-91	687	79	40	23	226	125	206	149
	1568	17.5786	62.8239	0.06467	1	302	18	86	25	8504	190	-143	333	116	-45	129	-91	687	79	40	23	226	125	206	149
	1569	17.5787	62.8239	0.06467	1	302	18	86	25	8504	190	-143	333	116	-45	129	-91	687	79	40	23	226	125	206	149
	1570	17.5788	62.8239	0.06467	1	302	18	86	25	8504	190	-143	333	116	-45	129	-91	687	79	40	23	226	125	206	149
	1571	17.5788	62.8239	0.06467	1	302	18	86	25	8504	190	-143	333	116	-45	129	-91	687	79	40	23	226	125	206	149
	1572	17.5789	62.8239	0.06467	1	302	18	86	25	8504	190	-143	333	116	-45	129	-91	687	79	40	23	226	125	206	149
	1573	17.579	62.8237	0.06467	1	302	18	86	25	8504	190	-143	333	116	-45	129	-91	687	79	40	23	226	125	206	149
	1574	17.579	62.8238	0.06467	1	302	18	86	25	8504	190	-143	333	116	-45	129	-91	687	79	40	23	226	125	206	149
	1575	17.5794	62.8071	0.06467	1	302	18	86	25	8504	190	-143	333	116	-45	129	-91	687	79	40	23	226	125	206	149
	1576	17.5794	62.8071	0.06467	1	302	18	86	25	8504	190	-143	333	116	-45	129	-91	687	79	40	23	226	125	206	149
	1577	17.5795	62.8089	0.06467	1	302	18	86	25	8504	190	-143	333	116	-45	129	-91	687	79	40	23	226	125	206	149
	1578	17.5812	62.8044	0.06467	1	302	18	86	25	8504	190	-143	333	116	-45	129	-91	687	79	40	23	226	125	206	149
	1579	17.5824	62.8078	0.06467	1	302	18	86	25	8504	190	-143	333	116	-45	129	-91	687	79	40	23	226	125	206	149
	1580	8.95416	59.8311	0.07159	1	781	13	74	26	7050	164	-112	276	97	-42	106	-75	846	104	42	27	282	136	267	168
	1581	10.3672	59.929	0.08248	1	318	44	71	25	7536	198	-86	284	130	-14	143	-51	772	94	38	28	260	126	246	145
	1582	12.3403	60.2776	0.08248	1	274	40	75	25	7741	197	-96	293	127	-20	141	-59	714	85	33	30	245	111	240	129
	1583	11.4321	60.7702	0.08692	1	265	36	76	25	8042	200	-104	304	126	-23	140	-68	644	82	29	35	237	93	233	107
	1584	11.4337	60.772	0.08692	1	265	36	76	25	8042	200	-104	304	126	-23	140	-68	644	82	29	35	237	93	233	107
	1585	12.7558	60.7885	0.08692	1	266	37	77	25	7887	198	-102	300	126	-54	140	-64	657	84	29	34	238	97	236	112
	1586	12.7558	60.7885	0.08692	1	266	37	77	25	7887	198	-102	300	126	-54	140	-64	657	84	29	34	238	97	236	112
	1587	12.7558	60.7885	0.08692	1	266	37	77	25	7887	198	-102	300	126	-54	140	-64	657	84	29	34	238	97	236	112
	1588	12.7558	60.7885	0.08692	1	266	37	77	25	7887	198	-102	300	126	-54	140	-64	657	84	29	34	238	97	236	112
	1589	12.7558	60.7885	0.08692	1	266	37	77	25	7887	198	-102	300	126	-54	140	-64	657	84	29	34	238	97	236	112
	1590	12.7558	60.7885	0.08692	1	266	37	77	25	7887	198	-102	300	126	-54	140	-64	657	84	29	34	238	97	236	112
	1591	12.7558	60.7885	0.08692	1	266	37	77	25	7887	198	-102	300	126	-54	140	-64	657	84	29	34	238	97	236	112
	1592	12.7558	60.7885	0.08692	1	266	37	77	25	7887	198	-102	300	126	-54	140	-64	657	84	29	34	238	97	236	112
	1593	12.7558	60.7885	0.08692	1	266	37	77	25	7887	198	-102	300	126	-54	140	-64	657	84	29	34	238	97	236	112
	1594	12.7558	60.7885	0.08692	1	266	37	77	25	7887	198	-102	300	126	-54	140	-64	657	84	29	34	238	97	236	112
	1595	12.7558	60.7885	0.08692	1	266	37	77	25	7887	198	-102	300	126	-54	140	-64	657	84	29	34	238	97	236	112
	1596	12.7558	60.7885	0.08692	1	266	37	77	25	7887	198	-102	300	126	-54	140	-64	657	84	29	34	238	97	236	112
	1597	16.6224	62.2334	0.09341	1	306	23	86	25	8413	194	-137	331	118	-39	132	-86	672	82	37	26	235	116	221	138
	1598	16.6224	62.2334	0.09341	1	306	23	86	25	8413	194	-137	331	118	-39	132	-86	672	82	37	26	235	116	221	138
	1599	16.6224	62.2334	0.09341	1	306	23	86	25	8413	194	-137	331	118	-39	132	-86	672	82	37	26	235	116	221	138
	1600	11.3319	60.5331	0.0949	1	467	26	75	24	7949	189	-112	301	116	-33	130	-76	738	91	36	31	258	114	255	133
	1601	11.3328	60.5326	0.0949	1	467	26	75	24	7949	189	-112	301	116	-33	130	-76	738	91	36	31	258	114	255	133
	1602	10.8384	60.3486	0.10669	1	605	21	74	24	7846	183	-115	298	110	-38	124	-79	788	97	40	29	271	126	267	147
	1603	10.844	60.353	0.10669	1	605	21	74	24	7846	183	-115	298	110	-38	124	-79	788	97	40	29	271	126	267	147
	1604	10.8493	60.3494	0.10669	1	605	21	74	24	7846	183	-115	298	110	-38	124	-79	788	97	40	29	271	126	267	147
	1605	10.8554	60.3546	0.10669	1	605	21	74	24	7846	183	-115	298	110	-38	124	-79	788	97	40	29	271	126	267	147
	1606	16.9494	62.7418	0.10705	1	331	17	87	25	8530	189	-146	335	114	-45	128	-94	670	79	38	26	231	118	216	139
	1607	17.1099	62.744	0.10705	1	289	19	87	25	8533	191	-145	336	116	-43	130	-92	671	79	38	25	229	119	211	141
	1608	17.1157	62.7413	0.10705	1	289	19	87	25	8533	191	-145	336	116	-43	130	-92	671	79	38	25	229	119	211	141
	1609	17.1196	62.7404	0.10705	1	289	19	87	25	8533	191	-145	336	116	-43	130	-92	671	79	38	25	229	119	211	141
	1610	17.1196	62.7415	0.10705	1	289	19	87	25	8533	191	-145	336	116	-43	130	-92	671	79	38	25	229	119	211	141
	1611	17.1234	62.7385	0.10705	1	289	19	87	25	8533	191	-145	336	116	-43	130	-92	671	79	38	25	229	119	211	141
	1612	17.1581	63.1069	0.10705	1	299	17	87	25	8631	190	-149	339	115	-46	129	-95	639	77	35	26	221	110	208	131
	1613	17.2523	62.8999	0.10705	1	303	17	87	25	8564	190	-147	337	116	-45	129	-94	666	78	38	24	226	118	209	140
	1614	17.2621	62.8547	0.10705	1	331	16	87	25	8552	189	-148	337	114	-46	127	-95	676	79	39	24	229	121	212	143
	1615	17.2905	62.7879	0.10705	1	318	17	87	25	8538	189	-147	336	115	-45	128	-94	679	79	39	24	229	121	210	145
	1616	17.2905	62.7879	0.10705	1	318	17	87	25	8538	189	-147	336	115	-45	128	-94	679	79	39	24	229	121	210	145
	1617	17.3029	62.7816	0.10705	1	318	17	87	25	8526	189	-146	335	115	-45	128	-93	682	79	39	24	229	123	210	145
	1618	17.31	62.7832	0.10705	1	318	17	87	25	8526	189	-146	335	115	-45	128	-93	682	79	39	24	229	123	210	145
	1619	9.45991	60.8794	0.10952	1	729	7	87	27	8080	179	-138	317	112	-48	112	-97	703	92	33	34	256	102	256	122
	1620	10.1677	61.0435	0.11069	1	749	7	82	26	8019	175	-136	311	111	-51	111	-97	689	93	31	37	260	98	260	116
	1621	10.1693	61.0453	0.11069	1	749	7	82	26	8019	175	-136	311	111	-51	111	-97	689	93	31	37	260	98	260	116
	1622	10.7525	60.2109	0.1117	1	531	27	73	24	7779	187	-107	294	115	-32	129	-72	801	98	41	28	272	130	265	152
	1623	10.7719	60.2446	0.1117	1	531	27	73	24	7779	187	-107	294	115	-32	129	-72	801	98	41	28	272	130	265	152
	1624	10.7902	60.2244	0.1117	1	531	27	73	24	7779	187	-107	294	115	-32	129	-72	801	98	41	28	272	130	265	152
	1625	10.7957	60.2261	0.1117	1	548	26	73	24	7774	186	-109	295	114	-33	128	-73	805	98	41	27	273	131	266	152
	1626	10.7983	60.2404	0.1117	1	548	26	73	24	7774	186	-109	295	114	-33	128	-73	805	98	41	27	273	131	266	152
	1627	10.8658	60.2252	0.1117	1	511	28	73	24	7802	188	-107	295	116	-31	130	-72	804	97	41	27	271	131	263	153
	1628	10.9628	60.3167	0.1117	1	493	27	74	24	7844	189	-109	298	116	-32	130	-73	791	95	41	28	268	129	261	150
	1629	10.9628	60.3167	0.1117	1	493	27	74	24	7844	189	-109	298	116	-32	130	-73	791	95	41	28	268	129	261	150
	1630	10.9636	60.3217	0.1117	1	493	27	74	24	7844	189	-109	298	116	-32	130	-73	791	95	41	28	268	129	261	150
	1631	10.9636	60.3217	0.1117	1	493	27	74	24	7844	189	-109	298	116	-32	130	-73	791	95	41	28	268	129	261	150
	1632	14.503	61.4339	0.11591	1	556	19	82	26	8058	187	-126	313	125	-74	125	-84	696	95	34	32	256	112	256	128
	1633	14.5079	61.4332	0.11591	1	556	19	82	26	8058	187	-126	313	125	-74	125	-84	696	95	34	32	256	112	256	128
	1634	14.5393	61.412	0.11591	1	556	19	82	26	8062	187	-126	313	125	-73	125	-83	698	95	34	32	257	112	257	128
	1635	14.6396	61.4405	0.11591	1	578	18	82	26	8069	186	-128	314	124	-42	124	-85	699	95	34	32	257	112	257	129
	1636	10.4257	60.953	0.13465	1	657	13	81	26	8055	180	-129	309	117	-45	117	-91	682	91	31	37	256	97	256	115
	1637	10.4273	60.9548	0.13465	1	657	13	81	26	8055	180	-129	309	117	-45	117	-91	682	91	31	37	256	97	256	115
	1638	10.4551	60.9509	0.13465	1	657	13	81	26	8055	180	-129	309	117	-45	117	-91	682	91	31	37	256	97	256	115
	1639	10.4567	60.9527	0.13465	1	657	13	81	26	8055	180	-129	309	117	-45	117	-91	682	91	31	37	256	97	256	115
	1640	9.35641	60.0493	0.13539	1	752	13	79	27	7517	172	-120	292	100	-43	111	-83	801	101	40	29	275	126	266	150
	1641	9.35842	60.0497	0.13539	1	752	13	79	27	7517	172	-120	292	100	-43	111	-83	801	101	40	29	275	126	266	150
	1642	9.37468	60.0473	0.13539	1	752	13	79	27	7517	172	-120	292	100	-43	111	-83	801	101	40	29	275	126	266	150
	1643	9.81685	60.0817	0.1413	1	222	45	77	25	7822	207	-91	298	134	-11	147	-56	716	91	33	31	249	109	235	128
	1644	9.81688	60.0822	0.1413	1	222	45	77	25	7822	207	-91	298	134	-11	147	-56	716	91	33	31	249	109	235	128
	1645	9.81718	60.0804	0.1413	1	222	45	77	25	7822	207	-91	298	134	-11	147	-56	716	91	33	31	249	109	235	128
	1646	9.81734	60.0534	0.1413	1	222	45	77	25	7822	207	-91	298	134	-11	147	-56	716	91	33	31	249	109	235	128
	1647	10.2006	60.9826	0.1623	1	721	9	82	26	8035	177	-134	311	113	-49	113	-95	697	93	32	36	260	100	260	119
	1648	10.2022	60.9844	0.1623	1	721	9	82	26	8035	177	-134	311	113	-49	113	-95	697	93	32	36	260	100	260	119
	1649	10.2094	61.1253	0.1623	1	687	10	82	26	8044	178	-133	311	114	-48	114	-94	671	91	30	38	254	94	254	113
	1650	10.2094	61.1262	0.1623	1	687	10	82	26	8044	178	-133	311	114	-48	114	-94	671	91	30	38	254	94	254	113
	1651	10.2149	61.1679	0.1623	1	678	10	82	26	8028	178	-133	311	114	-47	114	-94	663	90	29	38	252	92	252	110
	1652	10.2152	61.168	0.1623	1	678	10	82	26	8028	178	-133	311	114	-47	114	-94	663	90	29	38	252	92	252	110
	1653	10.2153	61.1675	0.1623	1	678	10	82	26	8028	178	-133	311	114	-47	114	-94	663	90	29	38	252	92	252	110
	1654	10.2153	61.1671	0.1623	1	678	10	82	26	8028	178	-133	311	114	-47	114	-94	663	90	29	38	252	92	252	110
	1655	10.2156	61.1676	0.1623	1	678	10	82	26	8028	178	-133	311	114	-47	114	-94	663	90	29	38	252	92	252	110
	1656	10.2156	61.1681	0.1623	1	678	10	82	26	8028	178	-133	311	114	-47	114	-94	663	90	29	38	252	92	252	110
	1657	10.2157	61.168	0.1623	1	678	10	82	26	8028	178	-133	311	114	-47	114	-94	663	90	29	38	252	92	252	110
	1658	10.2158	61.167	0.1623	1	678	10	82	26	8028	178	-133	311	114	-47	114	-94	663	90	29	38	252	92	252	110
	1659	10.216	61.1677	0.1623	1	678	10	82	26	8028	178	-133	311	114	-47	114	-94	663	90	29	38	252	92	252	110
	1660	10.2202	61.1692	0.1623	1	678	10	82	26	8028	178	-133	311	114	-47	114	-94	663	90	29	38	252	92	252	110
	1661	10.2205	61.1692	0.1623	1	678	10	82	26	8028	178	-133	311	114	-47	114	-94	663	90	29	38	252	92	252	110
	1662	10.2207	61.1689	0.1623	1	678	10	82	26	8028	178	-133	311	114	-47	114	-94	663	90	29	38	252	92	252	110
	1663	10.221	61.1694	0.1623	1	678	10	82	26	8028	178	-133	311	114	-47	114	-94	663	90	29	38	252	92	252	110
	1664	10.2218	61.1692	0.1623	1	678	10	82	26	8028	178	-133	311	114	-47	114	-94	663	90	29	38	252	92	252	110
	1665	10.2219	61.1691	0.1623	1	678	10	82	26	8028	178	-133	311	114	-47	114	-94	663	90	29	38	252	92	252	110
	1666	10.222	61.1861	0.1623	1	678	10	82	26	8028	178	-133	311	114	-47	114	-94	663	90	29	38	252	92	252	110
	1667	10.222	61.1861	0.1623	1	678	10	82	26	8028	178	-133	311	114	-47	114	-94	663	90	29	38	252	92	252	110
	1668	10.222	61.1738	0.1623	1	678	10	82	26	8028	178	-133	311	114	-47	114	-94	663	90	29	38	252	92	252	110
	1669	10.2222	61.1758	0.1623	1	678	10	82	26	8028	178	-133	311	114	-47	114	-94	663	90	29	38	252	92	252	110
	1670	10.2226	61.1734	0.1623	1	678	10	82	26	8028	178	-133	311	114	-47	114	-94	663	90	29	38	252	92	252	110
	1671	10.2229	61.1722	0.1623	1	678	10	82	26	8028	178	-133	311	114	-47	114	-94	663	90	29	38	252	92	252	110
	1672	10.2233	61.1723	0.1623	1	678	10	82	26	8028	178	-133	311	114	-47	114	-94	663	90	29	38	252	92	252	110
	1673	10.2234	61.1719	0.1623	1	678	10	82	26	8028	178	-133	311	114	-47	114	-94	663	90	29	38	252	92	252	110
	1674	10.2236	61.1717	0.1623	1	678	10	82	26	8028	178	-133	311	114	-47	114	-94	663	90	29	38	252	92	252	110
	1675	10.2239	61.3716	0.1623	1	654	11	82	26	8000	178	-132	310	101	-46	115	-92	647	89	29	38	247	89	246	109
	1676	10.2278	61.161	0.1623	1	687	10	82	26	8044	178	-133	311	114	-48	114	-94	671	91	30	38	254	94	254	113
	1677	10.2284	61.1732	0.1623	1	678	10	82	26	8028	178	-133	311	114	-47	114	-94	663	90	29	38	252	92	252	110
	1678	10.229	61.1732	0.1623	1	678	10	82	26	8028	178	-133	311	114	-47	114	-94	663	90	29	38	252	92	252	110
	1679	10.2291	61.1664	0.1623	1	687	10	82	26	8044	178	-133	311	114	-48	114	-94	671	91	30	38	254	94	254	113
	1680	10.2291	61.1576	0.1623	1	687	10	82	26	8044	178	-133	311	114	-48	114	-94	671	91	30	38	254	94	254	113
	1681	10.2291	61.1574	0.1623	1	687	10	82	26	8044	178	-133	311	114	-48	114	-94	671	91	30	38	254	94	254	113
	1682	10.2302	61.1583	0.1623	1	687	10	82	26	8044	178	-133	311	114	-48	114	-94	671	91	30	38	254	94	254	113
	1683	10.2305	61.1584	0.1623	1	687	10	82	26	8044	178	-133	311	114	-48	114	-94	671	91	30	38	254	94	254	113
	1684	10.2306	61.1664	0.1623	1	687	10	82	26	8044	178	-133	311	114	-48	114	-94	671	91	30	38	254	94	254	113
	1685	10.2306	61.1585	0.1623	1	687	10	82	26	8044	178	-133	311	114	-48	114	-94	671	91	30	38	254	94	254	113
	1686	10.2308	61.1581	0.1623	1	687	10	82	26	8044	178	-133	311	114	-48	114	-94	671	91	30	38	254	94	254	113
	1687	10.2309	61.1585	0.1623	1	687	10	82	26	8044	178	-133	311	114	-48	114	-94	671	91	30	38	254	94	254	113
	1688	10.231	61.158	0.1623	1	687	10	82	26	8044	178	-133	311	114	-48	114	-94	671	91	30	38	254	94	254	113
	1689	10.2312	61.1579	0.1623	1	687	10	82	26	8044	178	-133	311	114	-48	114	-94	671	91	30	38	254	94	254	113
	1690	10.2314	61.1578	0.1623	1	687	10	82	26	8044	178	-133	311	114	-48	114	-94	671	91	30	38	254	94	254	113
	1691	10.2314	61.1583	0.1623	1	687	10	82	26	8044	178	-133	311	114	-48	114	-94	671	91	30	38	254	94	254	113
	1692	10.2319	61.1656	0.1623	1	687	10	82	26	8044	178	-133	311	114	-48	114	-94	671	91	30	38	254	94	254	113
	1693	10.232	61.1576	0.1623	1	687	10	82	26	8044	178	-133	311	114	-48	114	-94	671	91	30	38	254	94	254	113
	1694	10.2321	61.1661	0.1623	1	687	10	82	26	8044	178	-133	311	114	-48	114	-94	671	91	30	38	254	94	254	113
	1695	10.2323	61.1658	0.1623	1	687	10	82	26	8044	178	-133	311	114	-48	114	-94	671	91	30	38	254	94	254	113
	1696	10.2324	61.1655	0.1623	1	687	10	82	26	8044	178	-133	311	114	-48	114	-94	671	91	30	38	254	94	254	113
	1697	10.2324	61.1664	0.1623	1	687	10	82	26	8044	178	-133	311	114	-48	114	-94	671	91	30	38	254	94	254	113
	1698	10.2324	61.1665	0.1623	1	687	10	82	26	8044	178	-133	311	114	-48	114	-94	671	91	30	38	254	94	254	113
	1699	10.2324	61.166	0.1623	1	687	10	82	26	8044	178	-133	311	114	-48	114	-94	671	91	30	38	254	94	254	113
	1700	10.2326	61.1656	0.1623	1	687	10	82	26	8044	178	-133	311	114	-48	114	-94	671	91	30	38	254	94	254	113
	1701	10.2328	61.166	0.1623	1	687	10	82	26	8044	178	-133	311	114	-48	114	-94	671	91	30	38	254	94	254	113
	1702	10.2329	61.1658	0.1623	1	687	10	82	26	8044	178	-133	311	114	-48	114	-94	671	91	30	38	254	94	254	113
	1703	10.2329	61.1658	0.1623	1	687	10	82	26	8044	178	-133	311	114	-48	114	-94	671	91	30	38	254	94	254	113
	1704	10.2329	61.1663	0.1623	1	687	10	82	26	8044	178	-133	311	114	-48	114	-94	671	91	30	38	254	94	254	113
	1705	10.233	61.1659	0.1623	1	687	10	82	26	8044	178	-133	311	114	-48	114	-94	671	91	30	38	254	94	254	113
	1706	10.2333	61.1661	0.1623	1	687	10	82	26	8044	178	-133	311	114	-48	114	-94	671	91	30	38	254	94	254	113
	1707	10.2334	61.1665	0.1623	1	687	10	82	26	8044	178	-133	311	114	-48	114	-94	671	91	30	38	254	94	254	113
	1708	10.2338	61.1574	0.1623	1	687	10	82	26	8044	178	-133	311	114	-48	114	-94	671	91	30	38	254	94	254	113
	1709	10.2339	61.1663	0.1623	1	687	10	82	26	8044	178	-133	311	114	-48	114	-94	671	91	30	38	254	94	254	113
	1710	10.2339	61.1577	0.1623	1	687	10	82	26	8044	178	-133	311	114	-48	114	-94	671	91	30	38	254	94	254	113
	1711	10.2341	61.1661	0.1623	1	687	10	82	26	8044	178	-133	311	114	-48	114	-94	671	91	30	38	254	94	254	113
	1712	10.2363	61.1604	0.1623	1	687	10	82	26	8044	178	-133	311	114	-48	114	-94	671	91	30	38	254	94	254	113
	1713	10.2368	61.1616	0.1623	1	687	10	82	26	8044	178	-133	311	114	-48	114	-94	671	91	30	38	254	94	254	113
	1714	10.2369	61.1609	0.1623	1	687	10	82	26	8044	178	-133	311	114	-48	114	-94	671	91	30	38	254	94	254	113
	1715	10.237	61.161	0.1623	1	687	10	82	26	8044	178	-133	311	114	-48	114	-94	671	91	30	38	254	94	254	113
	1716	10.2373	61.161	0.1623	1	687	10	82	26	8044	178	-133	311	114	-48	114	-94	671	91	30	38	254	94	254	113
	1717	10.2373	61.1513	0.1623	1	687	10	82	26	8044	178	-133	311	114	-48	114	-94	671	91	30	38	254	94	254	113
	1718	10.2375	61.0599	0.1623	1	726	8	82	26	8029	176	-135	311	112	-49	112	-96	686	92	31	36	258	98	258	116
	1719	10.2377	61.161	0.1623	1	687	10	82	26	8044	178	-133	311	114	-48	114	-94	671	91	30	38	254	94	254	113
	1720	10.2377	61.1511	0.1623	1	687	10	82	26	8044	178	-133	311	114	-48	114	-94	671	91	30	38	254	94	254	113
	1721	10.2379	61.1609	0.1623	1	687	10	82	26	8044	178	-133	311	114	-48	114	-94	671	91	30	38	254	94	254	113
	1722	10.238	61.1503	0.1623	1	687	10	82	26	8044	178	-133	311	114	-48	114	-94	671	91	30	38	254	94	254	113
	1723	10.2381	61.1502	0.1623	1	687	10	82	26	8044	178	-133	311	114	-48	114	-94	671	91	30	38	254	94	254	113
	1724	10.2382	61.1504	0.1623	1	687	10	82	26	8044	178	-133	311	114	-48	114	-94	671	91	30	38	254	94	254	113
	1725	10.2382	61.1509	0.1623	1	687	10	82	26	8044	178	-133	311	114	-48	114	-94	671	91	30	38	254	94	254	113
	1726	10.2383	61.1506	0.1623	1	687	10	82	26	8044	178	-133	311	114	-48	114	-94	671	91	30	38	254	94	254	113
	1727	10.2388	61.1605	0.1623	1	687	10	82	26	8044	178	-133	311	114	-48	114	-94	671	91	30	38	254	94	254	113
	1728	10.2436	61.1521	0.1623	1	687	10	82	26	8044	178	-133	311	114	-48	114	-94	671	91	30	38	254	94	254	113
	1729	10.2437	61.1523	0.1623	1	687	10	82	26	8044	178	-133	311	114	-48	114	-94	671	91	30	38	254	94	254	113
	1730	10.2439	61.1521	0.1623	1	687	10	82	26	8044	178	-133	311	114	-48	114	-94	671	91	30	38	254	94	254	113
	1731	10.2526	61.1459	0.1623	1	684	10	82	26	8040	178	-133	311	114	-48	114	-94	667	91	30	38	254	93	254	112
	1732	10.2567	61.1454	0.1623	1	684	10	82	26	8040	178	-133	311	114	-48	114	-94	667	91	30	38	254	93	254	112
	1733	10.2568	61.1455	0.1623	1	684	10	82	26	8040	178	-133	311	114	-48	114	-94	667	91	30	38	254	93	254	112
	1734	10.2678	61.1459	0.1623	1	684	10	82	26	8040	178	-133	311	114	-48	114	-94	667	91	30	38	254	93	254	112
	1735	10.2707	61.1422	0.1623	1	684	10	82	26	8040	178	-133	311	114	-48	114	-94	667	91	30	38	254	93	254	112
	1736	10.2716	61.1663	0.1623	1	684	10	82	26	8040	178	-133	311	114	-48	114	-94	667	91	30	38	254	93	254	112
	1737	10.2716	61.1663	0.1623	1	684	10	82	26	8040	178	-133	311	114	-48	114	-94	667	91	30	38	254	93	254	112
	1738	10.2764	61.1423	0.1623	1	684	10	82	26	8040	178	-133	311	114	-48	114	-94	667	91	30	38	254	93	254	112
	1739	10.277	61.1422	0.1623	1	684	10	82	26	8040	178	-133	311	114	-48	114	-94	667	91	30	38	254	93	254	112
	1740	10.2774	61.1324	0.1623	1	684	10	82	26	8040	178	-133	311	114	-48	114	-94	667	91	30	38	254	93	254	112
	1741	10.2774	61.1422	0.1623	1	684	10	82	26	8040	178	-133	311	114	-48	114	-94	667	91	30	38	254	93	254	112
	1742	10.2776	61.1421	0.1623	1	684	10	82	26	8040	178	-133	311	114	-48	114	-94	667	91	30	38	254	93	254	112
	1743	10.2798	61.1444	0.1623	1	684	10	82	26	8040	178	-133	311	114	-48	114	-94	667	91	30	38	254	93	254	112
	1744	10.5072	60.025	0.16482	1	363	40	72	25	7612	197	-90	287	127	-17	140	-56	784	96	39	28	265	128	252	147
	1745	10.5361	60.0287	0.16482	1	363	40	72	25	7612	197	-90	287	127	-17	140	-56	784	96	39	28	265	128	252	147
	1746	10.5361	60.0287	0.16482	1	363	40	72	25	7612	197	-90	287	127	-17	140	-56	784	96	39	28	265	128	252	147
	1747	10.2966	60.0397	0.1678	1	462	34	72	25	7607	191	-97	288	121	-24	134	-63	791	98	39	28	268	128	258	148
	1748	10.3195	60.0216	0.1678	1	462	34	72	25	7607	191	-97	288	121	-24	134	-63	791	98	39	28	268	128	258	148
	1749	10.3323	60.0269	0.1678	1	462	34	72	25	7607	191	-97	288	121	-24	134	-63	791	98	39	28	268	128	258	148
	1750	10.8164	60.3225	0.19262	1	544	25	74	24	7839	186	-111	297	113	-34	127	-75	786	97	40	29	270	126	264	147
	1751	16.8434	62.5094	0.19543	1	261	22	87	26	8491	194	-140	334	119	-39	132	-88	669	80	38	26	231	117	214	140
	1752	16.8434	62.5094	0.19543	1	261	22	87	26	8491	194	-140	334	119	-39	132	-88	669	80	38	26	231	117	214	140
	1753	16.8673	62.6348	0.19543	1	234	23	87	26	8480	194	-140	334	119	-38	133	-87	656	78	37	26	228	114	211	136
	1754	13.6815	60.865	0.20754	1	490	25	80	26	7873	189	-116	305	129	-66	129	-75	713	95	33	32	258	111	258	129
	1755	13.6819	60.8664	0.20754	1	490	25	80	26	7873	189	-116	305	129	-66	129	-75	713	95	33	32	258	111	258	129
	1756	13.6833	60.8639	0.20754	1	490	25	80	26	7873	189	-116	305	129	-66	129	-75	713	95	33	32	258	111	258	129
	1757	13.6833	60.8639	0.20754	1	490	25	80	26	7873	189	-116	305	129	-66	129	-75	713	95	33	32	258	111	258	129
	1758	13.6853	60.8571	0.20754	1	490	25	80	26	7873	189	-116	305	129	-66	129	-75	713	95	33	32	258	111	258	129
	1759	14.5344	61.2459	0.20754	1	462	26	83	26	8068	193	-120	313	131	-35	131	-77	690	92	33	32	251	110	251	127
	1760	14.5662	61.2419	0.20754	1	420	28	83	26	8022	196	-118	314	133	-32	133	-74	681	91	33	32	248	108	248	125
	1761	14.5714	61.2226	0.20754	1	420	28	83	26	8022	196	-118	314	133	-32	133	-74	681	91	33	32	248	108	248	125
	1762	14.5715	61.221	0.20754	1	420	28	83	26	8022	196	-118	314	133	-32	133	-74	681	91	33	32	248	108	248	125
	1763	14.582	61.2213	0.20754	1	420	28	83	26	8022	196	-118	314	133	-32	133	-74	681	91	33	32	248	108	248	125
	1764	14.582	61.2213	0.20754	1	420	28	83	26	8022	196	-118	314	133	-32	133	-74	681	91	33	32	248	108	248	125
	1765	11.825	60.7001	0.20821	1	175	42	76	25	7980	204	-97	301	132	-51	145	-61	656	81	29	34	236	96	231	111
	1766	7.97179	59.4912	0.2099	1	573	30	64	25	6485	165	-84	249	82	-26	115	-50	963	111	45	28	330	154	270	209
	1767	7.97807	59.4945	0.2099	1	573	30	64	25	6485	165	-84	249	82	-26	115	-50	963	111	45	28	330	154	270	209
	1768	14.1715	59.711	0.21465	1	208	48	82	27	7466	208	-89	297	133	-12	146	-46	689	83	33	28	235	111	224	137
	1769	9.5123	60.3756	0.21559	1	356	31	86	26	8246	204	-117	321	124	-23	137	-77	692	90	31	34	247	99	239	120
	1770	9.5155	60.3774	0.21559	1	356	31	86	26	8246	204	-117	321	124	-23	137	-77	692	90	31	34	247	99	239	120
	1771	9.51612	60.3775	0.21559	1	356	31	86	26	8246	204	-117	321	124	-23	137	-77	692	90	31	34	247	99	239	120
	1772	10.4227	60.2091	0.27242	1	366	37	75	25	7814	198	-98	296	126	-21	139	-63	755	95	36	30	262	118	252	138
	1773	10.6264	60.2602	0.27242	1	386	35	75	25	7858	197	-100	297	124	-23	138	-65	759	94	37	29	262	119	253	140
	1774	10.6575	60.285	0.27242	1	386	35	75	25	7858	197	-100	297	124	-23	138	-65	759	94	37	29	262	119	253	140
	1775	10.318	60.3871	0.29281	1	401	32	78	25	7939	197	-105	302	122	-24	136	-69	732	94	34	31	260	110	252	130
	1776	17.0014	62.3355	0.29448	1	76	32	87	26	8438	203	-129	332	129	-29	142	-77	662	78	38	25	224	117	202	142
	1777	17.0014	62.3355	0.29448	1	76	32	87	26	8438	203	-129	332	129	-29	142	-77	662	78	38	25	224	117	202	142
	1778	17.0014	62.3355	0.29448	1	76	32	87	26	8438	203	-129	332	129	-29	142	-77	662	78	38	25	224	117	202	142
	1779	17.0014	62.3355	0.29448	1	76	32	87	26	8438	203	-129	332	129	-29	142	-77	662	78	38	25	224	117	202	142
	1780	17.3187	62.3834	0.29448	1	58	32	87	26	8425	202	-130	332	129	-29	142	-77	681	78	40	24	224	124	198	150
	1781	15.5237	60.8457	0.29881	1	280	37	88	27	8108	209	-113	322	129	-24	143	-67	655	87	31	32	240	103	233	122
	1782	9.55026	60.2941	0.30854	1	724	12	82	26	7803	178	-126	304	101	-43	114	-88	772	99	38	31	271	119	266	140
	1783	9.55175	60.296	0.30854	1	724	12	82	26	7803	178	-126	304	101	-43	114	-88	772	99	38	31	271	119	266	140
	1784	9.45996	60.4486	0.32277	1	383	29	87	26	8252	203	-120	323	122	-25	135	-79	689	90	31	34	248	99	240	118
	1785	16.6624	62.2863	0.32588	1	375	19	86	25	8437	190	-141	331	115	-43	128	-91	686	84	38	26	240	119	226	141
	1786	16.6624	62.2863	0.32588	1	375	19	86	25	8437	190	-141	331	115	-43	128	-91	686	84	38	26	240	119	226	141
	1787	10.0543	59.8906	0.3263	1	485	34	71	25	7474	187	-96	283	120	-24	131	-61	793	98	39	27	267	129	255	149
	1788	10.0543	59.8906	0.3263	1	485	34	71	25	7474	187	-96	283	120	-24	131	-61	793	98	39	27	267	129	255	149
	1789	11.1279	60.2108	0.33248	1	198	44	73	24	7908	205	-93	298	97	-15	147	-57	793	90	42	26	258	132	246	156
	1790	14.2556	61.0766	0.33347	1	260	37	82	26	7972	204	-107	311	128	-22	142	-65	657	87	30	33	240	101	237	119
	1791	14.2558	61.0759	0.33347	1	260	37	82	26	7972	204	-107	311	128	-22	142	-65	657	87	30	33	240	101	237	119
	1792	14.2558	61.0759	0.33347	1	260	37	82	26	7972	204	-107	311	128	-22	142	-65	657	87	30	33	240	101	237	119
	1793	14.2558	61.0759	0.33347	1	260	37	82	26	7972	204	-107	311	128	-22	142	-65	657	87	30	33	240	101	237	119
	1794	14.2587	61.0746	0.33347	1	260	37	82	26	7972	204	-107	311	128	-22	142	-65	657	87	30	33	240	101	237	119
	1795	8.42477	59.4858	0.35556	1	575	29	67	25	6661	169	-89	258	81	-27	116	-54	876	106	42	28	300	138	260	179
	1796	9.37782	59.4071	0.35556	1	612	29	66	25	6822	171	-90	261	82	-28	119	-55	870	103	45	25	286	147	261	177
	1797	9.37785	59.4098	0.35556	1	612	29	66	25	6822	171	-90	261	82	-28	119	-55	870	103	45	25	286	147	261	177
	1798	9.37871	59.4076	0.35556	1	612	29	66	25	6822	171	-90	261	82	-28	119	-55	870	103	45	25	286	147	261	177
	1799	9.38522	59.4377	0.35556	1	691	24	66	25	6834	166	-95	261	77	-32	114	-60	884	105	46	25	289	150	267	181
	1800	9.39589	59.4457	0.35556	1	691	24	66	25	6834	166	-95	261	77	-32	114	-60	884	105	46	25	289	150	267	181
	1801	9.45812	59.4832	0.35556	1	657	26	67	25	6919	169	-95	264	79	-31	117	-60	867	104	45	25	285	146	264	175
	1802	9.46606	59.4316	0.35556	1	592	30	66	25	6902	173	-90	263	83	-27	121	-55	858	102	45	25	283	145	259	172
	1803	9.46606	59.4316	0.35556	1	592	30	66	25	6902	173	-90	263	83	-27	121	-55	858	102	45	25	283	145	259	172
	1804	9.46703	59.4895	0.35556	1	688	24	67	25	6899	168	-96	264	77	-32	115	-61	875	104	46	25	286	149	266	176
	1805	9.47217	59.4875	0.35556	1	688	24	67	25	6899	168	-96	264	77	-32	115	-61	875	104	46	25	286	149	266	176
	1806	9.47233	59.4261	0.35556	1	592	30	66	25	6902	173	-90	263	83	-27	121	-55	858	102	45	25	283	145	259	172
	1807	9.48145	59.4867	0.35556	1	688	24	67	25	6899	168	-96	264	77	-32	115	-61	875	104	46	25	286	149	266	176
	1808	9.48243	59.4425	0.35556	1	592	30	66	25	6902	173	-90	263	83	-27	121	-55	858	102	45	25	283	145	259	172
	1809	9.48243	59.4425	0.35556	1	592	30	66	25	6902	173	-90	263	83	-27	121	-55	858	102	45	25	283	145	259	172
	1810	9.48622	59.4498	0.35556	1	592	30	66	25	6902	173	-90	263	83	-27	121	-55	858	102	45	25	283	145	259	172
	1811	9.49926	59.4549	0.35556	1	592	30	66	25	6902	173	-90	263	83	-27	121	-55	858	102	45	25	283	145	259	172
	1812	9.52311	59.4892	0.35556	1	623	28	67	25	6935	172	-92	264	81	-29	119	-58	858	102	45	25	281	146	261	173
	1813	9.53316	59.4877	0.35556	1	623	28	67	25	6935	172	-92	264	81	-29	119	-58	858	102	45	25	281	146	261	173
	1814	9.57004	59.4777	0.35556	1	659	26	67	25	6928	170	-94	264	79	-31	117	-60	868	103	46	25	283	148	264	175
	1815	9.57136	59.4773	0.35556	1	659	26	67	25	6928	170	-94	264	79	-31	117	-60	868	103	46	25	283	148	264	175
	1816	9.62218	59.4381	0.35556	1	558	33	66	25	6919	175	-87	262	86	-24	124	-53	848	101	45	25	279	145	256	170
	1817	10.1266	60.885	0.42198	1	630	14	83	26	8081	184	-129	313	105	-43	119	-90	695	93	31	36	259	99	258	117
	1818	10.13	60.8938	0.42198	1	630	14	83	26	8081	184	-129	313	105	-43	119	-90	695	93	31	36	259	99	258	117
	1819	10.1316	60.8957	0.42198	1	630	14	83	26	8081	184	-129	313	105	-43	119	-90	695	93	31	36	259	99	258	117
	1820	10.1365	60.8951	0.42198	1	630	14	83	26	8081	184	-129	313	105	-43	119	-90	695	93	31	36	259	99	258	117
	1821	10.1386	60.9028	0.42198	1	630	14	83	26	8081	184	-129	313	105	-43	119	-90	695	93	31	36	259	99	258	117
	1822	10.1402	60.9046	0.42198	1	630	14	83	26	8081	184	-129	313	105	-43	119	-90	695	93	31	36	259	99	258	117
	1823	10.1472	60.8852	0.42198	1	630	14	83	26	8081	184	-129	313	105	-43	119	-90	695	93	31	36	259	99	258	117
	1824	10.15	60.8851	0.42198	1	630	14	83	26	8081	184	-129	313	105	-43	119	-90	695	93	31	36	259	99	258	117
	1825	10.1515	60.887	0.42198	1	630	14	83	26	8081	184	-129	313	105	-43	119	-90	695	93	31	36	259	99	258	117
	1826	10.1517	60.902	0.42198	1	630	14	83	26	8081	184	-129	313	105	-43	119	-90	695	93	31	36	259	99	258	117
	1827	10.1534	60.9035	0.42198	1	630	14	83	26	8081	184	-129	313	105	-43	119	-90	695	93	31	36	259	99	258	117
	1828	10.155	60.9054	0.42198	1	630	14	83	26	8081	184	-129	313	105	-43	119	-90	695	93	31	36	259	99	258	117
	1829	10.1552	60.9031	0.42198	1	630	14	83	26	8081	184	-129	313	105	-43	119	-90	695	93	31	36	259	99	258	117
	1830	10.1623	60.8963	0.42198	1	630	14	83	26	8081	184	-129	313	105	-43	119	-90	695	93	31	36	259	99	258	117
	1831	10.1637	60.896	0.42198	1	630	14	83	26	8081	184	-129	313	105	-43	119	-90	695	93	31	36	259	99	258	117
	1832	10.1639	60.8981	0.42198	1	630	14	83	26	8081	184	-129	313	105	-43	119	-90	695	93	31	36	259	99	258	117
	1833	10.206	61.1213	0.42198	1	685	10	82	26	8050	179	-133	312	114	-47	114	-94	674	91	30	37	254	95	254	113
	1834	10.206	61.1234	0.42198	1	685	10	82	26	8050	179	-133	312	114	-47	114	-94	674	91	30	37	254	95	254	113
	1835	10.2066	61.1237	0.42198	1	685	10	82	26	8050	179	-133	312	114	-47	114	-94	674	91	30	37	254	95	254	113
	1836	10.2085	60.9969	0.42198	1	678	11	82	26	8052	180	-132	312	116	-46	116	-93	686	92	31	36	257	98	257	116
	1837	10.2101	60.9987	0.42198	1	678	11	82	26	8052	180	-132	312	116	-46	116	-93	686	92	31	36	257	98	257	116
	1838	10.2133	60.9771	0.42198	1	678	11	82	26	8052	180	-132	312	116	-46	116	-93	686	92	31	36	257	98	257	116
	1839	10.2134	60.9879	0.42198	1	678	11	82	26	8052	180	-132	312	116	-46	116	-93	686	92	31	36	257	98	257	116
	1840	10.2171	60.9788	0.42198	1	678	11	82	26	8052	180	-132	312	116	-46	116	-93	686	92	31	36	257	98	257	116
	1841	10.2197	60.9757	0.42198	1	678	11	82	26	8052	180	-132	312	116	-46	116	-93	686	92	31	36	257	98	257	116
	1842	10.221	60.9932	0.42198	1	678	11	82	26	8052	180	-132	312	116	-46	116	-93	686	92	31	36	257	98	257	116
	1843	10.2213	60.9775	0.42198	1	678	11	82	26	8052	180	-132	312	116	-46	116	-93	686	92	31	36	257	98	257	116
	1844	10.2261	60.9725	0.42198	1	678	11	82	26	8052	180	-132	312	116	-46	116	-93	686	92	31	36	257	98	257	116
	1845	10.2573	61.0812	0.42198	1	671	11	82	26	8040	179	-132	311	115	-46	115	-93	675	91	30	37	255	95	255	113
	1846	10.2589	60.9614	0.42198	1	660	12	82	26	8039	180	-131	311	116	-45	116	-92	683	91	31	37	256	97	256	115
	1847	10.2605	60.9632	0.42198	1	660	12	82	26	8039	180	-131	311	116	-45	116	-92	683	91	31	37	256	97	256	115
	1848	10.2883	61.0811	0.42198	1	671	11	82	26	8040	179	-132	311	115	-46	115	-93	675	91	30	37	255	95	255	113
	1849	10.3626	60.9254	0.42198	1	631	14	81	26	8060	182	-128	310	105	-43	119	-89	680	91	30	37	255	96	254	114
	1850	10.3994	60.9295	0.42198	1	681	11	81	26	8046	179	-130	309	101	-47	116	-92	687	92	31	36	258	98	257	116
	1851	10.4012	60.9295	0.42198	1	681	11	81	26	8046	179	-130	309	101	-47	116	-92	687	92	31	36	258	98	257	116
	1852	10.403	60.9286	0.42198	1	681	11	81	26	8046	179	-130	309	101	-47	116	-92	687	92	31	36	258	98	257	116
	1853	10.4031	60.9304	0.42198	1	681	11	81	26	8046	179	-130	309	101	-47	116	-92	687	92	31	36	258	98	257	116
	1854	10.4049	60.9304	0.42198	1	681	11	81	26	8046	179	-130	309	101	-47	116	-92	687	92	31	36	258	98	257	116
	1855	10.4052	60.9285	0.42198	1	681	11	81	26	8046	179	-130	309	101	-47	116	-92	687	92	31	36	258	98	257	116
	1856	10.4067	60.9286	0.42198	1	681	11	81	26	8046	179	-130	309	101	-47	116	-92	687	92	31	36	258	98	257	116
	1857	10.4069	60.9447	0.42198	1	681	11	81	26	8046	179	-130	309	101	-47	116	-92	687	92	31	36	258	98	257	116
	1858	10.4084	60.9465	0.42198	1	681	11	81	26	8046	179	-130	309	101	-47	116	-92	687	92	31	36	258	98	257	116
	1859	10.9672	60.9902	0.43489	1	502	21	79	25	8083	187	-121	308	111	-37	126	-83	621	85	27	40	240	85	239	99
	1860	10.9688	60.992	0.43489	1	502	21	79	25	8083	187	-121	308	111	-37	126	-83	621	85	27	40	240	85	239	99
	1861	9.97494	60.7437	0.4466	1	725	10	83	26	7988	178	-132	310	99	-47	114	-93	734	97	34	34	268	108	267	127
	1862	9.5823	60.2648	0.47876	1	700	14	82	27	7790	179	-124	303	103	-42	115	-86	774	99	38	30	270	120	264	141
	1863	10.7632	60.2661	0.49047	1	432	32	74	25	7826	193	-103	296	121	-26	135	-67	775	95	39	28	265	124	257	145
	1864	16.6321	62.2371	0.4948	1	299	23	86	26	8422	194	-136	330	119	-39	132	-86	672	82	37	26	235	116	219	138
	1865	16.6367	62.2148	0.4948	1	299	23	86	26	8422	194	-136	330	119	-39	132	-86	672	82	37	26	235	116	219	138
	1866	16.6411	62.2146	0.4948	1	299	23	86	26	8422	194	-136	330	119	-39	132	-86	672	82	37	26	235	116	219	138
	1867	16.6411	62.2146	0.4948	1	299	23	86	26	8422	194	-136	330	119	-39	132	-86	672	82	37	26	235	116	219	138
	1868	16.8879	62.1824	0.4948	1	291	23	86	26	8383	193	-137	330	118	-39	132	-86	693	83	39	25	237	123	218	148
	1869	16.8896	62.177	0.4948	1	291	23	86	26	8383	193	-137	330	118	-39	132	-86	693	83	39	25	237	123	218	148
	1870	16.8901	62.1756	0.4948	1	291	23	86	26	8383	193	-137	330	118	-39	132	-86	693	83	39	25	237	123	218	148
	1871	16.8916	62.177	0.4948	1	291	23	86	26	8383	193	-137	330	118	-39	132	-86	693	83	39	25	237	123	218	148
	1872	16.9089	62.1768	0.4948	1	291	23	86	26	8383	193	-137	330	118	-39	132	-86	693	83	39	25	237	123	218	148
	1873	16.9095	62.1948	0.4948	1	291	23	86	26	8383	193	-137	330	118	-39	132	-86	693	83	39	25	237	123	218	148
	1874	16.9161	62.1953	0.4948	1	291	23	86	26	8383	193	-137	330	118	-39	132	-86	693	83	39	25	237	123	218	148
	1875	12.9423	60.6597	0.50402	1	433	29	77	25	7836	190	-110	300	118	-62	131	-71	699	89	32	32	250	107	249	123
	1876	12.9434	60.6599	0.50402	1	433	29	77	25	7836	190	-110	300	118	-62	131	-71	699	89	32	32	250	107	249	123
	1877	12.9434	60.6599	0.50402	1	433	29	77	25	7836	190	-110	300	118	-62	131	-71	699	89	32	32	250	107	249	123
	1878	12.9434	60.6599	0.50402	1	433	29	77	25	7836	190	-110	300	118	-62	131	-71	699	89	32	32	250	107	249	123
	1879	12.9434	60.6599	0.50402	1	433	29	77	25	7836	190	-110	300	118	-62	131	-71	699	89	32	32	250	107	249	123
	1880	12.9434	60.6599	0.50402	1	433	29	77	25	7836	190	-110	300	118	-62	131	-71	699	89	32	32	250	107	249	123
	1881	12.9434	60.6599	0.50402	1	433	29	77	25	7836	190	-110	300	118	-62	131	-71	699	89	32	32	250	107	249	123
	1882	12.9434	60.6599	0.50402	1	433	29	77	25	7836	190	-110	300	118	-62	131	-71	699	89	32	32	250	107	249	123
	1883	12.9434	60.6599	0.50402	1	433	29	77	25	7836	190	-110	300	118	-62	131	-71	699	89	32	32	250	107	249	123
	1884	12.9434	60.6599	0.50402	1	433	29	77	25	7836	190	-110	300	118	-62	131	-71	699	89	32	32	250	107	249	123
	1885	12.9434	60.6599	0.50402	1	433	29	77	25	7836	190	-110	300	118	-62	131	-71	699	89	32	32	250	107	249	123
	1886	12.9434	60.6599	0.50402	1	433	29	77	25	7836	190	-110	300	118	-62	131	-71	699	89	32	32	250	107	249	123
	1887	12.9434	60.6599	0.50402	1	433	29	77	25	7836	190	-110	300	118	-62	131	-71	699	89	32	32	250	107	249	123
	1888	12.9434	60.6599	0.50402	1	433	29	77	25	7836	190	-110	300	118	-62	131	-71	699	89	32	32	250	107	249	123
	1889	12.9434	60.6599	0.50402	1	433	29	77	25	7836	190	-110	300	118	-62	131	-71	699	89	32	32	250	107	249	123
	1890	12.9434	60.6599	0.50402	1	433	29	77	25	7836	190	-110	300	118	-62	131	-71	699	89	32	32	250	107	249	123
	1891	12.9434	60.6599	0.50402	1	433	29	77	25	7836	190	-110	300	118	-62	131	-71	699	89	32	32	250	107	249	123
	1892	12.9434	60.6599	0.50402	1	433	29	77	25	7836	190	-110	300	118	-62	131	-71	699	89	32	32	250	107	249	123
	1893	12.9434	60.6599	0.50402	1	433	29	77	25	7836	190	-110	300	118	-62	131	-71	699	89	32	32	250	107	249	123
	1894	12.9434	60.6599	0.50402	1	433	29	77	25	7836	190	-110	300	118	-62	131	-71	699	89	32	32	250	107	249	123
	1895	12.9434	60.6599	0.50402	1	433	29	77	25	7836	190	-110	300	118	-62	131	-71	699	89	32	32	250	107	249	123
	1896	12.9434	60.6599	0.50402	1	433	29	77	25	7836	190	-110	300	118	-62	131	-71	699	89	32	32	250	107	249	123
	1897	12.9434	60.6599	0.50402	1	433	29	77	25	7836	190	-110	300	118	-62	131	-71	699	89	32	32	250	107	249	123
	1898	12.9434	60.6599	0.50402	1	433	29	77	25	7836	190	-110	300	118	-62	131	-71	699	89	32	32	250	107	249	123
	1899	12.9434	60.6599	0.50402	1	433	29	77	25	7836	190	-110	300	118	-62	131	-71	699	89	32	32	250	107	249	123
	1900	12.9434	60.6599	0.50402	1	433	29	77	25	7836	190	-110	300	118	-62	131	-71	699	89	32	32	250	107	249	123
	1901	12.9434	60.6599	0.50402	1	433	29	77	25	7836	190	-110	300	118	-62	131	-71	699	89	32	32	250	107	249	123
	1902	12.9434	60.6599	0.50402	1	433	29	77	25	7836	190	-110	300	118	-62	131	-71	699	89	32	32	250	107	249	123
	1903	12.9434	60.6599	0.50402	1	433	29	77	25	7836	190	-110	300	118	-62	131	-71	699	89	32	32	250	107	249	123
	1904	12.9434	60.6599	0.50402	1	433	29	77	25	7836	190	-110	300	118	-62	131	-71	699	89	32	32	250	107	249	123
	1905	12.9434	60.6599	0.50402	1	433	29	77	25	7836	190	-110	300	118	-62	131	-71	699	89	32	32	250	107	249	123
	1906	12.9434	60.6599	0.50402	1	433	29	77	25	7836	190	-110	300	118	-62	131	-71	699	89	32	32	250	107	249	123
	1907	12.9434	60.6599	0.50402	1	433	29	77	25	7836	190	-110	300	118	-62	131	-71	699	89	32	32	250	107	249	123
	1908	12.9434	60.6599	0.50402	1	433	29	77	25	7836	190	-110	300	118	-62	131	-71	699	89	32	32	250	107	249	123
	1909	12.9434	60.6599	0.50402	1	433	29	77	25	7836	190	-110	300	118	-62	131	-71	699	89	32	32	250	107	249	123
	1910	12.9434	60.6599	0.50402	1	433	29	77	25	7836	190	-110	300	118	-62	131	-71	699	89	32	32	250	107	249	123
	1911	12.9434	60.6599	0.50402	1	433	29	77	25	7836	190	-110	300	118	-62	131	-71	699	89	32	32	250	107	249	123
	1912	12.9434	60.6599	0.50402	1	433	29	77	25	7836	190	-110	300	118	-62	131	-71	699	89	32	32	250	107	249	123
	1913	12.9434	60.6599	0.50402	1	433	29	77	25	7836	190	-110	300	118	-62	131	-71	699	89	32	32	250	107	249	123
	1914	12.9434	60.6599	0.50402	1	433	29	77	25	7836	190	-110	300	118	-62	131	-71	699	89	32	32	250	107	249	123
	1915	12.9434	60.6599	0.50402	1	433	29	77	25	7836	190	-110	300	118	-62	131	-71	699	89	32	32	250	107	249	123
	1916	12.9434	60.6599	0.50402	1	433	29	77	25	7836	190	-110	300	118	-62	131	-71	699	89	32	32	250	107	249	123
	1917	12.9434	60.6599	0.50402	1	433	29	77	25	7836	190	-110	300	118	-62	131	-71	699	89	32	32	250	107	249	123
	1918	12.9434	60.6599	0.50402	1	433	29	77	25	7836	190	-110	300	118	-62	131	-71	699	89	32	32	250	107	249	123
	1919	12.9434	60.6599	0.50402	1	433	29	77	25	7836	190	-110	300	118	-62	131	-71	699	89	32	32	250	107	249	123
	1920	12.9434	60.6599	0.50402	1	433	29	77	25	7836	190	-110	300	118	-62	131	-71	699	89	32	32	250	107	249	123
	1921	12.9434	60.6599	0.50402	1	433	29	77	25	7836	190	-110	300	118	-62	131	-71	699	89	32	32	250	107	249	123
	1922	12.9434	60.6599	0.50402	1	433	29	77	25	7836	190	-110	300	118	-62	131	-71	699	89	32	32	250	107	249	123
	1923	12.9434	60.6599	0.50402	1	433	29	77	25	7836	190	-110	300	118	-62	131	-71	699	89	32	32	250	107	249	123
	1924	12.9434	60.6599	0.50402	1	433	29	77	25	7836	190	-110	300	118	-62	131	-71	699	89	32	32	250	107	249	123
	1925	12.9434	60.6599	0.50402	1	433	29	77	25	7836	190	-110	300	118	-62	131	-71	699	89	32	32	250	107	249	123
	1926	12.9434	60.6599	0.50402	1	433	29	77	25	7836	190	-110	300	118	-62	131	-71	699	89	32	32	250	107	249	123
	1927	12.9434	60.6599	0.50402	1	433	29	77	25	7836	190	-110	300	118	-62	131	-71	699	89	32	32	250	107	249	123
	1928	12.9434	60.6599	0.50402	1	433	29	77	25	7836	190	-110	300	118	-62	131	-71	699	89	32	32	250	107	249	123
	1929	12.9434	60.6599	0.50402	1	433	29	77	25	7836	190	-110	300	118	-62	131	-71	699	89	32	32	250	107	249	123
	1930	12.9434	60.6599	0.50402	1	433	29	77	25	7836	190	-110	300	118	-62	131	-71	699	89	32	32	250	107	249	123
	1931	12.9434	60.6599	0.50402	1	433	29	77	25	7836	190	-110	300	118	-62	131	-71	699	89	32	32	250	107	249	123
	1932	12.9434	60.6599	0.50402	1	433	29	77	25	7836	190	-110	300	118	-62	131	-71	699	89	32	32	250	107	249	123
	1933	12.9434	60.6599	0.50402	1	433	29	77	25	7836	190	-110	300	118	-62	131	-71	699	89	32	32	250	107	249	123
	1934	12.9434	60.6599	0.50402	1	433	29	77	25	7836	190	-110	300	118	-62	131	-71	699	89	32	32	250	107	249	123
	1935	12.9434	60.6599	0.50402	1	433	29	77	25	7836	190	-110	300	118	-62	131	-71	699	89	32	32	250	107	249	123
	1936	12.9434	60.6599	0.50402	1	433	29	77	25	7836	190	-110	300	118	-62	131	-71	699	89	32	32	250	107	249	123
	1937	12.9434	60.6599	0.50402	1	433	29	77	25	7836	190	-110	300	118	-62	131	-71	699	89	32	32	250	107	249	123
	1938	12.9434	60.6599	0.50402	1	433	29	77	25	7836	190	-110	300	118	-62	131	-71	699	89	32	32	250	107	249	123
	1939	12.9434	60.6599	0.50402	1	433	29	77	25	7836	190	-110	300	118	-62	131	-71	699	89	32	32	250	107	249	123
	1940	12.9434	60.6599	0.50402	1	433	29	77	25	7836	190	-110	300	118	-62	131	-71	699	89	32	32	250	107	249	123
	1941	12.9434	60.6599	0.50402	1	433	29	77	25	7836	190	-110	300	118	-62	131	-71	699	89	32	32	250	107	249	123
	1942	12.9434	60.6599	0.50402	1	433	29	77	25	7836	190	-110	300	118	-62	131	-71	699	89	32	32	250	107	249	123
	1943	12.9434	60.6599	0.50402	1	433	29	77	25	7836	190	-110	300	118	-62	131	-71	699	89	32	32	250	107	249	123
	1944	12.9434	60.6599	0.50402	1	433	29	77	25	7836	190	-110	300	118	-62	131	-71	699	89	32	32	250	107	249	123
	1945	12.9434	60.6599	0.50402	1	433	29	77	25	7836	190	-110	300	118	-62	131	-71	699	89	32	32	250	107	249	123
	1946	12.9434	60.6599	0.50402	1	433	29	77	25	7836	190	-110	300	118	-62	131	-71	699	89	32	32	250	107	249	123
	1947	12.9434	60.6599	0.50402	1	433	29	77	25	7836	190	-110	300	118	-62	131	-71	699	89	32	32	250	107	249	123
	1948	12.9434	60.6599	0.50402	1	433	29	77	25	7836	190	-110	300	118	-62	131	-71	699	89	32	32	250	107	249	123
	1949	12.9434	60.6599	0.50402	1	433	29	77	25	7836	190	-110	300	118	-62	131	-71	699	89	32	32	250	107	249	123
	1950	12.9434	60.6599	0.50402	1	433	29	77	25	7836	190	-110	300	118	-62	131	-71	699	89	32	32	250	107	249	123
	1951	12.9434	60.6599	0.50402	1	433	29	77	25	7836	190	-110	300	118	-62	131	-71	699	89	32	32	250	107	249	123
	1952	12.9434	60.6599	0.50402	1	433	29	77	25	7836	190	-110	300	118	-62	131	-71	699	89	32	32	250	107	249	123
	1953	12.9434	60.6599	0.50402	1	433	29	77	25	7836	190	-110	300	118	-62	131	-71	699	89	32	32	250	107	249	123
	1954	12.9434	60.6599	0.50402	1	433	29	77	25	7836	190	-110	300	118	-62	131	-71	699	89	32	32	250	107	249	123
	1955	12.9434	60.6599	0.50402	1	433	29	77	25	7836	190	-110	300	118	-62	131	-71	699	89	32	32	250	107	249	123
	1956	12.9434	60.6599	0.50402	1	433	29	77	25	7836	190	-110	300	118	-62	131	-71	699	89	32	32	250	107	249	123
	1957	12.9434	60.6599	0.50402	1	433	29	77	25	7836	190	-110	300	118	-62	131	-71	699	89	32	32	250	107	249	123
	1958	12.9434	60.6599	0.50402	1	433	29	77	25	7836	190	-110	300	118	-62	131	-71	699	89	32	32	250	107	249	123
	1959	12.9434	60.6599	0.50402	1	433	29	77	25	7836	190	-110	300	118	-62	131	-71	699	89	32	32	250	107	249	123
	1960	12.9434	60.6599	0.50402	1	433	29	77	25	7836	190	-110	300	118	-62	131	-71	699	89	32	32	250	107	249	123
	1961	12.9434	60.6599	0.50402	1	433	29	77	25	7836	190	-110	300	118	-62	131	-71	699	89	32	32	250	107	249	123
	1962	12.9434	60.6599	0.50402	1	433	29	77	25	7836	190	-110	300	118	-62	131	-71	699	89	32	32	250	107	249	123
	1963	12.9434	60.6599	0.50402	1	433	29	77	25	7836	190	-110	300	118	-62	131	-71	699	89	32	32	250	107	249	123
	1964	12.9434	60.6599	0.50402	1	433	29	77	25	7836	190	-110	300	118	-62	131	-71	699	89	32	32	250	107	249	123
	1965	12.9434	60.6599	0.50402	1	433	29	77	25	7836	190	-110	300	118	-62	131	-71	699	89	32	32	250	107	249	123
	1966	12.9434	60.6599	0.50402	1	433	29	77	25	7836	190	-110	300	118	-62	131	-71	699	89	32	32	250	107	249	123
	1967	12.9434	60.6599	0.50402	1	433	29	77	25	7836	190	-110	300	118	-62	131	-71	699	89	32	32	250	107	249	123
	1968	12.9434	60.6599	0.50402	1	433	29	77	25	7836	190	-110	300	118	-62	131	-71	699	89	32	32	250	107	249	123
	1969	12.9434	60.6599	0.50402	1	433	29	77	25	7836	190	-110	300	118	-62	131	-71	699	89	32	32	250	107	249	123
	1970	12.9434	60.6599	0.50402	1	433	29	77	25	7836	190	-110	300	118	-62	131	-71	699	89	32	32	250	107	249	123
	1971	12.9434	60.6599	0.50402	1	433	29	77	25	7836	190	-110	300	118	-62	131	-71	699	89	32	32	250	107	249	123
	1972	12.9434	60.6599	0.50402	1	433	29	77	25	7836	190	-110	300	118	-62	131	-71	699	89	32	32	250	107	249	123
	1973	12.9434	60.6599	0.50402	1	433	29	77	25	7836	190	-110	300	118	-62	131	-71	699	89	32	32	250	107	249	123
	1974	12.9434	60.6599	0.50402	1	433	29	77	25	7836	190	-110	300	118	-62	131	-71	699	89	32	32	250	107	249	123
	1975	12.9434	60.6599	0.50402	1	433	29	77	25	7836	190	-110	300	118	-62	131	-71	699	89	32	32	250	107	249	123
	1976	12.9434	60.6599	0.50402	1	433	29	77	25	7836	190	-110	300	118	-62	131	-71	699	89	32	32	250	107	249	123
	1977	12.9434	60.6599	0.50402	1	433	29	77	25	7836	190	-110	300	118	-62	131	-71	699	89	32	32	250	107	249	123
	1978	12.9434	60.6599	0.50402	1	433	29	77	25	7836	190	-110	300	118	-62	131	-71	699	89	32	32	250	107	249	123
	1979	12.9434	60.6599	0.50402	1	433	29	77	25	7836	190	-110	300	118	-62	131	-71	699	89	32	32	250	107	249	123
	1980	12.9434	60.6599	0.50402	1	433	29	77	25	7836	190	-110	300	118	-62	131	-71	699	89	32	32	250	107	249	123
	1981	12.9434	60.6599	0.50402	1	433	29	77	25	7836	190	-110	300	118	-62	131	-71	699	89	32	32	250	107	249	123
	1982	12.9434	60.6599	0.50402	1	433	29	77	25	7836	190	-110	300	118	-62	131	-71	699	89	32	32	250	107	249	123
	1983	12.9434	60.6599	0.50402	1	433	29	77	25	7836	190	-110	300	118	-62	131	-71	699	89	32	32	250	107	249	123
	1984	12.9434	60.6599	0.50402	1	433	29	77	25	7836	190	-110	300	118	-62	131	-71	699	89	32	32	250	107	249	123
	1985	12.9434	60.6599	0.50402	1	433	29	77	25	7836	190	-110	300	118	-62	131	-71	699	89	32	32	250	107	249	123
	1986	12.9434	60.6599	0.50402	1	433	29	77	25	7836	190	-110	300	118	-62	131	-71	699	89	32	32	250	107	249	123
	1987	12.9434	60.6599	0.50402	1	433	29	77	25	7836	190	-110	300	118	-62	131	-71	699	89	32	32	250	107	249	123
	1988	12.9434	60.6599	0.50402	1	433	29	77	25	7836	190	-110	300	118	-62	131	-71	699	89	32	32	250	107	249	123
	1989	12.9434	60.6599	0.50402	1	433	29	77	25	7836	190	-110	300	118	-62	131	-71	699	89	32	32	250	107	249	123
	1990	12.9434	60.6599	0.50402	1	433	29	77	25	7836	190	-110	300	118	-62	131	-71	699	89	32	32	250	107	249	123
	1991	12.9434	60.6599	0.50402	1	433	29	77	25	7836	190	-110	300	118	-62	131	-71	699	89	32	32	250	107	249	123
	1992	12.9434	60.6599	0.50402	1	433	29	77	25	7836	190	-110	300	118	-62	131	-71	699	89	32	32	250	107	249	123
	1993	12.9434	60.6599	0.50402	1	433	29	77	25	7836	190	-110	300	118	-62	131	-71	699	89	32	32	250	107	249	123
	1994	12.9434	60.6599	0.50402	1	433	29	77	25	7836	190	-110	300	118	-62	131	-71	699	89	32	32	250	107	249	123
	1995	12.9434	60.6599	0.50402	1	433	29	77	25	7836	190	-110	300	118	-62	131	-71	699	89	32	32	250	107	249	123
	1996	12.9434	60.6599	0.50402	1	433	29	77	25	7836	190	-110	300	118	-62	131	-71	699	89	32	32	250	107	249	123
	1997	12.9434	60.6599	0.50402	1	433	29	77	25	7836	190	-110	300	118	-62	131	-71	699	89	32	32	250	107	249	123
[truncated: 1,953 more rows]
