# Supplementary material for: From GenBank to GBIF: Phylogeny-Based Predictive Niche Modeling Tests Accuracy of Taxonomic Identifications in Large Occurrence Data Repositories
Source: PLoS One. 2016 Mar 11;11(3):e0151232. doi: 10.1371/journal.pone.0151232 (PMC4788202; doi:10.1371/journal.pone.0151232)
Supplement: S2 Table — Environmental grid data and corresponding raw factor scores derived from PCA analysis for the first and second axis, converted into absolute distance values for each axis (last four columns), together with the hypothecial 'optimal' grid parameters (first row 'GR_OPTIM) derived as medians from all grids with maximum AUC values (0.97931). (ZIP) [file pone.0151232.s002.zip]

Archive with 1 entries (1 files):
- supplemental_table_S2.xls
