# Supplementary material for: From GenBank to GBIF: Phylogeny-Based Predictive Niche Modeling Tests Accuracy of Taxonomic Identifications in Large Occurrence Data Repositories
Source: PLoS One. 2016 Mar 11;11(3):e0151232. doi: 10.1371/journal.pone.0151232 (PMC4788202; doi:10.1371/journal.pone.0151232)
Supplement: S2 Table — Environmental grid data and corresponding raw factor scores derived from PCA analysis for the first and second axis, converted into absolute distance values for each axis (last four columns), together with the hypothecial 'optimal' grid parameters (first row 'GR_OPTIM) derived as medians from all grids with maximum AUC values (0.97931). (ZIP) [file pone.0151232.s002.zip › supplemental_table_S2.xls]

## Sheet: PCA_global_grid_factor_scores
	S2 Table. Environmental grid data for the total of 43,967 global grids. Environmental grid data and corresponding raw factor scores derived from PCA analysis for the first and second axis, converted into absolute
	distance values for each axis (last four columns), together with the hypothecial 'optimal' grid parameters (first row 'GR_OPTIM) derived as medians from all grids with maximum AUC values (0.97931).
	GRID	longitude	latitude	tree_cover	alta	bio_1a	bio_2a	bio_3a	bio_4a	bio_5a	bio_6a	bio_7a	bio_8a	bio_9a	bio_10a	bio_11a	bio_12a	bio_13a	bio_14a	bio_15a	bio_16a	bio_17a	bio_18a	bio_19a	FACTOR1	FACTOR2	DISTANCE1	DISTANCE2
	GR_OPTIM			1	510	23	82	26	8082	189	-119	311	111	-34	126	-81	677	90	30	38	253	96	244	114	-0.59209	0.4676	0	0
	GR_00001	-77.2555	83.0379	15	22	-195	63	13	14864	56	-402	458	-15	-360	13	-360	76	14	3	57	38	9	33	9	-1.63018	-0.54192	1.03809	1.00952
	GR_00002	-76.6683	83.0379	15	10	-193	63	13	14771	57	-399	456	-14	-357	14	-357	76	14	3	57	38	9	33	9	-1.6182	-0.54157	1.02611	1.00917
	GR_00003	-76.0812	83.0379	15	27	-193	63	13	14639	56	-397	453	-15	-355	13	-355	77	14	3	56	38	9	33	9	-1.61512	-0.53492	1.02303	1.00252
	GR_00004	-75.4941	83.0379	15	31	-191	63	14	14540	55	-395	450	-14	-352	13	-352	78	14	3	57	38	9	33	9	-1.59881	-0.53354	1.00672	1.00114
	GR_00005	-74.907	83.0379	15	82	-192	63	14	14404	53	-394	447	-17	-328	10	-352	85	15	3	52	41	10	35	11	-1.59902	-0.50694	1.00693	0.97454
	GR_00006	-73.1457	83.0379	15	62	-186	63	14	14065	53	-385	438	-15	-319	11	-343	86	15	3	51	41	10	35	11	-1.56775	-0.49816	0.97566	0.96576
	GR_00007	-72.5586	83.0379	15	437	-201	59	13	14088	37	-397	434	-30	-358	-3	-358	123	19	6	43	53	18	46	18	-1.68834	-0.38751	1.09625	0.85511
	GR_00008	-71.9715	83.0379	15	298	-194	61	14	13919	42	-389	431	-25	-349	1	-349	111	18	5	46	49	15	43	15	-1.63425	-0.4224	1.04216	0.89
	GR_00009	-70.2101	83.0379	15	305	-191	61	14	13679	43	-383	426	-25	-320	1	-343	117	18	5	46	51	16	45	17	-1.60125	-0.41323	1.00916	0.88083
	GR_00010	-46.7257	83.0379	15	1	-163	64	16	11844	49	-344	393	-19	-277	4	-297	127	21	5	49	57	17	47	18	-1.42364	-0.39175	0.83155	0.85935
	GR_00011	-46.1385	83.0379	15	2	-163	65	16	11832	48	-345	393	-19	-297	4	-297	129	21	6	48	57	19	47	19	-1.43751	-0.38221	0.84542	0.84981
	GR_00012	-45.5514	83.0379	15	113	-168	64	16	11867	43	-350	393	-24	-303	-1	-303	140	22	6	45	60	21	50	21	-1.4732	-0.35373	0.88111	0.82133
	GR_00013	-44.9643	83.0379	15	446	-183	61	15	11973	29	-365	394	-38	-318	-14	-318	182	27	9	37	72	30	60	30	-1.58143	-0.24763	0.98934	0.71523
	GR_00014	-44.3772	83.0379	15	232	-174	63	16	11870	38	-355	393	-30	-308	-7	-308	158	24	8	40	65	25	54	25	-1.51754	-0.30039	0.92545	0.76799
	GR_00015	-43.7901	83.0379	15	58	-166	65	16	11790	44	-348	392	-24	-280	-1	-300	141	22	6	45	60	21	50	22	-1.45164	-0.35594	0.85955	0.82354
	GR_00016	-43.203	83.0379	15	10	-165	66	16	11793	46	-346	392	-22	-298	1	-298	133	21	6	44	58	20	48	20	-1.45299	-0.36617	0.8609	0.83377
	GR_00017	-42.6159	83.0379	10	1	-164	66	16	11758	46	-346	392	-22	-297	1	-297	134	21	6	43	58	21	48	21	-1.5152	-0.25999	0.92311	0.72759
	GR_00018	-41.4417	83.0379	15	453	-185	62	15	11914	26	-366	392	-41	-231	-17	-319	190	27	10	37	74	32	63	33	-1.54158	-0.23358	0.94949	0.70118
	GR_00019	-40.8545	83.0379	15	3	-165	67	17	11718	44	-347	391	-24	-298	-1	-298	138	21	7	42	58	22	49	22	-1.45654	-0.34768	0.86445	0.81528
	GR_00020	-40.2674	83.0379	15	543	-190	61	15	11902	21	-370	391	-46	-323	-22	-323	209	29	11	33	78	37	66	37	-1.62691	-0.18447	1.03482	0.65207
	GR_00021	-39.6803	83.0379	15	226	-176	65	16	11784	33	-357	390	-34	-221	-11	-309	168	24	8	36	66	28	56	29	-1.4861	-0.27954	0.89401	0.74714
	GR_00022	-39.0932	83.0379	15	1	-167	67	17	11714	42	-347	389	-25	-211	-2	-299	142	22	7	42	58	23	49	24	-1.41343	-0.34242	0.82134	0.81002
	GR_00023	-38.5061	83.0379	15	1	-167	68	17	11718	42	-348	390	-25	-211	-3	-299	142	22	7	42	58	23	49	24	-1.41284	-0.34598	0.82075	0.81358
	GR_00024	-37.919	83.0379	15	1	-168	68	17	11711	41	-348	389	-26	-212	-3	-299	142	22	7	42	58	23	49	24	-1.41514	-0.34443	0.82305	0.81203
	GR_00025	-37.3319	83.0379	15	5	-168	68	17	11724	40	-349	389	-26	-213	-4	-300	142	22	7	42	58	23	49	24	-1.41899	-0.34354	0.8269	0.81114
	GR_00026	-36.7448	83.0379	15	189	-177	66	16	11778	32	-357	389	-34	-221	-11	-309	166	25	8	38	65	28	56	30	-1.4807	-0.28601	0.88861	0.75361
	GR_00027	-36.1576	83.0379	15	307	-183	65	16	11825	27	-362	389	-40	-227	-16	-315	181	26	9	34	69	31	59	33	-1.52196	-0.24615	0.92987	0.71375
	GR_00028	-35.5705	83.0379	15	585	-196	62	15	11939	16	-375	391	-51	-240	-27	-328	223	30	12	30	80	41	70	43	-1.61208	-0.15324	1.01999	0.62084
	GR_00029	-34.9834	83.0379	15	584	-196	63	16	11958	15	-375	390	-51	-240	-27	-328	221	29	12	29	79	41	68	43	-1.60743	-0.15478	1.01534	0.62238
	GR_00030	-34.3963	83.0379	16	651	-199	62	15	11982	12	-379	391	-54	-244	-30	-332	231	30	12	29	82	43	71	45	-1.62037	-0.15928	1.02828	0.62688
	GR_00031	-33.8092	83.0379	15	562	-196	63	16	11984	16	-375	391	-51	-240	-27	-329	218	29	11	29	78	40	68	43	-1.60689	-0.16334	1.0148	0.63094
	GR_00032	-31.4608	83.0379	15	1	-171	70	17	11835	39	-351	390	-28	-214	-5	-303	143	22	6	40	57	24	49	26	-1.42877	-0.34677	0.83668	0.81437
	GR_00033	-30.8736	83.0379	15	37	-173	70	17	11907	38	-353	391	-29	-217	-6	-306	145	22	6	36	57	24	49	27	-1.44747	-0.33467	0.85538	0.80227
	GR_00034	-30.2865	83.0379	15	98	-175	69	17	11984	38	-355	393	-29	-219	-7	-308	148	22	6	35	57	26	49	28	-1.4605	-0.32577	0.86841	0.79337
	GR_00035	-27.351	83.0379	15	10	-169	69	17	12228	49	-351	400	-19	-214	4	-304	124	17	5	32	46	22	38	25	-1.4328	-0.37291	0.84071	0.84051
	GR_00036	-26.7639	83.0379	15	77	-173	69	17	12283	47	-355	402	-22	-120	1	-308	130	18	5	32	47	22	39	27	-1.3964	-0.36953	0.80431	0.83713
	GR_00037	-82.5395	82.4508	15	292	-216	59	12	15856	53	-429	482	-24	-389	8	-389	94	16	4	53	43	12	38	12	-1.76301	-0.50986	1.17092	0.97746
	GR_00038	-81.9524	82.4508	15	847	-239	52	10	15920	29	-449	478	-46	-412	-13	-412	153	22	8	40	62	24	55	24	-1.93442	-0.34079	1.34233	0.80839
	GR_00039	-81.3652	82.4508	15	553	-225	56	11	15720	41	-436	477	-34	-397	-3	-397	122	19	6	43	52	18	46	18	-1.84263	-0.41565	1.25054	0.88325
	GR_00040	-80.7781	82.4508	15	407	-217	58	12	15572	46	-428	474	-28	-388	3	-388	110	18	5	46	49	15	43	15	-1.78545	-0.45157	1.19336	0.91917
	GR_00041	-80.191	82.4508	15	274	-210	60	12	15412	51	-420	471	-23	-379	7	-379	95	16	4	55	44	12	39	12	-1.72281	-0.5075	1.13072	0.9751
	GR_00042	-79.6039	82.4508	15	485	-218	57	12	15374	42	-427	469	-31	-387	-1	-387	118	19	5	49	52	16	46	16	-1.78318	-0.43965	1.19109	0.90725
	GR_00043	-79.0168	82.4508	15	1023	-240	52	11	15418	20	-446	466	-53	-409	-22	-409	182	25	9	36	71	29	62	29	-1.94084	-0.2747	1.34875	0.7423
	GR_00044	-78.4297	82.4508	15	1039	-239	52	11	15323	18	-445	463	-53	-407	-23	-407	185	25	10	35	71	30	63	30	-1.94047	-0.25994	1.34838	0.72754
	GR_00045	-77.8426	82.4508	15	1016	-237	52	11	15183	19	-441	460	-52	-403	-23	-403	183	25	9	36	71	29	62	29	-1.92251	-0.26905	1.33042	0.73665
	GR_00046	-77.2555	82.4508	15	1492	-256	47	10	15227	0	-458	458	-72	-423	-41	-423	252	31	14	29	90	44	80	44	-2.05841	-0.11253	1.46632	0.58013
	GR_00047	-76.6683	82.4508	15	1535	-257	46	10	15127	-2	-457	455	-73	-422	-43	-422	259	32	14	30	92	45	82	45	-2.05882	-0.10048	1.46673	0.56808
	GR_00048	-76.0812	82.4508	15	523	-210	58	12	14689	38	-413	451	-32	-373	-4	-373	128	20	6	44	54	18	48	18	-1.74732	-0.39738	1.15523	0.86498
	GR_00049	-75.4941	82.4508	15	1224	-240	50	11	14780	9	-439	448	-60	-402	-31	-402	217	28	11	32	80	36	71	36	-1.94791	-0.18639	1.35582	0.65399
	GR_00050	-74.907	82.4508	15	894	-224	54	12	14564	22	-422	444	-47	-384	-19	-384	176	24	9	37	68	28	60	28	-1.83856	-0.2765	1.24647	0.7441
	GR_00051	-74.3199	82.4508	15	1129	-232	51	11	14503	12	-429	441	-56	-392	-28	-392	206	27	11	33	77	34	68	34	-1.90271	-0.20203	1.31062	0.66963
	GR_00052	-73.7328	82.4508	15	1288	-238	50	11	14450	5	-432	437	-62	-397	-34	-397	231	29	12	31	83	39	74	39	-1.93623	-0.15313	1.34414	0.62073
	GR_00053	-73.1457	82.4508	15	1131	-229	51	11	14277	11	-423	434	-56	-387	-28	-387	211	27	11	32	78	35	69	35	-1.88674	-0.18929	1.29465	0.65689
	GR_00054	-72.5586	82.4508	15	946	-219	54	12	14083	18	-413	431	-48	-375	-21	-375	188	25	10	35	71	31	63	31	-1.81563	-0.23975	1.22354	0.70735
	GR_00055	-71.9715	82.4508	15	1480	-242	48	11	14149	-3	-432	429	-70	-397	-41	-397	268	32	15	27	93	48	83	48	-1.96856	-0.06428	1.37647	0.53188
	GR_00056	-71.3843	82.4508	15	1104	-223	52	12	13944	12	-414	426	-54	-377	-27	-377	212	27	11	32	78	35	69	35	-1.84458	-0.18618	1.25249	0.65378
	GR_00057	-70.7972	82.4508	15	871	-212	55	13	13782	21	-402	423	-44	-364	-18	-364	182	24	10	33	69	30	60	30	-1.77041	-0.2413	1.17832	0.7089
	GR_00058	-70.2101	82.4508	15	840	-209	55	13	13668	23	-398	421	-43	-361	-17	-361	181	24	10	33	69	30	60	30	-1.75618	-0.24142	1.16409	0.70902
	GR_00059	-69.623	82.4508	16	231	-181	62	14	13359	48	-371	419	-19	-330	6	-330	112	17	5	45	49	15	42	15	-1.54836	-0.44235	0.95627	0.90995
	GR_00060	-69.0359	82.4508	15	889	-210	54	12	13550	21	-397	418	-45	-360	-18	-360	194	25	10	34	74	31	64	31	-1.76061	-0.22707	1.16852	0.69467
	GR_00061	-68.4488	82.4508	15	1061	-217	53	12	13561	15	-404	419	-53	-367	-25	-367	221	28	12	32	82	37	71	37	-1.80654	-0.17068	1.21445	0.63828
	GR_00062	-67.8617	82.4508	15	1301	-228	50	11	13601	5	-414	419	-63	-378	-34	-378	263	32	15	30	94	46	82	46	-1.88086	-0.08494	1.28877	0.55254
	GR_00063	-67.2746	82.4508	15	1196	-223	52	12	13538	10	-409	419	-59	-372	-30	-372	250	31	14	31	92	43	80	43	-1.84147	-0.11533	1.24938	0.58293
	GR_00064	-66.6874	82.4508	15	1230	-225	51	12	13526	9	-410	419	-60	-374	-32	-374	259	32	14	31	95	43	83	43	-1.85167	-0.10367	1.25958	0.57127
	GR_00065	-66.1003	82.4508	15	1291	-228	51	12	13538	7	-413	420	-63	-376	-34	-376	276	35	15	30	100	47	86	47	-1.86879	-0.07425	1.2767	0.54185
	GR_00066	-65.5132	82.4508	15	720	-203	58	13	13372	32	-389	421	-40	-350	-12	-350	196	27	10	38	79	30	67	30	-1.6961	-0.25506	1.10401	0.72266
	GR_00067	-64.9261	82.4508	16	503	-194	60	14	13278	41	-381	422	-32	-341	-4	-341	175	25	8	42	73	26	62	26	-1.6193	-0.33222	1.02721	0.79982
	GR_00068	-64.339	82.4508	16	330	-187	63	14	13239	49	-375	424	-25	-333	2	-333	158	24	7	46	70	21	59	21	-1.56581	-0.38635	0.97372	0.85395
	GR_00069	-63.7519	82.4508	16	262	-185	64	15	13227	52	-373	425	-23	-331	4	-331	155	24	6	51	70	20	59	20	-1.53614	-0.41271	0.94405	0.88031
	GR_00070	-49.6612	82.4508	15	1	-157	63	16	11809	54	-338	392	-14	-292	9	-292	127	22	5	53	59	16	47	16	-1.39953	-0.40598	0.80744	0.87358
	GR_00071	-48.487	82.4508	15	141	-164	62	15	11832	48	-345	393	-20	-299	2	-299	144	24	6	47	64	19	52	19	-1.4556	-0.3579	0.86351	0.8255
	GR_00072	-46.7257	82.4508	15	15	-158	64	16	11705	51	-339	390	-16	-292	6	-292	134	22	6	45	59	19	48	19	-1.42247	-0.3684	0.83038	0.836
	GR_00073	-45.5514	82.4508	15	204	-167	63	16	11716	42	-347	389	-25	-281	-3	-300	157	24	7	41	65	24	54	25	-1.46793	-0.31312	0.87584	0.78072
	GR_00074	-44.9643	82.4508	15	75	-161	64	16	11674	47	-342	389	-20	-294	2	-294	144	23	7	42	61	22	50	22	-1.44651	-0.33758	0.85442	0.80518
	GR_00075	-43.7901	82.4508	15	1	-159	66	17	11629	49	-339	388	-18	-271	4	-291	138	22	6	44	59	21	49	22	-1.40722	-0.36054	0.81513	0.82814
	GR_00076	-42.6159	82.4508	15	2	-160	66	17	11591	48	-339	387	-19	-291	3	-291	141	22	7	43	59	22	49	22	-1.42444	-0.34783	0.83235	0.81543
	GR_00077	-42.0288	82.4508	15	183	-168	65	16	11627	39	-347	386	-27	-300	-5	-300	163	24	8	40	66	27	56	27	-1.48209	-0.29701	0.89	0.76461
	GR_00078	-41.4417	82.4508	15	553	-185	61	15	11763	24	-364	388	-43	-317	-19	-317	215	30	12	34	80	38	68	38	-1.59983	-0.17747	1.00774	0.64507
	GR_00079	-40.8545	82.4508	15	266	-173	64	16	11650	35	-351	386	-32	-217	-9	-304	177	26	9	39	70	29	59	30	-1.4622	-0.26957	0.87011	0.73717
	GR_00080	-40.2674	82.4508	15	7	-161	67	17	11549	45	-341	386	-22	-205	1	-292	145	22	7	40	60	23	51	24	-1.38951	-0.33587	0.79742	0.80347
	GR_00081	-39.6803	82.4508	15	753	-195	59	15	11809	14	-373	387	-52	-240	-29	-327	247	33	14	30	88	45	76	46	-1.61891	-0.10545	1.02682	0.57305
	GR_00082	-39.0932	82.4508	15	424	-181	63	16	11675	27	-359	386	-40	-225	-17	-312	201	28	11	35	76	35	65	36	-1.518	-0.20871	0.92591	0.67631
	GR_00083	-38.5061	82.4508	15	231	-173	65	16	11609	34	-351	385	-32	-217	-10	-303	174	25	9	37	68	29	58	31	-1.46474	-0.26789	0.87265	0.73549
	GR_00084	-37.919	82.4508	15	217	-173	66	17	11608	34	-351	385	-32	-216	-10	-303	175	25	9	36	68	30	58	31	-1.45961	-0.26515	0.86752	0.73275
	GR_00085	-37.3319	82.4508	15	288	-176	65	16	11631	31	-354	385	-35	-220	-13	-306	184	26	10	34	70	32	60	33	-1.48876	-0.23991	0.89667	0.70751
	GR_00086	-36.7448	82.4508	15	345	-179	65	16	11662	28	-357	385	-38	-223	-15	-310	194	27	10	33	73	34	62	36	-1.50631	-0.22336	0.91422	0.69096
	GR_00087	-36.1576	82.4508	15	353	-180	65	16	11669	27	-358	385	-39	-224	-16	-311	195	27	10	33	73	34	63	36	-1.51159	-0.22115	0.9195	0.68875
	GR_00088	-35.5705	82.4508	15	405	-183	64	16	11688	24	-361	385	-41	-226	-18	-313	203	28	11	32	74	37	64	39	-1.53117	-0.19682	0.93908	0.66442
	GR_00089	-34.9834	82.4508	15	393	-183	65	16	11692	25	-361	386	-41	-226	-18	-313	202	28	10	33	74	36	64	39	-1.52433	-0.21066	0.93224	0.67826
	GR_00090	-34.3963	82.4508	15	424	-185	64	16	11733	23	-362	385	-42	-228	-19	-315	207	28	11	30	75	38	65	40	-1.54362	-0.18618	0.95153	0.65378
	GR_00091	-33.8092	82.4508	15	493	-188	64	16	11767	20	-366	386	-45	-231	-22	-319	217	29	11	29	77	40	67	43	-1.56318	-0.17027	0.97109	0.63787
	GR_00092	-33.2221	82.4508	15	505	-189	64	16	11784	20	-367	387	-46	-232	-23	-320	217	29	11	29	77	40	67	43	-1.56804	-0.17018	0.97595	0.63778
	GR_00093	-32.635	82.4508	15	361	-183	66	17	11756	25	-360	385	-40	-226	-17	-314	197	27	10	31	72	36	62	38	-1.52069	-0.2125	0.9286	0.6801
	GR_00094	-32.0479	82.4508	15	360	-183	66	17	11776	26	-361	387	-40	-226	-17	-314	197	27	10	31	72	36	62	38	-1.52187	-0.21424	0.92978	0.68184
	GR_00095	-31.4608	82.4508	15	418	-186	66	17	11822	23	-364	387	-42	-229	-19	-317	203	28	10	31	73	37	64	40	-1.5358	-0.20475	0.94371	0.67235
	GR_00096	-30.8736	82.4508	15	614	-195	64	16	11937	16	-373	389	-116	-239	-26	-327	229	30	12	28	81	43	69	46	-1.64904	-0.12795	1.05695	0.59555
	GR_00097	-30.2865	82.4508	15	428	-187	67	17	11922	25	-365	390	-41	-230	-19	-319	198	27	10	29	70	37	61	40	-1.54086	-0.21204	0.94877	0.67964
	GR_00098	-29.6994	82.4508	15	593	-195	68	17	12015	20	-374	394	-48	-240	-26	-328	210	28	11	26	72	42	64	45	-1.5877	-0.18062	0.99561	0.64822
	GR_00099	-29.1123	82.4508	15	651	-198	70	17	12073	19	-379	398	-50	-244	-28	-332	211	28	12	24	71	44	64	46	-1.60474	-0.17453	1.01265	0.64213
	GR_00100	-28.5252	82.4508	15	608	-196	70	17	12122	22	-377	399	-47	-146	-25	-330	203	27	11	25	69	41	62	45	-1.53614	-0.20001	0.94405	0.66761
	GR_00101	-27.9381	82.4508	15	609	-197	70	17	12170	22	-378	400	-47	-146	-25	-331	202	26	11	24	68	41	61	45	-1.54172	-0.2005	0.94963	0.6681
	GR_00102	-27.351	82.4508	15	583	-196	70	17	12194	24	-377	401	-45	-144	-23	-329	197	26	10	24	67	39	59	43	-1.53182	-0.21585	0.93973	0.68345
	GR_00103	-26.7639	82.4508	15	228	-177	70	17	12149	41	-358	399	-27	-125	-5	-310	152	20	7	27	53	28	45	33	-1.42686	-0.31378	0.83477	0.78138
	GR_00104	-26.1767	82.4508	15	86	-169	69	17	12164	48	-351	399	-19	-118	3	-303	137	18	6	29	49	25	41	29	-1.38711	-0.34711	0.79502	0.81471
	GR_00105	-25.5896	82.4508	15	222	-177	70	17	12240	43	-358	401	-26	-125	-3	-311	152	20	7	28	54	28	46	32	-1.42355	-0.32009	0.83146	0.78769
	GR_00106	-25.0025	82.4508	15	19	-166	70	17	12232	53	-348	401	-15	-113	8	-300	127	17	5	31	46	21	37	27	-1.35906	-0.38318	0.76697	0.85078
	GR_00107	-24.4154	82.4508	15	2	-165	70	17	12294	55	-347	402	-13	-112	10	-299	124	17	5	31	45	21	37	25	-1.3532	-0.38911	0.76111	0.85671
	GR_00108	-23.8283	82.4508	15	2	-164	70	17	12339	56	-347	403	-13	-111	11	-299	124	16	5	30	45	21	37	25	-1.35363	-0.38946	0.76154	0.85706
	GR_00109	-23.2412	82.4508	15	1	-164	70	17	12360	57	-347	404	-12	-111	11	-299	123	16	4	31	45	20	37	25	-1.34898	-0.40038	0.75689	0.86798
	GR_00110	-90.759	81.8637	15	1	-210	64	13	15875	62	-429	491	-16	-385	15	-385	70	15	2	78	40	6	35	6	-1.66501	-0.63949	1.07292	1.10709
	GR_00111	-90.1719	81.8637	15	263	-220	59	12	15834	49	-435	484	-27	-394	4	-394	88	17	3	63	46	9	41	9	-1.76221	-0.54072	1.17012	1.00832
	GR_00112	-89.5848	81.8637	15	1	-207	62	12	15884	63	-425	488	-15	-383	17	-383	69	14	2	75	39	6	34	6	-1.66981	-0.6289	1.07772	1.0965
	GR_00113	-88.9977	81.8637	15	1	-207	62	12	15962	64	-424	488	-14	-383	18	-383	68	14	2	73	38	6	33	6	-1.67227	-0.62667	1.08018	1.09427
	GR_00114	-88.4106	81.8637	15	613	-234	54	11	16177	40	-448	488	-38	-411	-5	-411	123	19	5	48	55	17	49	17	-1.88486	-0.43218	1.29277	0.89978
	GR_00115	-87.8235	81.8637	15	632	-234	54	11	16248	41	-449	490	-38	-412	-4	-412	125	19	6	47	55	18	49	18	-1.8906	-0.42475	1.29851	0.89235
	GR_00116	-87.2364	81.8637	15	945	-248	50	10	16373	29	-461	490	-50	-426	-15	-426	159	22	8	40	65	24	58	24	-1.98811	-0.33689	1.39602	0.80449
	GR_00117	-86.6492	81.8637	15	375	-223	57	11	16301	53	-438	491	-26	-400	8	-400	98	16	4	49	45	13	40	13	-1.81874	-0.49597	1.22665	0.96357
	GR_00118	-86.0621	81.8637	10	298	-219	58	11	16254	57	-435	492	-23	-396	11	-396	90	15	4	52	42	12	37	12	-1.8536	-0.41945	1.26151	0.88705
	GR_00119	-85.475	81.8637	15	395	-222	57	11	16254	53	-437	490	-26	-399	8	-399	100	16	4	48	45	14	40	14	-1.81698	-0.49009	1.22489	0.95769
	GR_00120	-84.8879	81.8637	15	550	-228	55	11	16236	47	-442	489	-32	-405	2	-405	115	18	5	46	50	17	44	17	-1.85598	-0.44847	1.26389	0.91607
	GR_00121	-84.3008	81.8637	15	583	-228	55	11	16162	45	-442	487	-33	-404	1	-404	121	18	6	42	51	18	45	18	-1.86594	-0.42488	1.27385	0.89248
	GR_00122	-83.7137	81.8637	15	654	-230	55	11	16076	42	-443	485	-36	-405	-2	-405	129	19	6	44	54	19	48	19	-1.86918	-0.41695	1.27709	0.88455
	GR_00123	-83.1266	81.8637	15	370	-216	58	12	15905	53	-430	483	-24	-390	8	-390	101	16	4	49	45	14	40	14	-1.77711	-0.48912	1.18502	0.95672
	GR_00124	-82.5395	81.8637	15	478	-220	57	11	15810	48	-432	480	-29	-393	3	-393	113	18	5	47	50	16	43	16	-1.80644	-0.45544	1.21435	0.92304
	GR_00125	-81.9524	81.8637	15	638	-226	55	11	15758	41	-436	477	-35	-398	-3	-398	131	20	6	46	56	19	49	19	-1.84085	-0.41227	1.24876	0.87987
	GR_00126	-81.3652	81.8637	15	413	-214	58	12	15597	50	-426	476	-25	-386	5	-386	110	18	5	47	49	15	43	15	-1.77093	-0.45997	1.17884	0.92757
	GR_00127	-80.7781	81.8637	15	1482	-260	46	9	15795	5	-467	472	-69	-432	-36	-432	244	30	13	32	89	41	79	41	-2.08173	-0.15139	1.48964	0.61899
	GR_00128	-80.191	81.8637	15	1474	-259	46	9	15676	5	-465	470	-69	-430	-37	-430	245	31	13	33	90	41	80	41	-2.0732	-0.1493	1.48111	0.6169
	GR_00129	-79.6039	81.8637	15	38	-194	63	13	15159	63	-404	467	-9	-361	19	-361	76	14	3	58	38	9	33	9	-1.62247	-0.56043	1.03038	1.02803
	GR_00130	-79.0168	81.8637	15	744	-224	55	11	15251	34	-431	465	-39	-392	-9	-392	151	22	7	40	61	23	54	23	-1.84328	-0.3535	1.25119	0.8211
	GR_00131	-78.4297	81.8637	15	608	-216	57	12	15082	39	-423	462	-33	-383	-5	-383	137	21	6	44	58	19	51	19	-1.78493	-0.39376	1.19284	0.86136
	GR_00132	-77.8426	81.8637	15	812	-224	55	11	15033	30	-429	459	-41	-390	-13	-390	161	23	8	39	64	24	57	24	-1.84442	-0.32831	1.25233	0.79591
	GR_00133	-77.2555	81.8637	15	1073	-234	52	11	14995	18	-437	455	-52	-399	-23	-399	196	26	10	35	75	32	66	32	-1.91182	-0.24285	1.31973	0.71045
	GR_00134	-76.6683	81.8637	15	1293	-242	49	10	14952	9	-443	452	-60	-406	-31	-406	227	29	12	33	83	38	74	38	-1.96789	-0.17534	1.3758	0.64294
	GR_00135	-76.0812	81.8637	15	1597	-254	46	10	14889	-3	-452	449	-73	-417	-43	-417	278	33	15	29	97	48	87	48	-2.04494	-0.07095	1.45285	0.53855
	GR_00136	-75.4941	81.8637	15	1802	-261	44	9	14864	-12	-458	446	-81	-424	-51	-424	314	36	18	26	107	57	95	57	-2.10292	0.00915	1.51083	0.45845
	GR_00137	-74.907	81.8637	15	1779	-259	44	9	14715	-11	-454	443	-80	-420	-51	-420	310	36	17	27	105	55	94	55	-2.08441	-0.00335	1.49232	0.47095
	GR_00138	-74.3199	81.8637	15	1751	-256	45	10	14585	-11	-450	439	-78	-416	-50	-416	307	36	17	27	105	55	93	55	-2.06108	-0.00459	1.46899	0.47219
	GR_00139	-73.7328	81.8637	15	1417	-239	49	11	14349	2	-433	435	-64	-397	-37	-397	254	31	14	29	90	44	80	44	-1.95155	-0.10504	1.35946	0.57264
	GR_00140	-73.1457	81.8637	15	721	-206	56	13	14008	30	-400	430	-36	-362	-10	-362	158	22	8	37	62	24	55	24	-1.7341	-0.30787	1.14201	0.77547
	GR_00141	-72.5586	81.8637	15	932	-214	54	12	13923	21	-406	427	-45	-368	-19	-368	188	25	10	35	71	31	63	31	-1.78779	-0.24029	1.1957	0.70789
	GR_00142	-71.9715	81.8637	15	1080	-219	52	12	13883	15	-409	424	-50	-373	-24	-373	211	27	11	32	78	35	68	35	-1.82334	-0.18998	1.23125	0.65758
	GR_00143	-71.3843	81.8637	10	357	-185	60	14	13525	44	-376	420	-20	-336	4	-336	123	18	6	42	52	18	45	18	-1.65787	-0.28733	1.06578	0.75493
	GR_00144	-70.7972	81.8637	10	287	-181	61	14	13391	47	-371	418	-17	-308	7	-330	116	18	5	45	50	16	43	17	-1.61093	-0.31364	1.01884	0.78124
	GR_00145	-69.623	81.8637	15	90	-170	63	15	13148	55	-358	413	-10	-295	14	-317	99	16	4	48	45	12	39	13	-1.47543	-0.45658	0.88334	0.92418
	GR_00146	-69.0359	81.8637	10	168	-172	62	15	13112	53	-360	413	-13	-298	11	-319	113	17	5	44	49	15	42	16	-1.56209	-0.31893	0.97	0.78653
	GR_00147	-68.4488	81.8637	10	300	-178	61	14	13068	47	-364	411	-18	-323	6	-323	127	19	6	43	54	18	46	18	-1.60709	-0.28513	1.015	0.75273
	GR_00148	-67.8617	81.8637	10	268	-176	62	15	13060	50	-363	413	-17	-322	8	-322	126	19	6	43	54	18	46	18	-1.59243	-0.29096	1.00034	0.75856
	GR_00149	-67.2746	81.8637	15	570	-189	59	14	13122	38	-375	413	-30	-335	-4	-335	169	23	9	35	67	27	57	27	-1.62914	-0.2862	1.03705	0.7538
	GR_00150	-66.6874	81.8637	15	568	-189	59	14	13124	38	-375	413	-30	-335	-4	-335	172	24	9	36	68	27	59	27	-1.62717	-0.28538	1.03508	0.75298
	GR_00151	-66.1003	81.8637	15	623	-192	58	13	13131	37	-378	415	-33	-338	-6	-338	180	25	9	37	72	27	62	27	-1.64525	-0.27863	1.05316	0.74623
	GR_00152	-65.5132	81.8637	15	615	-192	59	14	13165	38	-378	416	-33	-339	-5	-339	183	26	9	40	75	27	64	27	-1.63176	-0.28605	1.03967	0.75365
	GR_00153	-64.9261	81.8637	15	441	-185	61	14	13069	45	-372	417	-26	-331	0	-331	169	25	8	42	72	24	61	24	-1.58678	-0.32423	0.99469	0.79183
	GR_00154	-64.339	81.8637	15	517	-190	60	14	13131	43	-376	419	-30	-336	-3	-336	184	27	8	42	77	26	65	26	-1.61098	-0.30419	1.01889	0.77179
	GR_00155	-63.7519	81.8637	15	82	-171	65	15	13007	61	-359	420	-12	-316	14	-316	136	22	5	52	64	17	53	17	-1.47485	-0.43134	0.88276	0.89894
	GR_00156	-60.2292	81.8637	15	4	-165	65	15	12679	64	-352	416	-10	-308	15	-308	139	24	5	56	67	16	54	16	-1.43583	-0.43752	0.84374	0.90512
	GR_00157	-59.6421	81.8637	15	1	-163	64	15	12591	63	-349	412	-10	-284	15	-306	135	24	5	55	65	15	52	16	-1.41968	-0.43349	0.82759	0.90109
	GR_00158	-59.055	81.8637	15	1	-162	64	15	12494	63	-347	410	-10	-304	15	-304	134	24	5	56	65	15	52	15	-1.42245	-0.43475	0.83036	0.90235
	GR_00159	-58.4679	81.8637	15	15	-162	63	15	12432	62	-346	408	-10	-303	14	-303	135	24	5	55	65	15	52	15	-1.42518	-0.42593	0.83309	0.89353
	GR_00160	-57.8808	81.8637	15	303	-174	60	14	12454	49	-357	406	-22	-315	3	-315	169	28	7	48	75	21	61	21	-1.51381	-0.33804	0.92172	0.80564
	GR_00161	-57.2937	81.8637	15	314	-173	59	14	12381	48	-356	404	-21	-314	2	-314	170	28	7	48	75	21	61	21	-1.51269	-0.33223	0.9206	0.79983
	GR_00162	-56.7066	81.8637	15	446	-178	57	14	12333	42	-360	402	-27	-318	-3	-318	187	30	8	45	79	25	64	25	-1.54904	-0.28595	0.95695	0.75355
	GR_00163	-56.1194	81.8637	15	576	-183	56	14	12310	36	-364	400	-33	-323	-8	-323	204	32	9	42	85	28	69	28	-1.58391	-0.24321	0.99182	0.71081
	GR_00164	-55.5323	81.8637	15	614	-183	55	13	12262	35	-365	400	-34	-323	-10	-323	206	32	9	42	85	29	69	29	-1.59439	-0.23701	1.0023	0.70461
	GR_00165	-54.9452	81.8637	15	587	-181	55	13	12173	35	-363	398	-33	-320	-9	-320	202	32	9	44	84	28	68	28	-1.57942	-0.24563	0.98733	0.71323
	GR_00166	-53.771	81.8637	15	439	-174	57	14	12021	41	-355	396	-27	-311	-4	-311	183	29	8	44	77	25	63	25	-1.5303	-0.28054	0.93821	0.74814
	GR_00167	-50.2483	81.8637	15	1	-152	63	16	11646	56	-332	388	-11	-286	11	-286	130	22	5	52	59	16	48	16	-1.3763	-0.402	0.78421	0.8696
	GR_00168	-49.6612	81.8637	15	98	-156	62	15	11663	52	-336	388	-14	-290	7	-290	143	24	6	49	63	19	51	19	-1.41121	-0.36753	0.81912	0.83513
	GR_00169	-49.0741	81.8637	15	560	-177	57	14	11811	33	-357	390	-34	-312	-11	-312	203	31	10	41	81	31	66	31	-1.55677	-0.2257	0.96468	0.6933
	GR_00170	-48.487	81.8637	15	613	-179	57	14	11798	31	-359	390	-36	-314	-13	-314	210	31	10	38	82	33	68	33	-1.57339	-0.20744	0.9813	0.67504
	GR_00171	-47.8999	81.8637	15	608	-179	57	14	11768	30	-358	388	-37	-313	-13	-313	210	31	11	37	81	34	67	34	-1.57569	-0.19656	0.9836	0.66416
	GR_00172	-47.3128	81.8637	15	609	-179	58	14	11757	30	-358	388	-37	-313	-14	-313	211	31	11	37	82	34	68	34	-1.57375	-0.19813	0.98166	0.66573
	GR_00173	-45.5514	81.8637	15	5	-153	65	16	11491	53	-332	385	-14	-285	8	-285	139	22	6	46	60	20	50	20	-1.39026	-0.36833	0.79817	0.83593
	GR_00174	-44.3772	81.8637	15	1	-153	66	17	11471	52	-332	384	-15	-284	7	-284	142	22	7	44	60	22	50	22	-1.39021	-0.35278	0.79812	0.82038
	GR_00175	-43.7901	81.8637	15	145	-160	64	16	11507	45	-339	384	-21	-291	1	-291	158	24	8	40	65	25	54	25	-1.44408	-0.30719	0.85199	0.77479
	GR_00176	-43.203	81.8637	15	381	-171	62	16	11557	35	-349	384	-31	-302	-9	-302	193	28	10	35	74	33	62	33	-1.51671	-0.22669	0.92462	0.69429
	GR_00177	-42.6159	81.8637	15	639	-183	60	15	11631	24	-361	385	-43	-228	-20	-315	233	32	13	32	85	41	72	42	-1.55121	-0.14623	0.95912	0.61383
	GR_00178	-42.0288	81.8637	15	897	-195	57	14	11721	13	-372	385	-118	-327	-30	-327	275	36	16	28	96	52	82	52	-1.73184	-0.03022	1.13975	0.49782
	GR_00179	-41.4417	81.8637	15	1079	-204	56	14	11787	5	-381	386	-126	-323	-37	-336	306	40	18	27	106	58	89	59	-1.77589	0.02724	1.1838	0.44036
	GR_00180	-40.8545	81.8637	15	1171	-208	55	14	11802	1	-385	386	-131	-340	-41	-340	327	42	19	26	112	63	95	63	-1.81177	0.06732	1.21968	0.40028
	GR_00181	-40.2674	81.8637	15	1331	-216	54	13	11851	-6	-392	386	-138	-261	-48	-348	358	45	22	24	120	71	101	72	-1.81891	0.13029	1.22682	0.33731
	GR_00182	-39.6803	81.8637	15	1424	-220	53	13	11912	-10	-396	386	-143	-266	-52	-353	376	46	23	23	125	75	106	76	-1.84918	0.16525	1.25709	0.30235
	GR_00183	-39.0932	81.8637	15	1395	-220	53	13	11867	-10	-396	386	-142	-265	-52	-352	374	46	23	23	125	75	104	76	-1.84688	0.16379	1.25479	0.30381
	GR_00184	-38.5061	81.8637	15	1310	-216	54	14	11811	-7	-392	385	-139	-261	-49	-347	357	44	22	24	120	71	101	73	-1.81581	0.13366	1.22372	0.33394
	GR_00185	-37.919	81.8637	15	1171	-211	56	14	11801	-2	-386	384	-133	-255	-44	-342	336	42	20	24	114	66	96	68	-1.77951	0.08799	1.18742	0.37961
	GR_00186	-37.3319	81.8637	15	988	-203	58	15	11713	4	-379	383	-126	-247	-38	-333	303	38	18	25	103	59	88	61	-1.72605	0.02731	1.13396	0.44029
	GR_00187	-36.7448	81.8637	15	788	-194	60	15	11625	11	-370	381	-117	-238	-31	-324	271	35	16	28	95	52	81	54	-1.6666	-0.03819	1.07451	0.50579
	GR_00188	-36.1576	81.8637	15	635	-188	62	16	11586	17	-364	381	-111	-231	-25	-317	249	32	14	28	88	47	75	49	-1.62161	-0.08595	1.02952	0.55355
	GR_00189	-35.5705	81.8637	15	915	-201	59	15	11706	6	-377	383	-124	-244	-36	-331	294	37	17	26	101	57	86	60	-1.70932	0.0052	1.11723	0.4624
	GR_00190	-34.9834	81.8637	15	914	-202	59	15	11691	5	-377	382	-124	-245	-37	-331	292	36	17	25	100	57	85	60	-1.71401	0.00713	1.12192	0.46047
	GR_00191	-34.3963	81.8637	15	914	-202	60	15	11699	5	-377	382	-124	-246	-37	-332	292	36	17	25	100	57	85	60	-1.7124	0.0036	1.12031	0.464
	GR_00192	-33.8092	81.8637	15	679	-192	62	16	11656	14	-368	382	-114	-235	-28	-322	256	33	14	27	89	49	77	52	-1.64435	-0.07099	1.05226	0.53859
	GR_00193	-30.2865	81.8637	15	226	-173	68	17	11653	35	-349	384	-31	-216	-9	-302	179	25	9	31	65	33	56	36	-1.46175	-0.2536	0.86966	0.7212
	GR_00194	-29.6994	81.8637	15	294	-176	69	17	11760	35	-353	388	-32	-219	-10	-306	180	24	9	27	63	34	54	38	-1.48107	-0.24906	0.88898	0.71666
	GR_00195	-29.1123	81.8637	15	632	-194	70	17	11908	21	-372	393	-47	-144	-26	-326	216	28	12	23	72	44	64	48	-1.5295	-0.17109	0.93741	0.63869
	GR_00196	-28.5252	81.8637	15	820	-204	71	17	11987	13	-383	396	-56	-154	-35	-336	240	31	14	21	79	51	72	54	-1.58496	-0.11965	0.99287	0.58725
	GR_00197	-27.9381	81.8637	15	687	-197	70	17	11999	20	-377	397	-49	-146	-28	-329	221	29	12	23	74	45	66	49	-1.54526	-0.16559	0.95317	0.63319
	GR_00198	-27.351	81.8637	15	607	-193	71	17	12028	24	-373	397	-45	-142	-23	-325	208	27	11	23	70	42	62	46	-1.5201	-0.19547	0.92801	0.66307
	GR_00199	-26.7639	81.8637	15	749	-201	71	17	12117	19	-381	400	-51	-150	-29	-333	226	29	13	22	75	46	67	51	-1.56234	-0.15753	0.97025	0.62513
	GR_00200	-25.0025	81.8637	15	466	-186	71	17	12179	34	-367	401	-36	-134	-13	-319	183	24	9	24	63	35	55	40	-1.47692	-0.2545	0.88483	0.7221
	GR_00201	-23.2412	81.8637	15	1	-161	70	17	12225	58	-342	400	-10	-108	13	-294	127	17	5	30	46	21	38	27	-1.33399	-0.38608	0.7419	0.85368
	GR_00202	-93.6946	81.2766	15	89	-210	63	13	15286	51	-427	478	-24	-381	5	-381	82	18	2	79	47	6	41	6	-1.66646	-0.60233	1.07437	1.06993
	GR_00203	-89.5848	81.2766	15	2	-204	62	12	15771	65	-420	485	-12	-378	18	-378	72	15	2	67	40	6	36	6	-1.66771	-0.60378	1.07562	1.07138
	GR_00204	-88.9977	81.2766	15	155	-210	60	12	15864	61	-425	486	-17	-384	14	-384	84	15	3	58	43	9	38	9	-1.72069	-0.55224	1.1286	1.01984
	GR_00205	-88.4106	81.2766	15	236	-213	59	12	15961	59	-429	488	-20	-388	12	-388	90	16	3	57	44	11	39	11	-1.74298	-0.53767	1.15089	1.00527
	GR_00206	-87.8235	81.2766	15	302	-216	59	12	16071	57	-431	488	-21	-392	11	-392	97	16	4	52	46	12	41	12	-1.76813	-0.51248	1.17604	0.98008
	GR_00207	-87.2364	81.2766	15	508	-225	56	11	16211	50	-440	490	-29	-402	5	-402	112	17	5	48	50	15	44	15	-1.83403	-0.46761	1.24194	0.93521
	GR_00208	-86.6492	81.2766	15	609	-229	55	11	16253	47	-443	490	-33	-406	2	-406	122	18	5	45	53	17	47	17	-1.8612	-0.44176	1.26911	0.90936
	GR_00209	-86.0621	81.2766	15	163	-209	60	12	16165	66	-425	491	-14	-386	20	-386	80	14	3	55	38	10	34	10	-1.72403	-0.56033	1.13194	1.02793
	GR_00210	-85.475	81.2766	15	23	-202	62	12	16103	72	-418	490	-8	-378	25	-378	68	12	2	61	34	8	30	8	-1.67055	-0.6078	1.07846	1.0754
	GR_00211	-84.8879	81.2766	15	1	-200	62	12	16035	73	-416	489	-6	-375	26	-375	68	12	2	61	34	8	30	8	-1.6597	-0.60833	1.06761	1.07593
	GR_00212	-84.3008	81.2766	15	575	-224	56	11	16092	49	-437	486	-30	-400	4	-400	119	18	5	47	51	17	45	17	-1.82897	-0.45338	1.23688	0.92098
	GR_00213	-83.7137	81.2766	15	1190	-250	49	10	16134	23	-460	483	-55	-425	-21	-425	197	26	10	35	75	32	67	32	-2.00995	-0.25889	1.41786	0.72649
	GR_00214	-83.1266	81.2766	15	1239	-251	48	10	16040	20	-460	480	-57	-425	-23	-425	206	27	11	34	78	34	69	34	-2.01988	-0.23268	1.42779	0.70028
	GR_00215	-82.5395	81.2766	15	1175	-247	49	10	15905	22	-456	478	-54	-420	-21	-420	199	26	10	36	76	32	68	32	-1.99104	-0.2556	1.39895	0.7232
	GR_00216	-81.9524	81.2766	15	1084	-241	51	10	15774	25	-450	475	-50	-414	-18	-414	190	25	10	37	73	30	65	30	-1.95626	-0.27729	1.36417	0.74489
	GR_00217	-81.3652	81.2766	15	941	-234	53	11	15649	31	-443	474	-44	-405	-13	-405	172	24	9	38	68	27	60	27	-1.90618	-0.31257	1.31409	0.78017
	GR_00218	-80.7781	81.2766	15	978	-234	52	11	15533	28	-442	470	-46	-404	-15	-404	181	24	9	36	70	29	62	29	-1.91395	-0.28929	1.32186	0.75689
	GR_00219	-80.191	81.2766	15	515	-212	58	12	15311	47	-422	469	-26	-381	3	-381	127	20	6	47	55	18	48	18	-1.75832	-0.42932	1.16623	0.89692
	GR_00220	-79.6039	81.2766	15	612	-215	57	12	15201	42	-423	465	-31	-383	-2	-383	139	21	6	43	58	20	51	20	-1.78321	-0.39472	1.19112	0.86232
	GR_00221	-79.0168	81.2766	15	628	-215	57	12	15120	41	-422	463	-31	-382	-3	-382	142	21	7	45	60	21	52	21	-1.77794	-0.3884	1.18585	0.856
	GR_00222	-78.4297	81.2766	10	353	-201	60	13	14917	51	-408	459	-20	-367	7	-367	112	18	5	48	50	15	44	15	-1.75088	-0.3553	1.15879	0.8229
	GR_00223	-77.2555	81.2766	10	637	-210	57	12	14767	39	-415	454	-31	-374	-4	-374	147	22	7	42	61	21	53	21	-1.82053	-0.26775	1.22844	0.73535
	GR_00224	-76.6683	81.2766	15	1170	-233	51	11	14806	16	-433	449	-52	-396	-25	-396	216	28	11	33	80	35	71	35	-1.91039	-0.20487	1.3183	0.67247
	GR_00225	-76.0812	81.2766	15	1062	-226	52	11	14622	20	-426	446	-48	-388	-21	-388	200	27	10	36	76	32	67	32	-1.86595	-0.23892	1.27386	0.70652
	GR_00226	-75.4941	81.2766	15	554	-202	58	13	14315	40	-402	442	-27	-361	-2	-361	143	21	7	43	59	21	52	21	-1.70136	-0.36951	1.10927	0.83711
	GR_00227	-74.907	81.2766	15	730	-207	56	12	14256	33	-405	438	-34	-366	-8	-366	159	23	8	39	64	24	56	24	-1.74504	-0.3214	1.15295	0.789
	GR_00228	-74.3199	81.2766	15	882	-212	55	12	14157	26	-408	434	-40	-370	-14	-370	184	25	9	35	70	29	62	29	-1.78037	-0.2667	1.18828	0.7343
	GR_00229	-73.7328	81.2766	15	645	-200	57	13	13957	35	-395	430	-30	-356	-5	-356	149	22	7	40	60	23	53	23	-1.69481	-0.3372	1.10272	0.8048
	GR_00230	-73.1457	81.2766	15	618	-197	58	13	13794	36	-391	427	-29	-351	-5	-351	154	22	8	39	61	24	54	24	-1.68005	-0.32663	1.08796	0.79423
	GR_00231	-72.5586	81.2766	15	661	-197	57	13	13701	34	-389	423	-30	-350	-6	-350	157	22	8	37	62	24	54	24	-1.68363	-0.31241	1.09154	0.78001
	GR_00232	-71.9715	81.2766	15	615	-193	58	13	13538	36	-384	420	-28	-344	-4	-344	153	21	8	38	60	24	53	24	-1.65675	-0.32186	1.06466	0.78946
	GR_00233	-71.3843	81.2766	15	296	-177	61	14	13307	49	-367	416	-15	-327	8	-327	120	18	6	39	50	18	43	18	-1.5605	-0.3888	0.96841	0.8564
	GR_00234	-70.7972	81.2766	15	406	-181	60	14	13241	44	-369	413	-19	-307	4	-329	132	19	6	38	54	19	47	20	-1.56699	-0.36521	0.9749	0.83281
	GR_00235	-70.2101	81.2766	15	876	-200	55	13	13319	25	-386	411	-38	-349	-14	-349	191	24	10	33	70	32	62	32	-1.70819	-0.23054	1.1161	0.69814
	GR_00236	-69.623	81.2766	15	489	-182	59	14	13086	41	-368	409	-23	-329	1	-329	145	20	7	38	58	21	50	21	-1.58637	-0.33802	0.99428	0.80562
	GR_00237	-69.0359	81.2766	15	768	-193	56	13	13105	30	-378	408	-34	-340	-9	-340	184	24	10	33	69	30	60	30	-1.66799	-0.24432	1.0759	0.71192
	GR_00238	-67.2746	81.2766	15	741	-191	57	13	13006	33	-375	408	-33	-337	-8	-337	190	25	10	36	73	30	63	30	-1.64623	-0.25137	1.05414	0.71897
	GR_00239	-66.6874	81.2766	15	366	-175	61	14	12866	49	-359	408	-18	-319	6	-319	148	22	7	42	62	21	53	21	-1.53182	-0.3547	0.93973	0.8223
	GR_00240	-66.1003	81.2766	15	615	-186	58	14	12954	39	-370	409	-29	-331	-3	-331	180	25	9	37	72	27	61	27	-1.60886	-0.27751	1.01677	0.74511
	GR_00241	-65.5132	81.2766	15	467	-180	60	14	12876	45	-365	410	-23	-324	2	-324	168	24	8	40	69	24	59	24	-1.5657	-0.31678	0.97361	0.78438
	GR_00242	-60.8163	81.2766	15	537	-184	59	14	12755	45	-368	413	-28	-327	-2	-327	208	32	9	43	87	29	72	29	-1.57974	-0.26928	0.98765	0.73688
	GR_00243	-60.2292	81.2766	15	255	-171	62	15	12562	55	-354	409	-17	-313	8	-313	170	28	7	47	75	22	61	22	-1.49011	-0.34757	0.89802	0.81517
	GR_00244	-59.6421	81.2766	15	526	-181	58	14	12564	44	-364	408	-28	-323	-3	-323	204	32	9	43	86	28	70	28	-1.56861	-0.26577	0.97652	0.73337
	GR_00245	-59.055	81.2766	15	800	-192	55	13	12582	32	-374	406	-39	-334	-14	-334	242	36	11	39	97	35	80	35	-1.64734	-0.18265	1.05525	0.65025
	GR_00246	-58.4679	81.2766	15	912	-196	53	13	12517	27	-377	404	-44	-338	-18	-338	257	38	12	39	101	38	83	38	-1.6727	-0.14824	1.08061	0.61584
	GR_00247	-57.8808	81.2766	15	730	-187	55	13	12389	34	-368	402	-35	-328	-11	-328	229	35	11	40	92	34	75	34	-1.61794	-0.19701	1.02585	0.66461
	GR_00248	-57.2937	81.2766	15	421	-172	58	14	12224	46	-354	400	-23	-312	0	-312	187	30	8	45	79	25	64	25	-1.51889	-0.2927	0.9268	0.7603
	GR_00249	-56.7066	81.2766	15	171	-160	60	15	12075	56	-341	397	-12	-299	10	-299	155	26	6	51	69	19	55	19	-1.43152	-0.36837	0.83943	0.83597
	GR_00250	-56.1194	81.2766	15	150	-158	60	15	11984	56	-339	395	-12	-296	10	-296	152	26	6	52	69	18	55	18	-1.42046	-0.37218	0.82837	0.83978
	GR_00251	-55.5323	81.2766	15	216	-160	59	14	11936	53	-341	394	-14	-298	8	-298	161	27	6	49	71	20	57	20	-1.44383	-0.34893	0.85174	0.81653
	GR_00252	-54.9452	81.2766	15	297	-163	58	14	11892	49	-343	392	-18	-300	4	-300	170	28	7	45	73	22	58	22	-1.47045	-0.31459	0.87836	0.78219
	GR_00253	-54.3581	81.2766	15	311	-163	58	14	11862	48	-343	391	-18	-300	3	-300	171	28	7	45	73	23	58	23	-1.47142	-0.31059	0.87933	0.77819
	GR_00254	-53.771	81.2766	15	328	-163	58	14	11820	47	-343	390	-19	-299	3	-299	172	28	7	45	73	23	59	23	-1.47035	-0.30821	0.87826	0.77581
	GR_00255	-53.1839	81.2766	15	411	-166	57	14	11798	44	-346	390	-23	-302	-1	-302	182	29	8	43	76	25	61	25	-1.49494	-0.27979	0.90285	0.74739
	GR_00256	-52.5968	81.2766	15	495	-170	56	14	11777	40	-349	389	-26	-305	-5	-305	194	31	9	42	80	28	64	28	-1.51816	-0.24846	0.92607	0.71606
	GR_00257	-52.0097	81.2766	15	607	-174	55	14	11789	35	-353	388	-31	-309	-8	-309	210	32	10	40	83	31	68	31	-1.54692	-0.21421	0.95483	0.68181
	GR_00258	-51.4225	81.2766	15	697	-178	55	14	11794	31	-357	388	-35	-313	-12	-313	224	34	11	39	88	34	72	34	-1.57074	-0.18529	0.97865	0.65289
	GR_00259	-50.8354	81.2766	15	750	-180	54	13	11773	29	-359	388	-37	-315	-15	-315	232	35	11	37	90	36	73	36	-1.59328	-0.16632	1.00119	0.63392
	GR_00260	-50.2483	81.2766	15	781	-181	54	13	11753	27	-360	387	-39	-316	-16	-316	238	35	12	38	91	38	75	38	-1.59878	-0.15407	1.00669	0.62167
	GR_00261	-49.6612	81.2766	15	789	-182	54	13	11725	26	-360	386	-40	-316	-17	-316	240	35	12	35	91	39	75	39	-1.60803	-0.14117	1.01594	0.60877
	GR_00262	-49.0741	81.2766	15	790	-182	55	14	11725	26	-360	386	-40	-316	-17	-316	241	35	12	35	91	39	75	39	-1.60053	-0.14284	1.00844	0.61044
	GR_00263	-48.487	81.2766	15	769	-181	55	14	11686	26	-359	385	-39	-314	-17	-314	240	35	12	35	91	39	75	39	-1.59541	-0.14241	1.00332	0.61001
	GR_00264	-47.8999	81.2766	15	740	-180	56	14	11647	27	-358	385	-39	-313	-17	-313	234	34	12	35	88	39	73	39	-1.58899	-0.15097	0.9969	0.61857
	GR_00265	-47.3128	81.2766	15	729	-179	56	14	11618	27	-357	384	-39	-312	-16	-312	234	34	12	35	88	39	73	39	-1.58462	-0.15068	0.99253	0.61828
	GR_00266	-46.7257	81.2766	15	733	-180	57	14	11624	27	-357	384	-39	-312	-17	-312	239	34	13	34	89	41	74	41	-1.58816	-0.13942	0.99607	0.60702
	GR_00267	-46.1385	81.2766	15	746	-181	57	14	11616	26	-358	384	-40	-313	-18	-313	243	34	13	32	89	42	75	42	-1.59789	-0.12884	1.0058	0.59644
	GR_00268	-45.5514	81.2766	15	758	-182	57	14	11567	24	-358	382	-42	-313	-19	-313	245	35	13	33	90	42	75	42	-1.59839	-0.12611	1.0063	0.59371
	GR_00269	-44.9643	81.2766	15	771	-183	57	14	11579	23	-359	382	-43	-314	-20	-314	252	35	14	31	91	45	77	45	-1.61085	-0.10464	1.01876	0.57224
	GR_00270	-44.3772	81.2766	15	775	-183	58	15	11556	22	-360	382	-43	-314	-21	-314	252	35	14	31	91	45	77	45	-1.60541	-0.10538	1.01332	0.57298
	GR_00271	-43.7901	81.2766	15	767	-183	58	15	11536	22	-359	381	-44	-314	-21	-314	253	35	14	30	91	46	77	46	-1.60745	-0.09918	1.01536	0.56678
	GR_00272	-43.203	81.2766	15	772	-184	58	15	11522	21	-359	380	-44	-294	-22	-314	256	35	14	30	92	46	78	47	-1.59837	-0.09564	1.00628	0.56324
	GR_00273	-42.6159	81.2766	15	828	-187	58	15	11538	18	-362	380	-110	-317	-24	-317	269	36	15	30	96	49	81	49	-1.67241	-0.05505	1.08032	0.52265
	GR_00274	-42.0288	81.2766	15	930	-192	57	14	11571	14	-367	381	-115	-322	-29	-322	289	38	17	27	100	55	85	55	-1.71593	-0.00641	1.12384	0.47401
	GR_00275	-41.4417	81.2766	15	1104	-200	56	14	11611	6	-375	381	-124	-245	-36	-330	321	41	19	26	110	62	92	63	-1.71813	0.05117	1.12604	0.41643
	GR_00276	-40.8545	81.2766	15	1262	-207	54	14	11676	0	-382	382	-131	-252	-43	-338	352	44	21	25	119	69	100	70	-1.7665	0.11194	1.17441	0.35566
	GR_00277	-40.2674	81.2766	15	1409	-215	53	13	11695	-7	-389	382	-138	-259	-49	-345	383	47	24	23	127	77	106	78	-1.81928	0.17683	1.22719	0.29077
	GR_00278	-39.6803	81.2766	15	1515	-220	52	13	11729	-12	-394	382	-144	-338	-54	-350	407	49	25	22	133	82	112	84	-1.89424	0.22187	1.30215	0.24573
	GR_00279	-39.0932	81.2766	15	1571	-223	51	13	11748	-15	-397	382	-146	-268	-57	-353	421	51	27	21	138	86	114	88	-1.87724	0.2563	1.28515	0.2113
	GR_00280	-38.5061	81.2766	15	1562	-223	52	13	11715	-16	-396	380	-146	-267	-57	-353	421	50	27	21	138	86	115	88	-1.87288	0.2544	1.28079	0.2132
	GR_00281	-37.919	81.2766	15	1502	-221	53	13	11719	-13	-394	381	-144	-265	-55	-350	409	49	26	22	135	83	112	85	-1.85506	0.22642	1.26297	0.24118
	GR_00282	-37.3319	81.2766	15	1392	-216	54	14	11672	-10	-390	380	-140	-260	-51	-346	392	47	25	22	129	80	108	82	-1.8247	0.19875	1.23261	0.26885
	GR_00283	-36.7448	81.2766	15	1275	-211	55	14	11635	-5	-385	380	-135	-255	-47	-341	368	45	23	23	123	74	103	76	-1.79105	0.15117	1.19896	0.31643
	GR_00284	-36.1576	81.2766	15	1184	-208	57	15	11613	-2	-382	380	-131	-252	-44	-337	351	43	21	23	118	70	99	73	-1.7609	0.11379	1.16881	0.35381
	GR_00285	-35.5705	81.2766	15	1086	-204	58	15	11551	0	-377	377	-128	-247	-41	-332	334	41	20	24	113	66	95	69	-1.73315	0.08252	1.14106	0.38508
	GR_00286	-34.9834	81.2766	15	1010	-201	59	15	11537	2	-375	377	-125	-244	-39	-330	320	39	19	24	108	63	92	66	-1.71662	0.05589	1.12453	0.41171
	GR_00287	-34.3963	81.2766	15	907	-197	60	15	11524	7	-371	378	-120	-240	-35	-325	304	37	18	24	103	60	88	63	-1.69059	0.02465	1.0985	0.44295
	GR_00288	-33.8092	81.2766	15	789	-192	61	16	11499	11	-366	377	-115	-235	-30	-320	284	35	16	25	97	55	83	58	-1.65238	-0.01776	1.06029	0.48536
	GR_00289	-33.2221	81.2766	15	675	-187	63	16	11479	16	-361	377	-110	-230	-26	-315	266	34	15	26	92	51	79	55	-1.61843	-0.05555	1.02634	0.52315
	GR_00290	-32.635	81.2766	15	579	-184	63	16	11441	19	-357	376	-107	-226	-23	-311	248	32	13	28	87	46	75	50	-1.5926	-0.09509	1.00051	0.56269
	GR_00291	-32.0479	81.2766	15	522	-181	64	16	11440	21	-356	377	-105	-223	-21	-309	240	31	13	26	84	46	72	49	-1.58462	-0.10279	0.99253	0.57039
	GR_00292	-31.4608	81.2766	15	511	-181	65	17	11484	22	-355	377	-104	-223	-20	-309	235	31	12	28	82	44	71	48	-1.56824	-0.12295	0.97615	0.59055
	GR_00293	-30.8736	81.2766	15	537	-183	65	17	11508	21	-357	378	-106	-225	-21	-310	238	31	12	27	83	45	71	49	-1.5791	-0.11613	0.98701	0.58373
	GR_00294	-30.2865	81.2766	15	576	-185	66	17	11584	21	-360	381	-107	-228	-22	-313	238	31	13	26	82	46	71	50	-1.59087	-0.11184	0.99878	0.57944
	GR_00295	-29.6994	81.2766	15	611	-188	69	17	11675	21	-364	385	-45	-232	-24	-317	232	30	13	23	77	47	69	50	-1.5577	-0.13851	0.96561	0.60611
	GR_00296	-29.1123	81.2766	15	630	-189	70	17	11715	22	-367	389	-45	-140	-25	-319	228	30	13	23	76	47	68	51	-1.51017	-0.14887	0.91808	0.61647
	GR_00297	-28.5252	81.2766	15	626	-189	70	17	11769	23	-367	390	-45	-233	-24	-320	225	29	13	22	74	47	67	50	-1.56404	-0.14912	0.97195	0.61672
	GR_00298	-27.9381	81.2766	15	612	-189	71	18	11793	25	-367	392	-44	-140	-23	-319	221	29	12	23	74	45	66	49	-1.49826	-0.16974	0.90617	0.63734
	GR_00299	-27.351	81.2766	15	609	-189	71	18	11833	25	-368	393	-44	-139	-23	-320	217	28	12	22	72	44	65	49	-1.50208	-0.17287	0.90999	0.64047
	GR_00300	-26.7639	81.2766	15	596	-188	71	18	11898	26	-367	393	-42	-138	-20	-319	215	28	11	24	72	42	64	49	-1.48891	-0.19049	0.89682	0.65809
	GR_00301	-26.1767	81.2766	15	745	-197	71	17	11960	20	-376	396	-49	-146	-28	-328	232	29	13	21	76	47	68	53	-1.54554	-0.14818	0.95345	0.61578
	GR_00302	-25.5896	81.2766	15	609	-189	71	17	12002	27	-370	397	-41	-139	-20	-321	210	27	11	23	70	41	62	48	-1.50161	-0.19975	0.90952	0.66735
	GR_00303	-25.0025	81.2766	15	609	-189	71	17	12044	28	-369	397	-41	-138	-19	-321	209	26	11	22	69	41	61	48	-1.50149	-0.20078	0.9094	0.66838
	GR_00304	-24.4154	81.2766	15	591	-189	71	17	12102	30	-369	399	-39	-137	-17	-321	201	26	10	24	68	38	60	46	-1.49095	-0.22392	0.89886	0.69152
	GR_00305	-23.8283	81.2766	15	598	-189	71	17	12163	31	-370	401	-39	-137	-16	-321	202	25	10	23	67	39	59	46	-1.49429	-0.22425	0.9022	0.69185
	GR_00306	-22.067	81.2766	15	28	-157	70	17	12154	61	-338	399	-8	-105	15	-290	130	17	5	31	47	21	39	27	-1.31363	-0.38988	0.72154	0.85748
	GR_00307	-20.8927	81.2766	15	1	-155	70	17	12216	65	-335	400	-5	-101	19	-287	129	17	4	33	47	19	38	27	-1.29198	-0.41016	0.69989	0.87776
	GR_00308	-20.3056	81.2766	15	63	-157	71	17	12293	64	-338	402	-6	-104	18	-290	136	17	5	30	49	22	40	28	-1.309	-0.39232	0.71691	0.85992
	GR_00309	-19.7185	81.2766	15	283	-168	71	17	12392	56	-348	404	-16	-115	9	-302	162	20	6	29	58	27	49	34	-1.36471	-0.34573	0.77262	0.81333
	GR_00310	-19.1314	81.2766	15	363	-171	71	17	12450	54	-352	406	-18	-118	7	-305	175	21	7	29	62	30	52	36	-1.38134	-0.32669	0.78925	0.79429
	GR_00311	-18.5443	81.2766	15	287	-166	70	17	12427	59	-345	404	-13	-112	12	-299	173	21	7	30	62	29	51	35	-1.35342	-0.33425	0.76133	0.80185
	GR_00312	-17.9572	81.2766	15	90	-154	70	17	12433	70	-333	403	-2	-100	24	-288	156	20	5	32	57	24	46	30	-1.28778	-0.38436	0.69569	0.85196
	GR_00313	-17.3701	81.2766	15	36	-150	69	17	12395	74	-327	401	2	-96	28	-283	155	21	5	38	59	24	47	27	-1.25418	-0.40057	0.66209	0.86817
	GR_00314	-16.783	81.2766	15	18	-147	69	17	12391	77	-324	401	5	-93	31	-280	160	23	5	39	62	24	48	27	-1.23658	-0.40214	0.64449	0.86974
	GR_00315	-16.1959	81.2766	15	8	-144	68	17	12226	76	-318	394	6	-91	32	-275	165	23	5	37	62	25	49	30	-1.22713	-0.38331	0.63504	0.85091
	GR_00316	-15.6087	81.2766	15	2	-142	66	17	11979	75	-313	388	6	-90	31	-270	168	24	6	36	63	25	48	30	-1.22239	-0.3612	0.6303	0.8288
	GR_00317	-15.0216	81.2766	15	1	-139	65	17	11714	72	-306	378	6	-89	30	-265	176	24	6	35	64	27	50	33	-1.21213	-0.33717	0.62004	0.80477
	GR_00318	-14.4345	81.2766	15	1	-136	64	17	11469	71	-300	371	6	-88	29	-260	180	25	6	34	66	27	51	34	-1.20142	-0.32043	0.60933	0.78803
	GR_00319	-13.8474	81.2766	15	1	-133	63	17	11221	69	-295	364	6	-87	28	-254	188	26	7	33	67	29	51	37	-1.19381	-0.29408	0.60172	0.76168
	GR_00320	56.0189	81.2766	15	261	-144	70	21	9470	35	-296	331	-23	-120	-20	-254	243	28	12	22	76	41	60	60	-1.26603	-0.11963	0.67394	0.58723
	GR_00321	56.606	81.2766	15	77	-137	70	20	9600	43	-291	334	-14	-111	-11	-247	220	26	11	23	70	36	55	54	-1.23223	-0.1662	0.64014	0.6338
	GR_00322	-95.4559	80.6894	15	3	-204	65	13	15035	54	-421	475	-20	-372	7	-372	83	19	2	82	48	6	42	6	-1.62369	-0.61504	1.0316	1.08264
	GR_00323	-94.2817	80.6894	15	85	-206	64	13	15051	51	-421	472	-22	-374	5	-374	86	19	2	74	50	6	43	6	-1.65105	-0.58354	1.05896	1.05114
	GR_00324	-93.6946	80.6894	10	202	-211	62	13	15055	47	-424	471	-26	-379	1	-379	94	20	3	74	52	9	46	9	-1.74038	-0.45366	1.14829	0.92126
	GR_00325	-93.1075	80.6894	10	302	-215	60	12	15063	43	-427	470	-30	-383	-3	-383	100	21	3	68	54	9	48	9	-1.78144	-0.42222	1.18935	0.88982
	GR_00326	-92.5204	80.6894	15	549	-225	56	12	15004	31	-433	464	-41	-392	-13	-392	116	23	4	67	61	12	54	12	-1.77702	-0.46578	1.18493	0.93338
	GR_00327	-91.9332	80.6894	10	535	-224	56	12	15106	33	-432	465	-39	-392	-11	-392	112	22	4	63	58	12	52	12	-1.84366	-0.36252	1.25157	0.83012
	GR_00328	-87.8235	80.6894	10	287	-211	59	12	15960	61	-426	487	-18	-386	14	-386	97	16	4	52	46	12	41	12	-1.80512	-0.4152	1.21303	0.8828
	GR_00329	-87.2364	80.6894	10	157	-206	61	12	16014	68	-421	489	-12	-381	21	-381	82	14	3	59	40	10	35	10	-1.75586	-0.47221	1.16377	0.93981
	GR_00330	-86.0621	80.6894	10	279	-211	59	12	16186	65	-426	491	-15	-387	18	-387	90	15	3	54	42	11	37	11	-1.79628	-0.4436	1.20419	0.9112
	GR_00331	-85.475	80.6894	15	462	-218	57	11	16188	58	-432	490	-22	-394	11	-394	111	17	5	45	48	15	43	15	-1.80038	-0.47398	1.20829	0.94158
	GR_00332	-84.8879	80.6894	10	247	-207	60	12	16040	66	-422	488	-13	-383	19	-383	88	15	3	54	42	11	37	11	-1.77635	-0.44651	1.18426	0.91411
	GR_00333	-84.3008	80.6894	15	418	-214	58	11	15966	58	-427	485	-20	-388	12	-388	108	17	4	47	48	14	42	14	-1.76996	-0.48808	1.17787	0.95568
	GR_00334	-81.9524	80.6894	10	451	-210	58	12	15504	54	-420	474	-21	-380	8	-380	120	19	5	48	54	16	47	16	-1.80443	-0.35549	1.21234	0.82309
	GR_00335	-81.3652	80.6894	10	302	-202	60	12	15345	59	-412	471	-15	-371	13	-371	106	17	4	53	48	14	42	14	-1.74876	-0.39988	1.15667	0.86748
	GR_00336	-80.7781	80.6894	10	119	-193	63	13	15198	66	-403	469	-7	-361	20	-361	92	16	3	58	44	11	39	11	-1.67893	-0.44798	1.08684	0.91558
	GR_00337	-78.4297	80.6894	15	640	-210	57	12	14887	42	-416	458	-28	-375	-2	-375	148	22	7	43	62	21	55	21	-1.75569	-0.37578	1.1636	0.84338
	GR_00338	-77.8426	80.6894	15	595	-206	58	12	14780	43	-412	455	-26	-371	0	-371	143	21	7	45	60	21	52	21	-1.73114	-0.38946	1.13905	0.85706
	GR_00339	-77.2555	80.6894	15	899	-218	55	12	14728	30	-421	451	-39	-382	-12	-382	183	25	9	38	72	29	63	29	-1.81285	-0.28987	1.22076	0.75747
	GR_00340	-76.6683	80.6894	15	918	-217	54	12	14618	29	-419	448	-39	-380	-13	-380	185	25	9	37	72	29	63	29	-1.81152	-0.28009	1.21943	0.74769
	GR_00341	-76.0812	80.6894	15	631	-203	58	13	14383	40	-404	444	-27	-363	-3	-363	150	22	7	42	62	23	54	23	-1.71032	-0.35906	1.11823	0.82666
	GR_00342	-75.4941	80.6894	15	1207	-227	51	11	14433	16	-424	440	-51	-387	-25	-387	228	29	12	32	84	38	74	38	-1.88178	-0.17702	1.28969	0.64462
	GR_00343	-74.907	80.6894	15	1498	-238	48	10	14386	4	-433	437	-62	-397	-36	-397	273	33	15	30	96	47	86	47	-1.95472	-0.08592	1.36263	0.55352
	GR_00344	-74.3199	80.6894	15	1697	-245	46	10	14322	-4	-438	434	-70	-403	-43	-403	306	36	17	28	105	54	93	54	-1.99923	-0.01868	1.40714	0.48628
	GR_00345	-73.7328	80.6894	15	1844	-249	44	10	14206	-11	-440	429	-76	-406	-49	-406	334	38	19	27	111	60	99	60	-2.02943	0.03966	1.43734	0.42794
	GR_00346	-73.1457	80.6894	15	1830	-247	45	10	14071	-10	-436	426	-75	-402	-49	-402	334	38	19	27	111	60	99	60	-2.01263	0.03789	1.42054	0.42971
	GR_00347	-72.5586	80.6894	15	1503	-230	48	11	13820	2	-419	421	-62	-384	-36	-384	279	33	16	28	96	49	85	49	-1.90979	-0.05609	1.3177	0.52369
	GR_00348	-71.9715	80.6894	15	1084	-209	53	12	13541	18	-397	415	-44	-360	-20	-360	216	27	12	30	78	36	68	36	-1.77438	-0.17892	1.18229	0.64652
	GR_00349	-71.3843	80.6894	15	1229	-214	51	12	13473	13	-400	413	-50	-364	-25	-364	239	29	13	30	84	41	74	41	-1.80272	-0.13493	1.21063	0.60253
	GR_00350	-70.7972	80.6894	15	1579	-228	47	11	13478	-1	-412	411	-64	-378	-39	-378	298	33	17	26	99	54	87	54	-1.90208	-0.01405	1.30999	0.48165
	GR_00351	-70.2101	80.6894	15	1375	-217	49	12	13286	6	-401	407	-56	-365	-31	-365	269	31	15	27	92	47	81	47	-1.83193	-0.06817	1.23984	0.53577
	GR_00352	-69.623	80.6894	15	1156	-206	52	12	13120	15	-389	404	-46	-352	-22	-352	237	28	13	29	83	41	73	41	-1.75808	-0.13461	1.16599	0.60221
	GR_00353	-69.0359	80.6894	15	988	-198	54	13	12989	22	-380	402	-40	-343	-16	-343	214	26	12	31	77	36	67	36	-1.70091	-0.18049	1.10882	0.64809
	GR_00354	-65.5132	80.6894	10	1	-154	65	16	12552	67	-338	405	-1	-275	22	-296	118	19	5	49	53	15	44	16	-1.44071	-0.34311	0.84862	0.81071
	GR_00355	-64.9261	80.6894	15	610	-181	59	14	12745	42	-364	406	-26	-324	-1	-324	195	27	10	37	77	30	64	30	-1.58093	-0.26068	0.98884	0.72828
	GR_00356	-64.339	80.6894	15	495	-177	60	14	12725	47	-361	408	-22	-320	3	-320	184	26	9	40	75	27	63	27	-1.55113	-0.29465	0.95904	0.76225
	GR_00357	-63.7519	80.6894	15	377	-173	62	15	12682	53	-356	409	-18	-315	7	-315	173	26	8	44	73	24	60	24	-1.5071	-0.33339	0.91501	0.80099
	GR_00358	-63.1648	80.6894	15	265	-168	63	15	12636	58	-352	410	-13	-310	11	-310	165	25	7	47	72	22	60	22	-1.47352	-0.36312	0.88143	0.83072
	GR_00359	-62.5777	80.6894	15	204	-165	63	15	12578	60	-350	410	-12	-307	13	-307	157	25	6	47	70	20	57	20	-1.45972	-0.37862	0.86763	0.84622
	GR_00360	-61.9906	80.6894	15	187	-164	64	15	12538	61	-349	410	-11	-306	13	-306	160	26	6	48	71	20	58	20	-1.45016	-0.38241	0.85807	0.85001
	GR_00361	-61.4034	80.6894	15	235	-166	62	15	12505	58	-350	408	-13	-308	11	-308	168	27	7	46	74	22	60	22	-1.47047	-0.35107	0.87838	0.81867
	GR_00362	-60.8163	80.6894	15	311	-169	61	15	12450	55	-351	406	-16	-310	8	-310	177	28	7	48	77	23	63	23	-1.47893	-0.33961	0.88684	0.80721
	GR_00363	-60.2292	80.6894	15	417	-172	59	14	12424	50	-354	404	-20	-313	4	-313	191	30	8	46	81	26	66	26	-1.51158	-0.30217	0.91949	0.76977
	GR_00364	-59.6421	80.6894	15	556	-177	58	14	12372	44	-358	402	-26	-318	-2	-318	212	33	9	44	88	29	72	29	-1.54455	-0.25849	0.95246	0.72609
	GR_00365	-59.055	80.6894	15	737	-184	55	13	12350	36	-364	400	-33	-325	-9	-325	238	36	11	41	95	35	77	35	-1.60081	-0.19352	1.00872	0.66112
	GR_00366	-58.4679	80.6894	15	953	-193	52	13	12359	27	-372	399	-42	-333	-18	-333	270	40	13	38	104	40	85	40	-1.66095	-0.12264	1.06886	0.59024
	GR_00367	-57.8808	80.6894	15	1163	-201	50	12	12369	18	-380	398	-50	-341	-26	-341	304	44	15	35	113	48	93	48	-1.72175	-0.05072	1.12966	0.51832
	GR_00368	-57.2937	80.6894	15	1228	-202	49	12	12313	14	-382	396	-119	-343	-28	-343	314	45	16	35	117	49	95	49	-1.78383	-0.00962	1.19174	0.47722
	GR_00369	-56.7066	80.6894	15	1217	-201	49	12	12239	15	-380	395	-118	-341	-28	-341	311	45	16	36	116	49	94	49	-1.77394	-0.01389	1.18185	0.48149
	GR_00370	-56.1194	80.6894	15	1182	-198	49	12	12166	16	-377	393	-50	-337	-27	-337	307	44	16	35	113	49	93	49	-1.71372	-0.0343	1.12163	0.5019
	GR_00371	-55.5323	80.6894	15	1165	-197	49	12	12082	16	-375	391	-115	-336	-27	-336	303	44	15	35	113	48	91	48	-1.75434	-0.02289	1.16225	0.49049
	GR_00372	-54.9452	80.6894	15	1151	-196	49	12	12010	16	-374	390	-114	-333	-26	-333	300	43	15	34	111	48	90	48	-1.74848	-0.0231	1.15639	0.4907
	GR_00373	-54.3581	80.6894	15	1138	-194	49	12	11959	17	-372	389	-49	-332	-26	-332	297	43	15	35	110	48	90	48	-1.69222	-0.04563	1.10013	0.51323
	GR_00374	-53.771	80.6894	15	1195	-196	48	12	11915	14	-374	388	-51	-333	-28	-333	309	44	16	34	113	50	93	50	-1.70725	-0.01946	1.11516	0.48706
	GR_00375	-53.1839	80.6894	15	1204	-196	48	12	11886	13	-374	387	-52	-333	-29	-333	311	44	16	34	113	51	93	51	-1.7091	-0.01489	1.11701	0.48249
	GR_00376	-52.5968	80.6894	15	1215	-196	48	12	11861	13	-374	387	-52	-332	-29	-332	311	44	16	34	113	51	93	51	-1.70725	-0.01485	1.11516	0.48245
	GR_00377	-52.0097	80.6894	15	1213	-196	49	12	11794	12	-373	385	-117	-331	-30	-331	310	44	16	34	113	51	92	51	-1.75026	0.00236	1.15817	0.46524
	GR_00378	-51.4225	80.6894	15	1239	-197	48	12	11780	11	-374	385	-118	-332	-31	-332	316	44	17	32	114	53	94	53	-1.76434	0.02497	1.17225	0.44263
	GR_00379	-50.8354	80.6894	15	1237	-197	49	12	11768	11	-374	385	-118	-331	-31	-331	317	44	17	32	114	54	93	54	-1.76049	0.02327	1.1684	0.44433
	GR_00380	-50.2483	80.6894	15	1226	-196	49	12	11748	11	-372	383	-117	-330	-31	-330	315	44	17	32	113	54	93	54	-1.75547	0.02335	1.16338	0.44425
	GR_00381	-49.6612	80.6894	15	1207	-195	50	13	11712	12	-371	383	-117	-329	-30	-329	313	43	17	31	112	54	93	54	-1.74563	0.02163	1.15354	0.44597
	GR_00382	-49.0741	80.6894	15	1187	-195	51	13	11674	12	-371	383	-117	-328	-30	-328	314	43	17	30	112	55	93	55	-1.74404	0.02379	1.15195	0.44381
	GR_00383	-48.487	80.6894	15	1139	-192	51	13	11633	14	-368	382	-115	-325	-29	-325	307	42	17	30	109	54	90	54	-1.73138	0.01458	1.13929	0.45302
	GR_00384	-47.8999	80.6894	15	1120	-192	52	13	11616	14	-367	381	-51	-324	-28	-324	305	42	17	30	108	54	90	54	-1.678	-0.0081	1.08591	0.4757
	GR_00385	-47.3128	80.6894	15	1172	-194	52	13	11623	11	-370	381	-117	-326	-31	-326	316	43	18	29	112	57	92	57	-1.74218	0.03459	1.15009	0.43301
	GR_00386	-46.7257	80.6894	15	1186	-195	52	13	11614	10	-371	381	-118	-327	-32	-327	321	43	18	29	112	58	93	58	-1.74748	0.03992	1.15539	0.42768
	GR_00387	-46.1385	80.6894	15	1214	-197	52	13	11617	9	-372	381	-119	-328	-33	-328	330	44	19	28	115	61	95	61	-1.7578	0.06099	1.16571	0.40661
	GR_00388	-45.5514	80.6894	15	1261	-199	52	13	11612	6	-374	380	-123	-330	-36	-330	340	45	19	27	118	63	97	63	-1.77308	0.07851	1.18099	0.38909
	GR_00389	-44.9643	80.6894	15	1258	-199	52	13	11575	6	-374	380	-123	-330	-36	-330	342	45	20	27	118	64	98	64	-1.77439	0.08706	1.1823	0.38054
	GR_00390	-44.3772	80.6894	15	1300	-202	52	13	11578	4	-376	380	-125	-332	-38	-332	353	46	21	26	121	67	100	67	-1.78959	0.10985	1.1975	0.35775
	GR_00391	-43.7901	80.6894	15	1349	-204	52	13	11578	1	-378	379	-128	-334	-41	-334	367	47	22	25	124	71	103	71	-1.80658	0.13787	1.21449	0.32973
	GR_00392	-43.203	80.6894	15	1378	-206	52	13	11577	0	-380	380	-130	-336	-43	-336	373	47	22	25	126	73	105	73	-1.81699	0.14723	1.2249	0.32037
	GR_00393	-42.6159	80.6894	15	1468	-210	51	13	11607	-4	-384	380	-134	-328	-46	-340	396	49	24	23	132	78	110	79	-1.84112	0.19438	1.24903	0.27322
	GR_00394	-42.0288	80.6894	15	1565	-215	51	13	11611	-9	-388	379	-140	-260	-51	-345	418	51	26	23	138	84	115	85	-1.8298	0.23484	1.23771	0.23276
	GR_00395	-41.4417	80.6894	15	1671	-221	50	13	11640	-14	-394	380	-145	-266	-56	-351	444	54	28	22	145	90	121	91	-1.86763	0.28531	1.27554	0.18229
	GR_00396	-40.8545	80.6894	15	1771	-225	49	12	11671	-19	-398	379	-150	-270	-60	-355	469	56	30	21	152	96	126	97	-1.90314	0.33261	1.31105	0.13499
	GR_00397	-40.2674	80.6894	15	1823	-228	49	12	11687	-22	-401	379	-152	-273	-63	-358	483	57	31	20	155	100	129	102	-1.92268	0.3604	1.33059	0.1072
	GR_00398	-39.6803	80.6894	15	1820	-229	49	12	11675	-22	-401	379	-153	-273	-63	-358	483	57	31	21	156	100	128	102	-1.92167	0.35791	1.32958	0.10969
	GR_00399	-39.0932	80.6894	15	1783	-227	50	13	11621	-21	-400	379	-152	-272	-63	-356	481	56	31	20	154	100	128	102	-1.91094	0.35624	1.31885	0.11136
	GR_00400	-38.5061	80.6894	15	1705	-224	50	13	11604	-19	-396	377	-149	-268	-60	-353	466	55	30	21	150	96	125	99	-1.89006	0.3307	1.29797	0.1369
	GR_00401	-37.919	80.6894	15	1637	-222	51	13	11549	-17	-394	377	-147	-266	-59	-350	452	53	29	21	146	93	121	96	-1.87494	0.30493	1.28285	0.16267
	GR_00402	-37.3319	80.6894	15	1543	-218	53	14	11559	-14	-390	376	-143	-262	-55	-347	433	51	28	21	141	89	117	92	-1.8438	0.27107	1.25171	0.19653
	GR_00403	-36.7448	80.6894	15	1485	-216	53	14	11513	-12	-388	376	-140	-259	-53	-344	424	50	27	21	138	87	115	91	-1.82976	0.25459	1.23767	0.21301
	GR_00404	-36.1576	80.6894	15	1395	-213	54	14	11459	-10	-385	375	-137	-256	-51	-340	406	48	26	22	133	83	111	86	-1.8077	0.22186	1.21561	0.24574
	GR_00405	-35.5705	80.6894	15	1297	-208	56	14	11464	-5	-380	375	-133	-251	-47	-336	388	46	24	22	128	79	107	82	-1.77605	0.18007	1.18396	0.28753
	GR_00406	-34.9834	80.6894	15	1185	-204	57	15	11417	-2	-376	374	-128	-247	-43	-331	368	44	22	22	122	74	102	78	-1.74341	0.14229	1.15132	0.32531
	GR_00407	-34.3963	80.6894	15	1122	-202	58	15	11416	0	-374	374	-126	-244	-41	-329	355	43	21	23	119	71	99	75	-1.72594	0.11519	1.13385	0.35241
	GR_00408	-33.8092	80.6894	15	1074	-200	58	15	11405	1	-372	373	-124	-243	-40	-327	347	41	21	23	116	70	98	74	-1.71819	0.10653	1.1261	0.36107
	GR_00409	-33.2221	80.6894	15	1025	-198	59	15	11392	3	-370	373	-122	-240	-38	-325	338	40	20	22	113	68	95	72	-1.70502	0.08789	1.11293	0.37971
	GR_00410	-32.635	80.6894	15	947	-195	60	16	11390	6	-367	373	-119	-238	-35	-322	324	39	19	23	109	65	91	69	-1.67908	0.05985	1.08699	0.40775
	GR_00411	-32.0479	80.6894	15	911	-194	60	16	11382	7	-366	373	-117	-236	-34	-320	315	38	18	23	106	62	90	67	-1.67014	0.04279	1.07805	0.42481
	GR_00412	-31.4608	80.6894	15	906	-194	61	16	11418	8	-366	374	-118	-236	-33	-321	312	38	18	23	105	62	89	66	-1.66777	0.03537	1.07568	0.43223
	GR_00413	-30.8736	80.6894	15	909	-195	61	16	11479	8	-367	375	-118	-237	-33	-322	310	37	17	24	104	61	88	66	-1.66795	0.02264	1.07586	0.44496
	GR_00414	-30.2865	80.6894	15	917	-197	64	16	11510	8	-370	378	-119	-240	-35	-324	302	37	17	22	100	61	86	66	-1.67454	0.01237	1.08245	0.45523
	GR_00415	-29.6994	80.6894	15	917	-199	68	17	11528	9	-373	382	-57	-242	-37	-327	292	36	17	20	93	62	85	66	-1.62733	-0.01969	1.03524	0.48729
	GR_00416	-29.1123	80.6894	15	891	-199	71	18	11587	12	-375	387	-56	-151	-36	-327	276	35	17	20	89	59	81	63	-1.56319	-0.05218	0.9711	0.51978
	GR_00417	-28.5252	80.6894	15	861	-198	71	18	11637	14	-375	389	-55	-149	-34	-327	271	34	16	20	87	58	80	62	-1.55761	-0.06658	0.96552	0.53418
	GR_00418	-27.9381	80.6894	15	807	-195	71	18	11651	16	-372	388	-52	-146	-31	-324	259	33	15	21	84	54	76	60	-1.53835	-0.09211	0.94626	0.55971
	GR_00419	-27.351	80.6894	15	646	-187	71	18	11651	24	-364	388	-44	-138	-23	-316	234	30	13	22	77	48	69	53	-1.49253	-0.14446	0.90044	0.61206
	GR_00420	-26.7639	80.6894	15	539	-182	71	18	11694	30	-359	389	-38	-132	-17	-310	215	28	11	24	72	42	64	49	-1.45662	-0.19153	0.86453	0.65913
	GR_00421	-26.1767	80.6894	15	366	-173	70	18	11678	38	-350	388	-29	-123	-8	-301	190	25	9	25	64	36	56	43	-1.40878	-0.24098	0.81669	0.70858
	GR_00422	-25.5896	80.6894	15	377	-173	71	18	11750	38	-351	389	-28	-124	-8	-303	191	25	9	25	65	36	57	43	-1.40921	-0.24462	0.81712	0.71222
	GR_00423	-25.0025	80.6894	15	917	-202	72	18	11950	15	-381	396	-54	-152	-33	-332	262	32	15	19	84	54	76	62	-1.57063	-0.09423	0.97854	0.56183
	GR_00424	-23.8283	80.6894	15	17	-154	71	18	11824	58	-333	391	-9	-103	13	-284	140	18	5	29	49	23	41	30	-1.29705	-0.36624	0.70496	0.83384
	GR_00425	-23.2412	80.6894	15	13	-154	71	18	11865	59	-332	391	-7	-103	14	-283	138	18	5	30	49	22	40	30	-1.29058	-0.3735	0.69849	0.8411
	GR_00426	-22.6541	80.6894	15	656	-187	72	18	12085	32	-367	399	-38	-136	-16	-319	214	26	11	21	70	41	62	50	-1.48314	-0.20306	0.89105	0.67066
	GR_00427	-22.067	80.6894	15	965	-203	72	17	12198	19	-383	402	-53	-152	-30	-335	256	31	14	20	82	51	74	60	-1.57322	-0.1235	0.98113	0.5911
	GR_00428	-21.4799	80.6894	15	978	-203	73	18	12249	21	-384	405	-52	-151	-29	-336	257	30	14	19	82	51	74	60	-1.56732	-0.12752	0.97523	0.59512
	GR_00429	-20.8927	80.6894	15	905	-199	72	17	12273	25	-379	404	-47	-147	-24	-331	246	29	13	21	80	48	71	57	-1.54537	-0.15425	0.95328	0.62185
	GR_00430	-20.3056	80.6894	15	861	-196	72	17	12303	29	-376	405	-44	-144	-20	-328	241	28	12	21	78	45	69	57	-1.52733	-0.1737	0.93524	0.6413
	GR_00431	-19.7185	80.6894	15	970	-201	72	17	12360	25	-380	405	-48	-148	-24	-333	257	30	13	21	84	49	74	60	-1.55132	-0.14497	0.95923	0.61257
	GR_00432	-19.1314	80.6894	15	1151	-209	72	17	12398	19	-388	407	-56	-156	-31	-342	290	33	16	20	93	58	84	67	-1.59905	-0.08156	1.00696	0.54916
	GR_00433	-18.5443	80.6894	15	978	-199	72	17	12408	29	-377	406	-45	-146	-20	-331	267	31	13	22	88	50	78	61	-1.53549	-0.14394	0.9434	0.61154
	GR_00434	-17.9572	80.6894	15	785	-187	71	17	12360	39	-364	403	-34	-134	-9	-319	246	29	12	25	84	45	72	53	-1.47026	-0.19009	0.87817	0.65769
	GR_00435	-16.783	80.6894	15	116	-148	69	17	12092	71	-322	393	1	-96	26	-278	175	23	6	34	64	27	51	33	-1.25225	-0.35637	0.66016	0.82397
	GR_00436	46.6251	80.6894	15	208	-105	61	22	7470	42	-234	276	-32	-103	-3	-191	268	33	14	24	90	44	87	64	-1.09298	-0.00722	0.50089	0.47482
	GR_00437	47.2122	80.6894	15	83	-100	62	22	7525	48	-231	279	-27	-98	2	-187	248	31	12	26	84	40	81	59	-1.06125	-0.05689	0.46916	0.52449
	GR_00438	50.1478	80.6894	15	239	-117	65	22	8031	40	-255	295	-9	-110	-9	-210	258	32	13	25	86	42	86	61	-1.12493	-0.05587	0.53284	0.52347
	GR_00439	50.7349	80.6894	15	405	-128	66	22	8164	32	-267	299	-18	-120	-18	-222	281	34	15	23	92	49	92	67	-1.18487	-0.00814	0.59278	0.47574
	GR_00440	56.0189	80.6894	15	306	-143	70	21	9404	36	-294	330	-22	-119	-19	-251	270	30	14	20	82	47	66	69	-1.26666	-0.07536	0.67457	0.54296
	GR_00441	56.606	80.6894	15	221	-141	71	21	9556	40	-295	335	-18	-115	-15	-251	264	29	13	21	79	44	63	68	-1.25247	-0.10584	0.66038	0.57344
	GR_00442	59.5415	80.6894	15	47	-138	72	20	10234	52	-303	355	-117	-106	-4	-256	233	25	11	22	70	39	54	60	-1.32532	-0.15478	0.73323	0.62238
	GR_00443	60.1287	80.6894	15	353	-154	71	20	10070	34	-314	348	-27	-124	-21	-271	251	27	13	21	77	44	63	62	-1.32685	-0.11964	0.73476	0.58724
	GR_00444	60.7158	80.6894	15	351	-152	70	20	9816	29	-312	341	-28	-125	-23	-267	242	27	13	22	78	42	64	57	-1.32095	-0.11656	0.72886	0.58416
	GR_00445	61.3029	80.6894	15	275	-147	70	20	9712	32	-307	339	-24	-122	-21	-262	227	26	12	24	74	39	60	52	-1.29301	-0.14515	0.70092	0.61275
	GR_00446	93.594	80.6894	15	284	-180	72	18	12073	35	-361	396	-25	-320	-22	-320	158	28	7	55	79	24	65	24	-1.48893	-0.35445	0.89684	0.82205
	GR_00447	94.1811	80.6894	15	545	-195	71	17	12052	21	-374	395	-40	-335	-36	-335	186	32	9	55	91	28	77	28	-1.56935	-0.29211	0.97726	0.75971
	GR_00448	94.7682	80.6894	15	652	-201	71	17	12084	15	-380	395	-45	-341	-42	-341	197	34	9	55	96	29	83	29	-1.59874	-0.2723	1.00665	0.7399
	GR_00449	95.3554	80.6894	15	671	-203	72	18	12084	14	-382	396	-46	-309	-43	-343	207	35	9	52	99	30	86	31	-1.58755	-0.25674	0.99546	0.72434
	GR_00450	95.9425	80.6894	15	555	-196	72	18	12114	21	-376	397	-40	-304	-36	-337	197	33	9	51	93	30	81	31	-1.55998	-0.27343	0.96789	0.74103
	GR_00451	96.5296	80.6894	15	320	-184	73	18	12130	34	-365	399	-28	-325	-24	-325	182	30	9	49	85	29	73	29	-1.5231	-0.30476	0.93101	0.77236
	GR_00452	97.1167	80.6894	15	48	-170	75	18	12163	49	-352	401	-13	-310	-10	-310	160	26	8	49	75	26	63	26	-1.44735	-0.36241	0.85526	0.83001
	GR_00453	-94.2817	80.1023	15	523	-220	58	12	14679	30	-428	458	-40	-373	-14	-385	122	25	4	65	65	12	57	13	-1.7469	-0.45362	1.15481	0.92122
	GR_00454	-93.6946	80.1023	15	690	-227	55	12	14657	23	-433	456	-47	-391	-21	-391	132	27	4	64	70	13	62	13	-1.7936	-0.41939	1.20151	0.88699
	GR_00455	-93.1075	80.1023	15	760	-230	54	11	14675	20	-434	454	-49	-380	-23	-394	137	27	5	62	70	15	63	16	-1.81034	-0.39714	1.21825	0.86474
	GR_00456	-92.5204	80.1023	15	1137	-246	47	10	14540	1	-444	445	-67	-392	-40	-408	165	31	6	61	82	19	75	20	-1.90621	-0.30735	1.31412	0.77495
	GR_00457	-91.9332	80.1023	15	1222	-249	46	10	14584	-1	-446	445	-69	-395	-43	-412	172	31	7	57	84	21	76	23	-1.93294	-0.27781	1.34085	0.74541
	GR_00458	-91.3461	80.1023	15	1063	-242	48	10	14733	8	-441	449	-61	-406	-33	-406	157	29	6	56	77	19	70	19	-1.9051	-0.31885	1.31301	0.78645
	GR_00459	-90.759	80.1023	15	693	-225	54	11	15025	30	-431	461	-41	-393	-13	-393	126	24	5	61	64	15	57	15	-1.7996	-0.42566	1.20751	0.89326
	GR_00460	-90.1719	80.1023	10	562	-220	56	11	15316	42	-429	471	-32	-389	-4	-389	121	22	5	55	59	15	53	15	-1.84627	-0.34347	1.25418	0.81107
	GR_00461	-89.5848	80.1023	10	278	-207	60	12	15518	58	-420	478	-18	-379	11	-379	101	18	4	58	50	12	44	12	-1.76743	-0.41749	1.17534	0.88509
	GR_00462	-88.4106	80.1023	15	1	-195	63	13	15675	74	-409	483	-4	-368	26	-368	75	14	2	64	40	8	35	8	-1.61749	-0.60452	1.0254	1.07212
	GR_00463	-86.0621	80.1023	10	294	-208	59	12	16144	68	-423	491	-13	-384	21	-384	91	15	3	53	42	11	37	11	-1.78246	-0.4445	1.19037	0.9121
	GR_00464	-85.475	80.1023	10	202	-203	61	12	16072	72	-418	490	-8	-378	24	-378	87	14	3	52	41	11	36	11	-1.75514	-0.45526	1.16305	0.92286
	GR_00465	-84.8879	80.1023	10	237	-203	60	12	15933	69	-417	486	-10	-377	22	-377	89	15	3	55	42	11	37	11	-1.75037	-0.45146	1.15828	0.91906
	GR_00466	-84.3008	80.1023	10	114	-196	62	12	15755	73	-410	483	-5	-370	26	-370	85	14	3	51	40	11	35	11	-1.72226	-0.45356	1.13017	0.92116
	GR_00467	-82.5395	80.1023	15	13	-188	64	13	15357	75	-400	475	-1	-357	27	-357	80	14	3	62	40	9	35	9	-1.58291	-0.59052	0.99082	1.05812
	GR_00468	-81.9524	80.1023	15	369	-202	60	12	15362	60	-413	473	-15	-372	13	-372	114	18	5	50	51	15	44	15	-1.69596	-0.48238	1.10387	0.94998
	GR_00469	-81.3652	80.1023	15	409	-203	59	12	15262	57	-413	470	-17	-371	11	-371	120	19	5	48	54	16	47	16	-1.70538	-0.46036	1.11329	0.92796
	GR_00470	-80.7781	80.1023	15	700	-214	56	12	15221	44	-422	466	-29	-382	-1	-382	155	22	7	44	64	22	56	22	-1.77854	-0.37805	1.18645	0.84565
	GR_00471	-80.191	80.1023	15	921	-223	54	11	15206	35	-430	465	-38	-391	-9	-391	184	25	9	39	73	27	64	27	-1.84438	-0.30885	1.25229	0.77645
	GR_00472	-79.6039	80.1023	15	1307	-238	50	10	15207	18	-443	461	-53	-406	-25	-406	237	30	12	36	89	38	78	38	-1.94529	-0.1955	1.3532	0.6631
	GR_00473	-79.0168	80.1023	15	1574	-249	47	10	15157	7	-452	459	-64	-416	-36	-416	282	34	15	32	101	47	89	47	-2.01802	-0.09878	1.42593	0.56638
	GR_00474	-78.4297	80.1023	15	1800	-257	44	9	15139	-2	-459	457	-73	-424	-44	-424	323	38	17	30	112	56	99	56	-2.07885	-0.01929	1.48676	0.48689
	GR_00475	-77.8426	80.1023	15	1691	-251	46	10	14978	1	-452	453	-69	-417	-41	-417	304	36	16	31	107	51	95	51	-2.03436	-0.05471	1.44227	0.52231
	GR_00476	-77.2555	80.1023	15	1879	-258	44	9	14901	-7	-457	450	-76	-422	-49	-422	338	39	18	28	116	59	103	59	-2.08548	0.01719	1.49339	0.45041
	GR_00477	-76.6683	80.1023	15	1828	-254	45	10	14784	-5	-452	447	-74	-417	-46	-417	330	39	18	29	114	57	101	57	-2.05389	0.0037	1.4618	0.4639
	GR_00478	-76.0812	80.1023	15	1749	-249	46	10	14628	-3	-446	443	-70	-411	-44	-411	317	37	17	30	110	54	97	54	-2.0216	-0.02299	1.42951	0.49059
	GR_00479	-75.4941	80.1023	15	1396	-231	50	11	14375	10	-428	438	-56	-391	-30	-391	262	32	14	32	94	44	83	44	-1.90844	-0.12256	1.31635	0.59016
	GR_00480	-74.907	80.1023	15	873	-206	56	12	14062	31	-403	434	-34	-363	-10	-363	187	25	9	37	72	29	63	29	-1.74293	-0.2797	1.15084	0.7473
	GR_00481	-74.3199	80.1023	15	1572	-235	48	11	14150	2	-428	430	-62	-392	-37	-392	292	35	16	29	101	51	90	51	-1.93759	-0.05089	1.3455	0.51849
	GR_00482	-73.7328	80.1023	15	1407	-225	50	11	13937	8	-417	425	-55	-381	-31	-381	266	32	15	29	93	46	82	46	-1.88128	-0.09466	1.28919	0.56226
	GR_00483	-73.1457	80.1023	15	661	-190	58	13	13540	38	-382	420	-24	-342	-2	-342	160	22	8	39	63	24	55	24	-1.64095	-0.32342	1.04886	0.79102
	GR_00484	-72.5586	80.1023	15	632	-187	58	13	13383	39	-377	416	-23	-337	-1	-337	158	22	8	37	62	24	54	24	-1.62715	-0.31752	1.03506	0.78512
	GR_00485	-71.9715	80.1023	15	421	-175	60	14	13148	47	-364	411	-14	-324	7	-324	136	20	7	39	55	21	48	21	-1.55312	-0.35921	0.96103	0.82681
	GR_00486	-66.6874	80.1023	15	1	-147	65	16	12319	67	-329	396	3	-287	24	-287	109	17	4	45	48	14	40	14	-1.36196	-0.44549	0.76987	0.91309
	GR_00487	-66.1003	80.1023	15	5	-148	65	16	12337	67	-330	397	3	-267	24	-288	116	18	5	45	50	15	42	16	-1.3556	-0.43413	0.76351	0.90173
	GR_00488	-65.5132	80.1023	15	14	-149	65	16	12341	67	-332	399	2	-268	23	-289	120	19	5	45	53	15	44	16	-1.3615	-0.42982	0.76941	0.89742
	GR_00489	-64.9261	80.1023	15	34	-150	65	16	12384	67	-334	401	1	-291	23	-291	127	20	5	47	56	17	46	17	-1.37601	-0.42689	0.78392	0.89449
	GR_00490	-64.339	80.1023	15	8	-150	65	16	12350	68	-333	401	1	-290	23	-290	127	20	5	49	57	16	47	16	-1.36861	-0.43338	0.77652	0.90098
	GR_00491	-63.7519	80.1023	15	4	-150	65	16	12358	69	-334	403	1	-291	23	-291	130	21	5	52	59	16	49	16	-1.36425	-0.43923	0.77216	0.90683
	GR_00492	-63.1648	80.1023	15	326	-165	62	15	12431	56	-347	403	-13	-306	10	-306	173	26	7	44	73	23	60	23	-1.46727	-0.34022	0.87518	0.80782
	GR_00493	-62.5777	80.1023	15	382	-168	61	15	12436	54	-350	404	-16	-309	8	-309	184	28	8	43	77	25	63	25	-1.48758	-0.31435	0.89549	0.78195
	GR_00494	-61.9906	80.1023	15	610	-177	58	14	12493	44	-359	403	-25	-319	-1	-319	217	32	10	39	87	31	72	31	-1.55946	-0.23876	0.96737	0.70636
	GR_00495	-61.4034	80.1023	15	596	-176	58	14	12423	45	-357	402	-24	-317	0	-317	218	33	10	40	88	31	72	31	-1.54865	-0.24001	0.95656	0.70761
	GR_00496	-60.8163	80.1023	15	503	-171	59	14	12323	49	-352	401	-20	-312	3	-312	205	32	9	43	85	28	69	28	-1.51379	-0.2734	0.9217	0.741
	GR_00497	-60.2292	80.1023	15	373	-165	60	15	12208	54	-345	399	-15	-304	7	-304	190	30	8	46	80	25	65	25	-1.4664	-0.30862	0.87431	0.77622
	GR_00498	-59.6421	80.1023	15	492	-169	58	14	12165	48	-348	396	-20	-308	3	-308	207	32	9	42	85	28	69	28	-1.50593	-0.26245	0.91384	0.73005
	GR_00499	-59.055	80.1023	15	747	-179	54	13	12179	38	-358	396	-30	-319	-7	-319	242	36	11	39	95	35	78	35	-1.58226	-0.18316	0.99017	0.65076
	GR_00500	-58.4679	80.1023	15	976	-188	52	13	12173	28	-367	395	-39	-328	-16	-328	278	41	14	37	106	42	86	42	-1.64144	-0.10594	1.04935	0.57354
	GR_00501	-57.8808	80.1023	15	1083	-192	50	12	12123	23	-370	393	-109	-330	-21	-330	297	43	15	36	112	46	91	46	-1.72162	-0.04566	1.12953	0.51326
	GR_00502	-57.2937	80.1023	15	1158	-194	49	12	12091	19	-372	391	-111	-333	-24	-333	307	44	16	35	114	49	92	49	-1.74027	-0.01834	1.14818	0.48594
	GR_00503	-56.7066	80.1023	15	1332	-201	47	12	12070	12	-378	390	-118	-339	-31	-339	339	48	18	33	124	55	100	55	-1.78578	0.04678	1.19369	0.42082
	GR_00504	-56.1194	80.1023	15	1453	-205	45	11	12046	7	-382	389	-123	-343	-35	-343	359	50	19	33	130	59	104	59	-1.81803	0.08347	1.22594	0.38413
	GR_00505	-55.5323	80.1023	15	1526	-208	44	11	12006	3	-384	387	-125	-345	-38	-345	373	51	20	31	133	63	107	63	-1.83913	0.11859	1.24704	0.34901
	GR_00506	-54.9452	80.1023	15	1559	-208	44	11	11952	1	-385	386	-128	-346	-40	-346	380	52	20	32	136	64	109	64	-1.84299	0.1268	1.2509	0.3408
	GR_00507	-54.3581	80.1023	15	1584	-209	44	11	11897	0	-385	385	-128	-345	-41	-345	384	52	21	30	136	66	109	66	-1.84908	0.14419	1.25699	0.32341
	GR_00508	-53.771	80.1023	15	1600	-209	44	11	11877	0	-385	385	-129	-346	-42	-346	389	53	21	30	137	67	111	67	-1.8518	0.15111	1.25971	0.31649
	GR_00509	-53.1839	80.1023	15	1622	-210	44	11	11825	-1	-385	384	-130	-345	-43	-345	392	53	21	31	138	67	111	67	-1.8499	0.15154	1.25781	0.31606
	GR_00510	-52.5968	80.1023	15	1680	-212	43	11	11826	-3	-387	384	-132	-347	-45	-347	403	54	22	30	141	70	114	70	-1.86691	0.17822	1.27482	0.28938
	GR_00511	-52.0097	80.1023	15	1778	-216	42	10	11836	-7	-391	384	-137	-351	-49	-351	426	56	24	28	147	76	119	76	-1.9039	0.2265	1.31181	0.2411
	GR_00512	-51.4225	80.1023	15	1850	-219	42	10	11843	-10	-393	383	-140	-354	-51	-354	441	58	25	28	151	80	122	80	-1.91894	0.25277	1.32685	0.21483
	GR_00513	-50.8354	80.1023	15	1886	-221	42	10	11796	-13	-396	383	-220	-356	-54	-356	449	58	25	26	153	82	123	82	-1.99325	0.29253	1.40116	0.17507
	GR_00514	-50.2483	80.1023	15	1882	-220	42	10	11812	-12	-395	383	-220	-355	-53	-355	450	58	26	26	153	83	123	83	-1.991	0.29864	1.39891	0.16896
	GR_00515	-49.6612	80.1023	15	1849	-219	43	11	11761	-11	-393	382	-219	-352	-53	-352	446	57	25	26	151	82	123	82	-1.97418	0.28721	1.38209	0.18039
	GR_00516	-49.0741	80.1023	15	1805	-217	44	11	11719	-10	-391	381	-217	-350	-52	-350	437	56	25	26	148	81	120	81	-1.96192	0.27466	1.36983	0.19294
	GR_00517	-48.487	80.1023	15	1735	-214	45	11	11680	-7	-388	381	-137	-346	-49	-346	427	55	25	26	144	80	118	80	-1.88579	0.23694	1.2937	0.23066
	GR_00518	-47.8999	80.1023	15	1688	-212	46	12	11655	-6	-386	380	-135	-344	-48	-344	419	54	24	26	142	78	116	78	-1.86762	0.22015	1.27553	0.24745
	GR_00519	-47.3128	80.1023	15	1656	-210	47	12	11616	-4	-384	380	-134	-342	-47	-342	415	53	24	26	140	78	115	78	-1.85619	0.21177	1.2641	0.25583
	GR_00520	-46.7257	80.1023	15	1644	-210	47	12	11617	-4	-384	380	-134	-341	-46	-341	416	53	24	26	140	79	115	79	-1.85478	0.21379	1.26269	0.25381
	GR_00521	-46.1385	80.1023	15	1647	-211	48	12	11600	-5	-384	379	-134	-342	-47	-342	419	53	25	25	140	81	115	81	-1.85927	0.22474	1.26718	0.24286
	GR_00522	-45.5514	80.1023	15	1678	-213	47	12	11597	-7	-386	379	-137	-343	-49	-343	430	54	26	24	143	84	118	84	-1.8765	0.25207	1.28441	0.21553
	GR_00523	-44.9643	80.1023	15	1713	-215	48	12	11568	-9	-387	378	-139	-344	-51	-344	441	55	27	24	146	87	120	87	-1.88317	0.26938	1.29108	0.19822
	GR_00524	-44.3772	80.1023	15	1781	-218	47	12	11605	-12	-390	378	-143	-348	-54	-348	459	57	28	23	151	91	124	91	-1.90812	0.30376	1.31603	0.16384
	GR_00525	-43.7901	80.1023	15	1872	-223	47	12	11592	-17	-395	378	-226	-353	-59	-353	485	59	30	22	158	99	129	99	-1.99817	0.37704	1.40608	0.09056
	GR_00526	-43.203	80.1023	15	1975	-228	46	12	11607	-22	-399	377	-231	-357	-63	-357	511	61	32	21	166	105	135	105	-2.02956	0.42746	1.43747	0.04014
	GR_00527	-42.6159	80.1023	15	2067	-232	45	11	11641	-26	-403	377	-236	-350	-67	-362	538	64	34	21	175	111	140	112	-2.05708	0.47367	1.46499	0.00607
	GR_00528	-42.0288	80.1023	15	2143	-236	44	11	11616	-31	-407	376	-240	-281	-72	-365	560	66	36	20	181	117	145	118	-2.04687	0.52015	1.45478	0.05255
	GR_00529	-41.4417	80.1023	15	2152	-237	45	11	11631	-31	-407	376	-242	-354	-72	-366	568	66	37	19	182	119	147	121	-2.09202	0.53563	1.49993	0.06803
	GR_00530	-40.8545	80.1023	15	2118	-236	45	11	11636	-31	-407	376	-240	-280	-71	-365	562	65	36	20	180	118	146	119	-2.04412	0.51814	1.45203	0.05054
	GR_00531	-40.2674	80.1023	15	2039	-233	46	12	11565	-29	-403	374	-238	-277	-69	-361	548	64	36	20	175	115	143	117	-2.02057	0.50159	1.42848	0.03399
	GR_00532	-39.6803	80.1023	15	1966	-230	47	12	11530	-26	-401	375	-235	-274	-67	-358	534	62	35	20	171	112	139	114	-2.00246	0.47375	1.41037	0.00615
	GR_00533	-39.0932	80.1023	15	1891	-227	48	12	11505	-24	-398	374	-152	-271	-65	-355	519	60	34	19	165	109	136	111	-1.92703	0.42644	1.33494	0.04116
	GR_00534	-38.5061	80.1023	15	1820	-225	50	13	11465	-22	-395	373	-150	-269	-63	-352	507	59	33	20	162	106	133	108	-1.90038	0.39865	1.30829	0.06895
	GR_00535	-37.919	80.1023	15	1742	-222	50	13	11414	-20	-392	372	-147	-265	-61	-349	491	57	32	20	157	102	130	105	-1.88339	0.37435	1.2913	0.09325
	GR_00536	-37.3319	80.1023	15	1673	-219	51	13	11365	-18	-389	371	-145	-262	-59	-346	480	56	31	20	155	99	128	103	-1.86503	0.35309	1.27294	0.11451
	GR_00537	-36.7448	80.1023	15	1537	-214	53	14	11355	-13	-383	370	-139	-256	-54	-340	450	53	29	21	146	93	121	97	-1.82073	0.29831	1.22864	0.16929
	GR_00538	-36.1576	80.1023	15	1479	-212	54	14	11309	-11	-381	370	-137	-254	-52	-337	439	51	28	20	142	91	118	94	-1.80723	0.27751	1.21514	0.19009
	GR_00539	-35.5705	80.1023	15	1329	-205	55	14	11288	-5	-375	370	-131	-248	-46	-331	409	48	26	21	134	84	112	88	-1.76728	0.22272	1.17519	0.24488
	GR_00540	-34.9834	80.1023	15	1271	-204	56	15	11267	-4	-372	368	-129	-246	-45	-329	398	47	25	21	131	82	109	85	-1.7489	0.20423	1.15681	0.26337
	GR_00541	-34.3963	80.1023	15	1220	-202	57	15	11232	-2	-371	369	-127	-243	-43	-326	390	46	24	21	128	79	107	84	-1.73355	0.18257	1.14146	0.28503
	GR_00542	-33.8092	80.1023	15	1111	-197	58	15	11197	1	-367	368	-123	-239	-40	-322	367	43	22	22	122	74	102	78	-1.70509	0.13797	1.113	0.32963
	GR_00543	-33.2221	80.1023	15	1039	-194	59	16	11211	4	-364	368	-119	-236	-37	-319	353	42	21	23	118	71	99	75	-1.67815	0.11011	1.08606	0.35749
	GR_00544	-32.635	80.1023	15	925	-190	60	16	11177	8	-360	368	-115	-232	-33	-315	331	40	19	23	111	65	94	71	-1.65097	0.06748	1.05888	0.40012
	GR_00545	-32.0479	80.1023	15	863	-187	61	16	11195	10	-357	367	-111	-229	-30	-312	321	39	18	23	108	64	91	69	-1.63188	0.04669	1.03979	0.42091
	GR_00546	-31.4608	80.1023	15	808	-185	61	16	11186	12	-355	367	-110	-227	-28	-310	309	38	17	24	105	61	88	66	-1.61824	0.02357	1.02615	0.44403
	GR_00547	-30.8736	80.1023	15	784	-185	62	16	11211	13	-355	368	-109	-226	-27	-309	303	37	17	23	102	59	87	65	-1.61456	0.01302	1.02247	0.45458
	GR_00548	-30.2865	80.1023	15	777	-186	65	17	11263	15	-357	372	-109	-227	-28	-311	292	36	17	22	97	59	84	64	-1.60948	-0.00442	1.01739	0.47202
	GR_00549	-29.6994	80.1023	15	774	-188	68	18	11309	16	-360	376	-49	-230	-29	-313	279	35	16	21	90	58	82	63	-1.56162	-0.04575	0.96953	0.51335
	GR_00550	-29.1123	80.1023	15	771	-189	71	18	11358	17	-363	380	-49	-231	-30	-315	271	35	16	21	88	57	80	62	-1.55988	-0.06483	0.96779	0.53243
	GR_00551	-28.5252	80.1023	15	762	-189	71	18	11390	18	-363	381	-48	-141	-29	-315	266	34	16	20	86	56	78	61	-1.51041	-0.07344	0.91832	0.54104
	GR_00552	-27.9381	80.1023	15	753	-188	71	18	11432	19	-363	382	-47	-141	-28	-315	264	34	15	20	85	55	78	61	-1.50676	-0.08291	0.91467	0.55051
	GR_00553	-27.351	80.1023	15	731	-187	71	18	11492	21	-363	384	-46	-140	-26	-315	258	33	15	21	84	53	76	60	-1.50033	-0.09729	0.90824	0.56489
	GR_00554	-26.7639	80.1023	15	679	-185	71	18	11531	24	-361	385	-43	-137	-23	-312	248	31	14	21	80	51	72	57	-1.48614	-0.12043	0.89405	0.58803
	GR_00555	-26.1767	80.1023	15	596	-181	71	18	11549	28	-357	385	-38	-132	-18	-308	230	29	12	21	75	45	67	53	-1.4597	-0.15941	0.86761	0.62701
	GR_00556	-25.5896	80.1023	15	495	-176	71	18	11579	33	-352	385	-33	-127	-13	-303	214	27	11	23	71	41	62	49	-1.42881	-0.19552	0.83672	0.66312
	GR_00557	-25.0025	80.1023	15	393	-170	71	18	11599	39	-347	386	-27	-121	-7	-298	199	25	10	22	65	38	57	46	-1.40136	-0.22377	0.80927	0.69137
	GR_00558	-24.4154	80.1023	15	308	-166	71	18	11648	45	-342	387	-22	-116	-1	-293	183	23	9	23	61	33	52	42	-1.37158	-0.26045	0.77949	0.72805
	GR_00559	-23.8283	80.1023	15	356	-168	71	18	11695	43	-345	388	-24	-118	-3	-296	187	24	9	24	63	34	54	43	-1.38177	-0.25547	0.78968	0.72307
	GR_00560	-23.2412	80.1023	15	519	-177	72	18	11801	37	-354	391	-31	-127	-10	-305	206	25	10	21	67	38	58	49	-1.42928	-0.22071	0.83719	0.68831
	GR_00561	-22.6541	80.1023	15	297	-165	71	18	11796	48	-342	390	-19	-114	2	-293	176	22	8	24	59	31	51	40	-1.36186	-0.28333	0.76977	0.75093
	GR_00562	-22.067	80.1023	10	551	-178	72	18	11917	38	-356	394	-31	-127	-9	-307	204	25	10	22	67	38	59	47	-1.4932	-0.12753	0.90111	0.59513
	GR_00563	-21.4799	80.1023	15	336	-166	71	18	11906	50	-344	394	-19	-115	3	-295	174	21	8	24	58	30	49	40	-1.36543	-0.29308	0.77334	0.76068
	GR_00564	-20.8927	80.1023	15	913	-196	73	18	12081	25	-374	399	-46	-145	-24	-326	252	30	13	20	81	48	73	60	-1.52384	-0.14378	0.93175	0.61138
	GR_00565	-20.3056	80.1023	15	191	-157	71	18	11930	59	-334	393	-10	-105	13	-286	157	19	6	26	54	25	45	35	-1.31026	-0.34094	0.71817	0.80854
	GR_00566	18.4437	80.1023	15	144	-75	43	17	6981	53	-189	242	-16	-62	20	-154	235	28	11	26	75	37	56	65	-0.98723	-0.02634	0.39514	0.49394
	GR_00567	19.0308	80.1023	15	59	-69	43	18	6843	55	-182	237	-11	-57	23	-147	227	27	10	27	72	35	52	64	-0.95034	-0.0429	0.35825	0.5105
	GR_00568	19.618	80.1023	15	212	-77	43	18	6788	48	-189	237	-19	-65	15	-153	255	29	12	24	79	41	60	71	-0.99733	0.01528	0.40524	0.45232
	GR_00569	20.2051	80.1023	15	426	-88	44	18	6751	37	-199	236	-30	-77	4	-164	291	32	15	21	88	50	69	81	-1.06064	0.09027	0.46855	0.37733
	GR_00570	20.7922	80.1023	15	521	-92	45	19	6700	32	-202	234	-34	-82	-1	-167	315	34	17	19	94	56	75	87	-1.08124	0.13805	0.48915	0.32955
	GR_00571	21.3793	80.1023	15	278	-78	45	19	6552	43	-188	231	-22	-69	10	-152	290	32	14	21	88	49	68	80	-1.00505	0.07683	0.41296	0.39077
	GR_00572	22.5535	80.1023	15	313	-79	46	20	6429	41	-187	228	-23	-71	8	-151	310	33	16	20	92	53	88	86	-1.00743	0.12332	0.41534	0.34428
	GR_00573	23.7277	80.1023	15	153	-69	46	20	6299	48	-175	223	-13	-62	17	-140	305	33	15	21	92	51	86	84	-0.95197	0.10225	0.35988	0.36535
	GR_00574	24.3148	80.1023	15	373	-80	47	20	6291	39	-186	225	-24	-74	6	-150	346	36	18	19	102	61	97	94	-1.014	0.17603	0.42191	0.29157
	GR_00575	24.902	80.1023	15	388	-80	47	21	6261	38	-185	223	-24	-74	5	-150	350	37	18	19	103	61	98	96	-1.00883	0.18413	0.41674	0.28347
	GR_00576	25.4891	80.1023	15	371	-79	47	21	6212	39	-183	222	-23	-73	6	-148	358	37	19	18	105	64	100	97	-1.00643	0.20075	0.41434	0.26685
	GR_00577	47.7993	80.1023	15	283	-108	63	22	7563	42	-239	281	-35	-105	-5	-196	281	35	14	25	95	46	93	67	-1.10268	-0.00276	0.51059	0.47036
	GR_00578	56.0189	80.1023	15	193	-132	71	21	9324	45	-284	329	-12	-110	-10	-240	274	31	14	22	83	46	66	70	-1.20881	-0.09362	0.61672	0.56122
	GR_00579	56.606	80.1023	15	148	-133	71	21	9508	47	-287	334	-109	-107	-8	-243	274	30	13	22	82	45	63	72	-1.28464	-0.07958	0.69255	0.54718
	GR_00580	93.594	80.1023	15	68	-166	73	18	12216	53	-350	403	-9	-281	-5	-307	147	25	7	53	72	22	58	23	-1.40841	-0.39682	0.81632	0.86442
	GR_00581	94.1811	80.1023	15	286	-178	73	18	12225	41	-361	402	-20	-319	-17	-319	170	29	8	52	82	26	69	26	-1.48427	-0.34434	0.89218	0.81194
	GR_00582	-95.4559	79.5152	15	77	-198	65	13	14650	53	-412	465	-18	-363	7	-363	96	21	2	70	54	7	47	7	-1.61564	-0.56235	1.02355	1.02995
	GR_00583	-94.8688	79.5152	15	234	-204	62	13	14607	46	-415	461	-25	-358	0	-369	107	23	3	74	58	9	51	10	-1.63719	-0.53379	1.0451	1.00139
	GR_00584	-94.2817	79.5152	15	515	-216	58	12	14507	32	-422	454	-37	-367	-12	-379	125	26	4	67	66	12	59	13	-1.71783	-0.45543	1.12574	0.92303
	GR_00585	-93.6946	79.5152	15	816	-228	53	11	14421	18	-430	448	-50	-390	-25	-390	148	29	5	62	76	16	68	16	-1.80847	-0.37456	1.21638	0.84216
	GR_00586	-93.1075	79.5152	15	513	-214	57	12	14627	36	-421	457	-34	-379	-9	-379	125	25	4	64	65	13	58	13	-1.72711	-0.45119	1.13502	0.91879
	GR_00587	-92.5204	79.5152	15	808	-227	53	11	14551	21	-429	450	-47	-390	-22	-390	143	28	5	65	73	16	66	16	-1.79604	-0.39364	1.20395	0.86124
	GR_00588	-91.9332	79.5152	15	259	-203	61	13	14882	52	-413	465	-20	-370	6	-370	101	21	3	69	55	9	48	9	-1.6474	-0.53597	1.05531	1.00357
	GR_00589	-91.3461	79.5152	15	971	-233	50	11	14622	16	-433	449	-53	-382	-27	-397	153	29	6	62	77	18	69	19	-1.83144	-0.35287	1.23935	0.82047
	GR_00590	-90.759	79.5152	15	1035	-236	49	10	14686	14	-435	449	-55	-385	-28	-399	161	29	6	56	78	19	70	20	-1.86306	-0.3282	1.27097	0.7958
	GR_00591	-90.1719	79.5152	15	584	-216	56	12	15117	42	-424	466	-31	-384	-3	-384	125	23	5	59	62	15	55	15	-1.75054	-0.44637	1.15845	0.91397
	GR_00592	-89.5848	79.5152	15	1246	-245	48	10	15479	18	-452	470	-56	-405	-26	-416	211	31	10	43	88	30	79	31	-1.95997	-0.24304	1.36788	0.71064
	GR_00593	-88.9977	79.5152	15	778	-225	54	11	15650	42	-436	478	-34	-398	-4	-398	157	24	7	45	68	21	60	21	-1.84265	-0.37582	1.25056	0.84342
	GR_00594	-88.4106	79.5152	15	563	-215	57	11	15670	53	-427	480	-24	-388	6	-388	133	21	5	49	60	17	53	17	-1.77465	-0.44602	1.18256	0.91362
	GR_00595	-87.8235	79.5152	15	854	-228	53	11	15830	42	-439	481	-36	-402	-4	-402	163	23	8	43	68	24	60	24	-1.86603	-0.3581	1.27394	0.8257
	GR_00596	-87.2364	79.5152	15	11	-191	63	13	15704	79	-405	484	0	-364	30	-364	75	14	2	62	39	8	34	8	-1.60093	-0.6073	1.00884	1.0749
	GR_00597	-86.6492	79.5152	15	387	-207	59	12	15896	65	-421	486	-15	-382	17	-382	109	17	4	50	50	14	44	14	-1.72495	-0.5038	1.13286	0.9714
	GR_00598	-86.0621	79.5152	16	1	-190	63	12	15856	82	-405	487	2	-364	33	-364	72	13	2	59	37	8	32	8	-1.59627	-0.63119	1.00418	1.09879
	GR_00599	-84.8879	79.5152	15	147	-194	62	12	15732	75	-408	483	-4	-367	27	-367	89	15	3	55	42	11	37	11	-1.64073	-0.56345	1.04864	1.03105
	GR_00600	-84.3008	79.5152	10	157	-193	62	12	15621	74	-406	480	-4	-365	26	-365	91	15	3	58	44	11	38	11	-1.6899	-0.46566	1.09781	0.93326
	GR_00601	-83.7137	79.5152	10	341	-200	60	12	15543	65	-412	477	-11	-372	18	-372	108	17	4	50	50	14	43	14	-1.74736	-0.40187	1.15527	0.86947
	GR_00602	-83.1266	79.5152	16	584	-210	57	12	15490	55	-420	475	-21	-380	8	-380	138	20	6	47	59	18	52	18	-1.73412	-0.45283	1.14203	0.92043
	GR_00603	-82.5395	79.5152	15	750	-216	55	11	15411	47	-425	472	-28	-386	1	-386	159	22	7	42	66	23	57	23	-1.79881	-0.37395	1.20672	0.84155
	GR_00604	-81.9524	79.5152	16	290	-195	61	12	15205	65	-405	470	-9	-363	18	-363	111	18	4	51	51	14	44	14	-1.63944	-0.52048	1.04735	0.98808
	GR_00605	-81.3652	79.5152	15	264	-192	61	13	15115	66	-403	469	-8	-360	19	-360	110	18	4	51	51	14	44	14	-1.63599	-0.49908	1.0439	0.96668
	GR_00606	-80.7781	79.5152	10	62	-182	64	13	14923	73	-393	466	0	-349	25	-349	89	16	3	62	45	9	38	9	-1.61598	-0.47284	1.02389	0.94044
	GR_00607	-80.191	79.5152	15	580	-204	58	12	14999	51	-412	463	-21	-371	5	-371	148	22	7	45	63	21	55	21	-1.72238	-0.39805	1.13029	0.86565
	GR_00608	-79.6039	79.5152	15	1044	-223	53	11	15022	31	-429	460	-40	-390	-13	-390	208	28	10	39	82	32	71	32	-1.84971	-0.26513	1.25762	0.73273
	GR_00609	-79.0168	79.5152	15	1238	-231	51	11	14965	22	-435	457	-48	-396	-21	-396	237	30	12	36	89	38	78	38	-1.89974	-0.19898	1.30765	0.66658
	GR_00610	-78.4297	79.5152	15	1232	-229	51	11	14884	22	-432	454	-47	-394	-21	-394	235	30	12	35	88	38	77	38	-1.89248	-0.19605	1.30039	0.66365
	GR_00611	-77.8426	79.5152	15	985	-216	55	12	14691	32	-420	452	-37	-380	-12	-380	201	27	10	40	79	30	69	30	-1.80081	-0.27811	1.20872	0.74571
	GR_00612	-77.2555	79.5152	15	511	-194	60	13	14418	50	-398	448	-17	-355	6	-355	145	22	6	44	62	20	54	20	-1.6577	-0.39867	1.06561	0.86627
	GR_00613	-76.6683	79.5152	15	352	-185	62	13	14245	56	-389	445	-11	-320	12	-345	126	20	5	49	56	16	48	17	-1.58272	-0.45025	0.99063	0.91785
	GR_00614	-76.0812	79.5152	16	184	-175	64	14	14054	63	-378	441	-3	-309	18	-334	109	18	4	50	50	13	43	14	-1.50775	-0.50646	0.91566	0.97406
	GR_00615	-75.4941	79.5152	15	849	-203	56	12	14118	35	-402	437	-31	-361	-7	-361	188	26	9	38	73	29	64	29	-1.72981	-0.28659	1.13772	0.75419
	GR_00616	-74.907	79.5152	15	409	-181	61	14	13825	52	-380	432	-12	-337	9	-337	133	20	6	43	56	18	49	18	-1.58408	-0.40427	0.99199	0.87187
	GR_00617	-74.3199	79.5152	15	504	-184	60	14	13695	48	-380	428	-16	-338	5	-338	145	21	7	41	60	21	52	21	-1.60156	-0.3688	1.00947	0.8364
	GR_00618	-73.7328	79.5152	15	555	-183	59	13	13557	45	-377	422	-18	-336	4	-336	151	22	7	42	61	22	54	22	-1.60081	-0.35708	1.00872	0.82468
	GR_00619	-64.339	79.5152	15	44	-146	65	16	12157	68	-327	395	2	-285	23	-285	133	20	5	45	58	17	47	17	-1.35705	-0.41501	0.76496	0.88261
	GR_00620	-63.7519	79.5152	15	149	-151	64	16	12212	65	-332	397	-2	-291	20	-291	150	22	6	44	63	20	52	20	-1.38719	-0.38375	0.7951	0.85135
	GR_00621	-63.1648	79.5152	15	288	-157	62	15	12210	59	-338	397	-8	-297	14	-297	169	25	7	42	70	23	57	23	-1.43263	-0.34067	0.84054	0.80827
	GR_00622	-62.5777	79.5152	15	429	-164	60	15	12225	53	-344	397	-14	-304	8	-304	188	28	8	43	77	26	63	26	-1.46914	-0.30356	0.87705	0.77116
	GR_00623	-61.9906	79.5152	15	580	-170	58	14	12279	47	-350	397	-20	-311	2	-311	216	32	10	39	86	31	70	31	-1.52326	-0.24097	0.93117	0.70857
	GR_00624	-61.4034	79.5152	15	738	-177	56	14	12254	41	-356	397	-27	-317	-4	-317	240	35	12	37	93	36	76	36	-1.56709	-0.18488	0.975	0.65248
	GR_00625	-60.8163	79.5152	15	895	-183	54	13	12248	34	-361	395	-98	-323	-10	-323	264	38	13	36	101	40	82	40	-1.65771	-0.1197	1.06562	0.5873
	GR_00626	-60.2292	79.5152	15	1018	-188	52	13	12223	29	-365	394	-103	-327	-15	-327	288	41	15	35	108	45	88	45	-1.69123	-0.06722	1.09914	0.53482
	GR_00627	-59.6421	79.5152	15	1065	-188	51	12	12145	27	-366	393	-105	-328	-17	-328	294	42	15	36	111	45	90	45	-1.70059	-0.0598	1.1085	0.5274
	GR_00628	-59.055	79.5152	15	1067	-187	51	13	12082	26	-365	391	-104	-326	-18	-326	298	43	15	37	113	45	90	45	-1.68893	-0.05602	1.09684	0.52362
	GR_00629	-58.4679	79.5152	15	1092	-188	50	12	12023	24	-365	389	-104	-326	-19	-326	301	43	15	35	113	47	91	47	-1.70268	-0.04008	1.11059	0.50768
	GR_00630	-57.8808	79.5152	15	1177	-190	49	12	11969	21	-368	389	-107	-328	-22	-328	315	45	16	35	118	49	94	49	-1.71852	-0.01432	1.12643	0.48192
	GR_00631	-57.2937	79.5152	15	1266	-193	48	12	11934	16	-370	386	-111	-331	-25	-331	330	47	17	34	122	52	97	52	-1.73953	0.01905	1.14744	0.44855
	GR_00632	-56.7066	79.5152	15	1385	-198	46	11	11883	11	-374	385	-115	-335	-31	-335	355	49	19	33	129	58	103	58	-1.77814	0.0717	1.18605	0.3959
	GR_00633	-56.1194	79.5152	15	1497	-201	45	11	11860	7	-377	384	-119	-338	-35	-338	375	52	20	32	135	62	107	62	-1.80107	0.10947	1.20898	0.35813
	GR_00634	-55.5323	79.5152	15	1567	-204	44	11	11844	3	-380	383	-122	-341	-38	-341	389	53	21	31	138	66	110	66	-1.82351	0.14147	1.23142	0.32613
	GR_00635	-54.9452	79.5152	15	1604	-205	43	11	11768	2	-379	381	-125	-341	-39	-341	394	54	21	32	141	66	112	66	-1.82518	0.15026	1.23309	0.31734
	GR_00636	-54.3581	79.5152	15	1629	-205	43	11	11715	0	-380	380	-125	-341	-41	-341	400	54	22	30	141	69	112	69	-1.8347	0.17118	1.24261	0.29642
	GR_00637	-53.771	79.5152	15	1650	-206	43	11	11700	0	-380	380	-126	-341	-41	-341	405	55	22	30	142	70	114	70	-1.83599	0.1776	1.2439	0.29
	GR_00638	-53.1839	79.5152	15	1676	-207	43	11	11697	-1	-381	380	-127	-341	-42	-341	412	55	23	29	144	72	115	72	-1.84395	0.19384	1.25186	0.27376
	GR_00639	-52.5968	79.5152	15	1705	-208	43	11	11650	-2	-382	380	-129	-342	-44	-342	415	55	23	29	144	73	116	73	-1.84993	0.19959	1.25784	0.26801
	GR_00640	-52.0097	79.5152	15	1750	-209	43	11	11643	-4	-383	379	-130	-343	-46	-343	427	56	24	28	147	76	119	76	-1.86049	0.22337	1.2684	0.24423
	GR_00641	-51.4225	79.5152	15	1796	-211	42	11	11620	-6	-385	379	-209	-345	-48	-345	438	57	25	27	150	79	121	79	-1.93416	0.2722	1.34207	0.1954
	GR_00642	-50.8354	79.5152	15	1826	-213	43	11	11608	-8	-386	378	-211	-346	-49	-346	445	58	25	27	153	81	122	81	-1.93826	0.28027	1.34617	0.18733
	GR_00643	-50.2483	79.5152	15	1848	-214	43	11	11599	-9	-386	377	-213	-346	-50	-346	452	58	26	26	154	84	123	84	-1.94626	0.29916	1.35417	0.16844
	GR_00644	-49.6612	79.5152	15	1876	-215	43	11	11589	-10	-387	377	-214	-347	-52	-347	459	59	26	26	156	85	126	85	-1.95235	0.30856	1.36026	0.15904
	GR_00645	-49.0741	79.5152	15	1890	-215	43	11	11571	-11	-388	377	-215	-347	-52	-347	465	59	27	25	157	88	126	88	-1.95881	0.32528	1.36672	0.14232
	GR_00646	-48.487	79.5152	15	1899	-216	43	11	11562	-12	-389	377	-216	-348	-53	-348	470	59	28	24	158	90	127	90	-1.96819	0.34091	1.3761	0.12669
	GR_00647	-47.8999	79.5152	15	1924	-218	44	11	11571	-13	-390	377	-218	-349	-54	-349	479	60	28	24	160	92	129	92	-1.97262	0.34854	1.38053	0.11906
	GR_00648	-47.3128	79.5152	15	1952	-219	44	11	11541	-14	-391	377	-220	-350	-56	-350	489	61	29	24	163	95	131	95	-1.98115	0.36803	1.38906	0.09957
	GR_00649	-46.7257	79.5152	15	1985	-221	44	11	11556	-16	-392	376	-222	-351	-57	-351	499	62	30	23	166	98	133	98	-1.99272	0.39054	1.40063	0.07706
	GR_00650	-46.1385	79.5152	15	2002	-222	44	11	11521	-17	-393	376	-224	-351	-59	-351	506	62	31	23	168	100	134	100	-1.99988	0.40518	1.40779	0.06242
	GR_00651	-45.5514	79.5152	15	2041	-224	44	11	11545	-19	-395	376	-226	-353	-60	-353	522	63	32	22	172	105	137	105	-2.01475	0.43383	1.42266	0.03377
	GR_00652	-44.9643	79.5152	15	2071	-226	44	11	11541	-21	-396	375	-228	-355	-62	-355	532	64	33	22	175	108	139	108	-2.02599	0.45428	1.4339	0.01332
	GR_00653	-44.3772	79.5152	15	2090	-227	44	11	11529	-22	-397	375	-230	-356	-64	-356	542	65	34	21	178	111	142	111	-2.03742	0.47718	1.44533	0.00958
	GR_00654	-43.7901	79.5152	15	2103	-228	44	11	11501	-24	-398	374	-231	-357	-65	-357	549	65	35	21	178	114	143	114	-2.045	0.49343	1.45291	0.02583
	GR_00655	-43.203	79.5152	15	2126	-230	44	11	11525	-25	-399	374	-232	-358	-67	-358	560	66	36	20	181	117	145	117	-2.05693	0.51536	1.46484	0.04776
	GR_00656	-42.6159	79.5152	15	2139	-231	45	12	11489	-27	-400	373	-234	-275	-68	-358	569	67	37	20	184	119	147	120	-2.01013	0.52945	1.41804	0.06185
	GR_00657	-42.0288	79.5152	15	2131	-230	45	12	11482	-27	-401	374	-235	-275	-68	-358	571	67	37	20	184	120	147	121	-2.01177	0.53187	1.41968	0.06427
	GR_00658	-41.4417	79.5152	15	2132	-231	45	12	11479	-28	-401	373	-235	-276	-69	-359	577	67	37	19	185	121	149	123	-2.01796	0.54229	1.42587	0.07469
	GR_00659	-40.8545	79.5152	15	2135	-232	45	12	11474	-29	-401	372	-236	-276	-69	-359	581	67	38	19	186	123	149	125	-2.0219	0.55432	1.42981	0.08672
	GR_00660	-40.2674	79.5152	15	2134	-233	45	12	11446	-30	-401	371	-237	-276	-71	-360	587	67	38	19	187	124	151	127	-2.02671	0.56296	1.43462	0.09536
	GR_00661	-39.6803	79.5152	15	2132	-233	46	12	11385	-31	-401	370	-237	-276	-72	-359	589	67	39	18	187	125	151	128	-2.0276	0.57182	1.43551	0.10422
	GR_00662	-39.0932	79.5152	15	2127	-233	46	12	11378	-32	-401	369	-237	-277	-72	-359	592	67	39	19	188	126	151	130	-2.0268	0.5742	1.43471	0.1066
	GR_00663	-38.5061	79.5152	15	2126	-234	46	12	11390	-33	-401	368	-238	-349	-73	-360	596	68	40	19	189	127	152	130	-2.07213	0.58781	1.48004	0.12021
	GR_00664	-37.919	79.5152	15	2131	-235	46	12	11371	-34	-402	368	-239	-350	-74	-360	600	68	40	18	190	128	153	132	-2.0791	0.59691	1.48701	0.12931
	GR_00665	-37.3319	79.5152	15	2133	-235	46	12	11364	-34	-403	369	-240	-278	-74	-360	604	68	41	18	190	130	153	134	-2.04325	0.60463	1.45116	0.13703
	GR_00666	-36.7448	79.5152	15	2114	-235	47	12	11359	-34	-402	368	-239	-277	-74	-360	601	67	40	18	189	129	153	134	-2.03668	0.59303	1.44459	0.12543
	GR_00667	-36.1576	79.5152	15	2079	-234	47	12	11301	-34	-400	366	-238	-276	-74	-358	597	67	40	18	188	128	152	133	-2.03037	0.59039	1.43828	0.12279
	GR_00668	-35.5705	79.5152	15	2040	-233	48	13	11305	-33	-400	367	-237	-275	-73	-358	586	65	39	18	184	126	149	131	-2.01807	0.56933	1.42598	0.10173
	GR_00669	-34.9834	79.5152	15	2016	-232	48	13	11332	-33	-399	366	-158	-274	-72	-357	582	65	39	18	182	125	149	130	-1.95624	0.54234	1.36415	0.07474
	GR_00670	-34.3963	79.5152	15	1981	-231	48	13	11296	-32	-397	365	-157	-273	-71	-356	573	64	38	18	180	123	147	128	-1.94766	0.52756	1.35557	0.05996
	GR_00671	-33.8092	79.5152	15	1934	-229	49	13	11310	-30	-396	366	-155	-180	-70	-354	564	63	37	18	177	120	144	127	-1.88485	0.50226	1.29276	0.03466
	GR_00672	-33.2221	79.5152	15	1857	-226	50	13	11296	-27	-393	366	-152	-268	-67	-351	544	60	35	18	170	116	140	123	-1.91374	0.46639	1.32165	0.00121
	GR_00673	-32.635	79.5152	15	1696	-220	52	14	11275	-21	-386	365	-145	-261	-61	-344	508	57	32	19	161	107	133	114	-1.86192	0.3978	1.26983	0.0698
	GR_00674	-32.0479	79.5152	15	1590	-215	53	14	11223	-17	-383	366	-140	-257	-57	-339	483	54	30	19	154	102	127	108	-1.83355	0.35209	1.24146	0.11551
	GR_00675	-31.4608	79.5152	15	1513	-212	54	14	11226	-14	-379	365	-138	-253	-54	-336	464	52	29	19	148	97	122	104	-1.81217	0.31851	1.22008	0.14909
	GR_00676	-30.8736	79.5152	15	1424	-209	56	15	11237	-10	-376	366	-133	-160	-51	-333	440	49	27	19	140	92	116	99	-1.73168	0.26859	1.13959	0.19901
	GR_00677	-30.2865	79.5152	15	1261	-204	62	16	11207	-3	-373	370	-128	-246	-46	-328	395	46	24	19	126	83	109	90	-1.7306	0.18556	1.13851	0.28204
	GR_00678	-29.6994	79.5152	15	1151	-202	68	18	11196	1	-373	374	-65	-156	-45	-326	359	44	23	18	112	78	103	83	-1.60318	0.10851	1.01109	0.35909
	GR_00679	-29.1123	79.5152	15	1024	-198	71	18	11216	7	-370	377	-59	-240	-41	-322	326	41	21	18	103	72	96	76	-1.61888	0.05039	1.02679	0.41721
	GR_00680	-28.5252	79.5152	15	925	-193	71	18	11224	12	-366	378	-55	-146	-36	-317	307	39	19	19	97	66	90	72	-1.54015	0.004	0.94806	0.4636
	GR_00681	-27.9381	79.5152	15	903	-192	71	18	11256	13	-365	378	-54	-145	-34	-317	299	38	18	20	95	64	88	70	-1.53102	-0.01501	0.93893	0.48261
	GR_00682	-27.351	79.5152	15	881	-191	71	18	11300	15	-365	380	-52	-144	-33	-316	294	37	17	19	93	62	86	69	-1.52713	-0.0287	0.93504	0.4963
	GR_00683	-26.7639	79.5152	15	883	-192	71	18	11377	15	-366	381	-52	-144	-32	-317	290	36	17	19	92	60	84	69	-1.52905	-0.03706	0.93696	0.50466
	GR_00684	-26.1767	79.5152	15	877	-192	72	18	11429	16	-366	382	-51	-144	-31	-317	285	35	17	18	90	59	82	68	-1.5268	-0.04656	0.93471	0.51416
	GR_00685	-25.5896	79.5152	15	894	-193	72	18	11469	16	-367	383	-51	-145	-31	-318	284	35	16	19	90	58	82	68	-1.52622	-0.0569	0.93413	0.5245
	GR_00686	-25.0025	79.5152	15	901	-193	72	18	11512	17	-368	385	-51	-145	-30	-319	280	34	16	18	88	57	80	68	-1.52884	-0.0624	0.93675	0.53
	GR_00687	-24.4154	79.5152	15	887	-192	72	18	11558	19	-368	387	-50	-144	-29	-319	273	33	15	19	86	54	78	66	-1.52124	-0.08402	0.92915	0.55162
	GR_00688	-23.8283	79.5152	15	838	-190	72	18	11627	22	-365	387	-46	-141	-25	-316	262	32	14	20	83	52	75	63	-1.50238	-0.10846	0.91029	0.57606
	GR_00689	-23.2412	79.5152	15	779	-186	72	18	11667	26	-363	389	-42	-137	-21	-313	250	30	13	20	79	49	71	60	-1.48371	-0.13557	0.89162	0.60317
	GR_00690	-22.6541	79.5152	15	617	-178	72	18	11661	34	-354	388	-33	-128	-13	-305	222	27	11	21	72	41	63	53	-1.43443	-0.19207	0.84234	0.65967
	GR_00691	-22.067	79.5152	15	304	-161	71	18	11627	50	-337	387	-17	-111	4	-287	180	22	8	23	59	31	51	43	-1.34266	-0.27798	0.75057	0.74558
	GR_00692	-21.4799	79.5152	15	470	-169	72	18	11716	44	-346	390	-24	-119	-3	-296	196	24	9	22	64	35	56	47	-1.38392	-0.24855	0.79183	0.71615
	GR_00693	-20.8927	79.5152	15	445	-167	72	18	11739	46	-344	390	-22	-117	-1	-295	193	23	9	22	63	34	54	46	-1.37455	-0.257	0.78246	0.7246
	GR_00694	-20.3056	79.5152	15	259	-157	71	18	11726	56	-332	388	-12	-106	10	-283	168	20	7	24	56	28	47	40	-1.31439	-0.30985	0.7223	0.77745
	GR_00695	-19.7185	79.5152	15	53	-145	71	18	11676	67	-320	387	-1	-94	21	-271	145	17	5	27	49	22	40	34	-1.24575	-0.36954	0.65366	0.83714
	GR_00696	10.8113	79.5152	15	182	-66	40	18	6407	51	-169	220	-12	-55	21	-139	393	47	20	25	129	65	96	103	-0.96355	0.22053	0.37146	0.24707
	GR_00697	11.3984	79.5152	15	529	-85	42	18	6521	35	-189	224	-30	-74	4	-159	442	50	24	22	139	77	110	119	-1.06712	0.31532	0.47503	0.15228
	GR_00698	11.9855	79.5152	15	735	-97	42	18	6653	26	-202	228	-41	-86	-6	-172	474	51	27	20	144	86	119	128	-1.13835	0.38036	0.54626	0.08724
	GR_00699	13.1597	79.5152	15	156	-68	43	18	6713	56	-175	231	-11	-55	24	-144	356	40	17	22	111	59	88	96	-0.96678	0.14876	0.37469	0.31884
	GR_00700	14.334	79.5152	15	425	-85	43	17	7133	47	-198	245	9	-70	13	-166	344	39	18	21	104	60	88	93	-1.03723	0.13988	0.44514	0.32772
	GR_00701	14.9211	79.5152	15	213	-75	43	17	7314	59	-192	251	-15	-59	25	-158	279	32	14	22	86	47	70	76	-1.00632	0.03599	0.41423	0.43161
	GR_00702	16.0953	79.5152	15	633	-98	43	16	7458	39	-217	256	0	-83	4	-182	298	36	16	23	92	53	78	82	-1.09883	0.08144	0.50674	0.38616
	GR_00703	16.6824	79.5152	15	954	-115	44	17	7425	23	-233	256	-17	-100	-12	-198	345	41	20	20	105	65	91	94	-1.18653	0.18355	0.59444	0.28405
	GR_00704	17.2695	79.5152	15	443	-87	43	17	7205	45	-204	249	8	-73	11	-168	269	32	14	23	83	46	68	74	-1.0351	0.03367	0.44301	0.43393
	GR_00705	18.4437	79.5152	15	474	-88	43	17	6950	40	-201	241	-29	-75	7	-166	281	32	14	22	86	48	70	77	-1.06364	0.06823	0.47155	0.39937
	GR_00706	20.2051	79.5152	15	402	-82	44	18	6605	40	-192	232	-25	-71	8	-156	301	33	15	21	91	52	72	83	-1.03008	0.09913	0.43799	0.36847
	GR_00707	20.7922	79.5152	15	255	-74	45	19	6466	46	-182	228	-18	-64	14	-147	290	32	14	21	88	49	68	80	-0.98013	0.07416	0.38804	0.39344
	GR_00708	21.3793	79.5152	15	203	-70	45	19	6408	49	-178	227	-14	-61	16	-142	293	33	14	22	90	49	68	80	-0.95961	0.07145	0.36752	0.39615
	GR_00709	21.9664	79.5152	15	436	-82	46	20	6402	38	-189	227	-26	-73	5	-154	335	35	18	19	99	59	79	92	-1.02393	0.15684	0.43184	0.31076
	GR_00710	22.5535	79.5152	15	419	-80	46	20	6332	39	-187	226	-25	-71	6	-151	341	36	18	19	101	60	79	94	-1.01456	0.16265	0.42247	0.30495
	GR_00711	23.1406	79.5152	15	460	-81	47	20	6288	37	-187	224	-26	-74	4	-152	356	37	19	18	104	64	100	97	-1.02437	0.19863	0.43228	0.26897
	GR_00712	23.7277	79.5152	15	556	-86	47	20	6291	33	-191	224	-30	-79	0	-156	383	39	21	17	111	70	108	103	-1.05257	0.24562	0.46048	0.22198
	GR_00713	24.3148	79.5152	15	471	-81	47	21	6229	37	-185	222	-25	-74	4	-150	377	39	20	18	110	68	106	102	-1.01788	0.22916	0.42579	0.23844
	GR_00714	24.902	79.5152	15	295	-71	47	21	6117	46	-174	220	-16	-65	13	-139	356	37	18	19	106	62	100	96	-0.96089	0.18197	0.3688	0.28563
	GR_00715	25.4891	79.5152	15	218	-66	47	21	6058	50	-169	219	-11	-61	17	-134	351	37	18	19	105	61	98	94	-0.93686	0.17204	0.34477	0.29556
	GR_00716	94.1811	79.5152	15	47	-162	74	18	12381	61	-350	411	-3	-305	1	-305	157	27	7	53	77	23	64	23	-1.40536	-0.40197	0.81327	0.86957
	GR_00717	94.7682	79.5152	15	90	-165	75	18	12425	59	-352	411	-5	-308	-1	-308	164	27	8	52	78	25	66	25	-1.41929	-0.38794	0.8272	0.85554
	GR_00718	95.3554	79.5152	15	426	-183	74	18	12381	41	-368	409	-23	-326	-19	-326	197	33	9	51	93	29	80	29	-1.51068	-0.31518	0.91859	0.78278
	GR_00719	95.9425	79.5152	15	226	-173	75	18	12429	52	-360	412	-13	-316	-9	-316	182	30	9	50	86	28	74	28	-1.46493	-0.34616	0.87284	0.81376
	GR_00720	96.5296	79.5152	15	120	-167	75	18	12431	58	-355	413	-7	-311	-3	-311	178	29	9	51	83	28	71	28	-1.43619	-0.36204	0.8441	0.82964
	GR_00721	97.1167	79.5152	15	153	-170	76	18	12398	56	-356	412	-10	-312	-6	-312	185	29	9	47	84	29	72	29	-1.45198	-0.34557	0.85989	0.81317
	GR_00722	97.7038	79.5152	15	363	-181	75	18	12367	43	-366	409	-21	-293	-17	-323	209	34	10	48	95	33	84	34	-1.49114	-0.29173	0.89905	0.75933
	GR_00723	98.2909	79.5152	15	818	-205	74	18	12274	18	-387	405	-47	-315	-42	-346	256	42	11	48	116	37	105	40	-1.6085	-0.19758	1.01641	0.66518
	GR_00724	98.878	79.5152	15	927	-211	74	18	12198	11	-391	402	-54	-319	-49	-352	273	45	12	48	122	40	112	43	-1.63754	-0.16104	1.04545	0.62864
	GR_00725	99.4651	79.5152	15	356	-181	76	18	12211	41	-363	404	-23	-291	-19	-321	217	35	10	45	97	34	87	36	-1.49148	-0.27183	0.89939	0.73943
	GR_00726	-104.263	78.9281	15	1	-204	67	14	14624	42	-423	465	-25	-370	-1	-370	95	19	1	75	52	7	44	7	-1.63698	-0.57794	1.04489	1.04554
	GR_00727	-103.675	78.9281	10	281	-217	64	13	14502	27	-434	461	-39	-382	-15	-382	122	24	3	65	64	11	56	11	-1.79697	-0.37748	1.20488	0.84508
	GR_00728	-103.088	78.9281	10	144	-211	67	14	14564	35	-430	465	-32	-376	-8	-376	112	23	2	72	62	8	53	8	-1.73845	-0.43455	1.14636	0.90215
	GR_00729	-101.914	78.9281	15	158	-210	66	14	14544	37	-427	464	-31	-375	-7	-375	109	23	2	70	60	8	52	8	-1.67513	-0.53006	1.08304	0.99766
	GR_00730	-101.327	78.9281	15	6	-202	68	14	14604	46	-421	467	-23	-368	1	-368	100	21	2	70	55	8	47	8	-1.63533	-0.55894	1.04324	1.02654
	GR_00731	-93.6946	78.9281	10	79	-192	65	14	14607	60	-403	463	-12	-357	12	-357	98	21	3	69	54	9	47	9	-1.64252	-0.45479	1.05043	0.92239
	GR_00732	-93.1075	78.9281	10	303	-201	61	13	14545	49	-409	458	-22	-365	3	-365	112	23	3	67	60	10	53	10	-1.70104	-0.40819	1.10895	0.87579
	GR_00733	-92.5204	78.9281	15	544	-211	57	12	14485	38	-416	454	-32	-374	-8	-374	129	26	4	68	68	13	60	13	-1.69804	-0.45775	1.10595	0.92535
	GR_00734	-91.9332	78.9281	16	604	-213	56	12	14525	36	-417	453	-34	-376	-9	-376	132	26	5	61	68	15	60	15	-1.71368	-0.44345	1.12159	0.91105
	GR_00735	-91.3461	78.9281	15	1303	-243	45	10	14274	0	-437	437	-66	-387	-42	-403	191	34	8	56	91	24	83	26	-1.90524	-0.24184	1.31315	0.70944
	GR_00736	-90.759	78.9281	15	1504	-251	42	9	14284	-8	-444	436	-75	-394	-50	-411	211	37	9	54	100	28	90	29	-1.96231	-0.1885	1.37022	0.6561
	GR_00737	-90.1719	78.9281	15	979	-229	51	11	14873	25	-432	457	-46	-395	-19	-395	169	29	7	51	79	22	70	22	-1.84547	-0.32512	1.25338	0.79272
	GR_00738	-89.5848	78.9281	15	600	-213	57	12	15266	49	-422	471	-26	-382	2	-382	140	24	6	54	65	18	57	18	-1.74553	-0.42959	1.15344	0.89719
	GR_00739	-88.9977	78.9281	15	1378	-247	48	10	15641	20	-455	475	-56	-419	-26	-419	243	33	12	38	96	37	85	37	-1.9908	-0.19407	1.39871	0.66167
	GR_00740	-88.4106	78.9281	15	284	-199	61	12	15420	66	-411	477	-11	-370	18	-370	103	18	4	60	51	12	44	12	-1.65418	-0.53586	1.06209	1.00346
	GR_00741	-87.8235	78.9281	10	201	-195	62	12	15485	71	-407	478	-6	-366	23	-366	97	17	3	57	48	11	42	11	-1.69819	-0.44954	1.1061	0.91714
	GR_00742	-87.2364	78.9281	10	614	-213	57	11	15680	56	-424	480	-22	-386	8	-386	137	21	6	49	61	18	53	18	-1.82538	-0.34091	1.23329	0.80851
	GR_00743	-86.0621	78.9281	10	120	-190	63	13	15621	78	-404	482	-1	-363	29	-363	88	15	3	58	43	10	38	10	-1.66916	-0.47624	1.07707	0.94384
	GR_00744	-83.7137	78.9281	15	189	-189	62	13	15336	73	-401	474	-2	-359	25	-359	98	16	3	54	47	11	40	11	-1.61053	-0.54368	1.01844	1.01128
	GR_00745	-83.1266	78.9281	10	32	-181	64	13	15178	79	-393	472	4	-350	31	-350	87	15	3	60	44	9	37	9	-1.61477	-0.48216	1.02268	0.94976
	GR_00746	-82.5395	78.9281	15	318	-193	61	12	15152	67	-403	470	-8	-361	19	-361	116	18	4	53	53	14	46	14	-1.63736	-0.50445	1.04527	0.97205
	GR_00747	-81.3652	78.9281	15	288	-189	62	13	14967	67	-399	466	-6	-356	19	-356	120	19	5	51	55	15	48	15	-1.61867	-0.48672	1.02658	0.95432
	GR_00748	-80.7781	78.9281	15	998	-219	54	11	15068	37	-426	463	-35	-387	-9	-387	204	27	10	39	81	30	70	30	-1.82792	-0.28447	1.23583	0.75207
	GR_00749	-80.191	78.9281	15	1426	-237	49	10	15092	18	-442	460	-53	-405	-26	-405	269	34	14	35	100	43	88	43	-1.94895	-0.14519	1.35686	0.61279
	GR_00750	-79.6039	78.9281	15	902	-213	55	12	14864	39	-419	458	-32	-379	-6	-379	193	27	9	40	78	29	68	29	-1.78692	-0.3001	1.19483	0.7677
	GR_00751	-79.0168	78.9281	15	1128	-222	53	11	14855	29	-427	456	-40	-388	-15	-388	227	30	11	39	88	35	77	35	-1.84524	-0.23629	1.25315	0.70389
	GR_00752	-78.4297	78.9281	15	1058	-218	54	11	14712	31	-422	453	-38	-382	-13	-382	217	29	11	38	85	33	74	33	-1.82257	-0.24761	1.23048	0.71521
	GR_00753	-77.2555	78.9281	15	870	-206	56	12	14442	38	-410	448	-29	-368	-6	-368	196	27	9	39	78	29	68	29	-1.74921	-0.29243	1.15712	0.76003
	GR_00754	-76.6683	78.9281	15	828	-203	57	12	14301	39	-405	444	-27	-363	-5	-363	187	26	9	41	75	28	65	28	-1.72306	-0.30827	1.13097	0.77587
	GR_00755	-76.0812	78.9281	15	638	-192	59	13	14087	46	-393	439	-19	-351	2	-351	166	24	8	44	68	24	59	24	-1.65151	-0.35361	1.05942	0.82121
	GR_00756	-68.4488	78.9281	15	11	-136	65	17	11947	68	-314	382	10	-273	28	-273	105	16	4	45	44	14	37	14	-1.29883	-0.44532	0.70674	0.91292
	GR_00757	-67.8617	78.9281	10	43	-137	64	16	11949	67	-315	382	9	-254	27	-274	112	17	5	40	46	16	39	17	-1.37501	-0.31375	0.78292	0.78135
	GR_00758	-67.2746	78.9281	10	79	-138	64	16	11964	66	-317	383	7	-276	26	-276	119	18	5	43	49	17	41	17	-1.38759	-0.31389	0.7955	0.78149
	GR_00759	-66.6874	78.9281	10	117	-141	63	16	11987	65	-319	384	5	-258	24	-278	126	19	5	41	51	17	43	18	-1.39428	-0.29875	0.80219	0.76635
	GR_00760	-66.1003	78.9281	15	165	-144	63	16	12007	64	-323	387	3	-282	22	-282	136	20	6	39	55	20	46	20	-1.36521	-0.37547	0.77312	0.84307
	GR_00761	-65.5132	78.9281	15	243	-148	62	15	12051	61	-327	388	-1	-266	19	-286	148	21	6	40	59	20	49	21	-1.37805	-0.36585	0.78596	0.83345
	GR_00762	-64.9261	78.9281	15	345	-153	61	15	12097	57	-332	389	-6	-271	15	-292	165	23	7	41	66	23	54	24	-1.40525	-0.33731	0.81316	0.80491
	GR_00763	-64.339	78.9281	15	458	-159	60	15	12112	53	-338	391	-11	-277	10	-298	184	26	8	39	73	26	60	27	-1.44173	-0.29815	0.84964	0.76575
	GR_00764	-63.7519	78.9281	15	576	-165	58	14	12150	48	-343	391	-16	-304	5	-304	204	29	9	37	79	30	64	30	-1.49704	-0.25515	0.90495	0.72275
	GR_00765	-63.1648	78.9281	15	701	-170	57	14	12176	44	-349	393	-84	-310	0	-310	227	32	11	38	87	34	70	34	-1.57449	-0.1977	0.9824	0.6653
	GR_00766	-62.5777	78.9281	15	803	-175	55	14	12181	39	-353	392	-89	-314	-4	-314	246	34	12	36	93	37	76	37	-1.60812	-0.1548	1.01603	0.6224
	GR_00767	-61.9906	78.9281	15	881	-178	54	13	12164	36	-356	392	-93	-317	-7	-317	261	37	13	36	99	40	79	40	-1.63235	-0.12655	1.04026	0.59415
	GR_00768	-61.4034	78.9281	15	942	-180	53	13	12127	33	-358	391	-95	-320	-10	-320	275	39	14	36	104	42	82	42	-1.64832	-0.10036	1.05623	0.56796
	GR_00769	-60.8163	78.9281	15	1008	-183	52	13	12096	31	-360	391	-98	-322	-13	-322	289	41	14	35	109	44	87	44	-1.6654	-0.07576	1.07331	0.54336
	GR_00770	-60.2292	78.9281	15	1048	-184	51	13	12024	29	-360	389	-100	-322	-15	-322	295	42	15	36	111	45	88	45	-1.67063	-0.06011	1.07854	0.52771
	GR_00771	-59.6421	78.9281	15	1089	-184	50	12	11961	26	-361	387	-101	-322	-16	-322	305	43	16	35	114	48	91	48	-1.68512	-0.03397	1.09303	0.50157
	GR_00772	-59.055	78.9281	15	1198	-188	48	12	11916	22	-364	386	-104	-326	-21	-326	325	46	17	34	121	51	96	51	-1.71242	0.00676	1.12033	0.46084
	GR_00773	-58.4679	78.9281	15	1383	-195	46	11	11899	14	-371	385	-112	-333	-28	-333	359	50	19	33	131	58	103	58	-1.76386	0.07013	1.17177	0.39747
	GR_00774	-57.8808	78.9281	15	1459	-197	45	11	11881	11	-373	384	-115	-335	-31	-335	373	51	20	32	135	61	106	61	-1.78225	0.0997	1.19016	0.3679
	GR_00775	-57.2937	78.9281	15	1605	-203	43	11	11837	4	-378	382	-121	-340	-37	-340	402	55	22	32	144	67	113	67	-1.81865	0.15768	1.22656	0.30992
	GR_00776	-56.7066	78.9281	15	1749	-208	41	10	11812	-1	-383	382	-127	-345	-42	-345	432	58	24	30	153	73	120	73	-1.86202	0.21588	1.26993	0.25172
	GR_00777	-56.1194	78.9281	15	1795	-210	41	10	11759	-3	-383	380	-205	-345	-44	-345	441	59	24	30	156	75	121	75	-1.92286	0.25123	1.33077	0.21637
	GR_00778	-55.5323	78.9281	15	1822	-210	40	10	11721	-4	-383	379	-204	-345	-45	-345	447	59	25	29	157	78	123	78	-1.93018	0.27326	1.33809	0.19434
	GR_00779	-54.9452	78.9281	15	1843	-210	40	10	11654	-5	-383	378	-205	-345	-47	-345	450	60	25	29	158	78	124	78	-1.93162	0.27871	1.33953	0.18889
	GR_00780	-54.3581	78.9281	15	1869	-211	40	10	11628	-7	-383	376	-206	-345	-47	-345	455	60	25	29	160	80	124	80	-1.9336	0.28741	1.34151	0.18019
	GR_00781	-53.771	78.9281	15	1895	-211	40	10	11612	-8	-384	376	-207	-346	-48	-346	464	61	26	29	162	82	127	82	-1.93962	0.30383	1.34753	0.16377
	GR_00782	-53.1839	78.9281	15	1956	-214	39	10	11572	-10	-386	376	-210	-347	-51	-347	475	62	27	28	165	85	129	85	-1.95709	0.33095	1.365	0.13665
	GR_00783	-52.5968	78.9281	15	1986	-215	39	10	11583	-12	-387	375	-211	-348	-52	-348	484	63	27	27	168	87	131	87	-1.96535	0.34582	1.37326	0.12178
	GR_00784	-52.0097	78.9281	15	2009	-215	39	10	11548	-13	-387	374	-213	-348	-53	-348	489	63	28	27	169	90	131	90	-1.96971	0.36091	1.37762	0.10669
	GR_00785	-51.4225	78.9281	15	2051	-217	39	10	11536	-14	-389	375	-215	-349	-55	-349	501	64	29	26	172	93	134	93	-1.98251	0.38355	1.39042	0.08405
	GR_00786	-50.8354	78.9281	15	2090	-219	40	10	11537	-16	-391	375	-218	-351	-57	-351	512	65	30	26	175	96	137	96	-1.99279	0.40106	1.4007	0.06654
	GR_00787	-50.2483	78.9281	15	2122	-221	39	10	11542	-18	-392	374	-220	-352	-58	-352	520	65	30	25	177	98	138	98	-2.00527	0.41742	1.41318	0.05018
	GR_00788	-49.6612	78.9281	15	2128	-221	40	10	11508	-18	-392	374	-220	-352	-59	-352	525	66	31	25	178	100	139	100	-2.00491	0.42717	1.41282	0.04043
	GR_00789	-49.0741	78.9281	15	2133	-221	40	10	11490	-18	-392	374	-221	-352	-59	-352	530	66	31	24	179	102	140	102	-2.00839	0.43685	1.4163	0.03075
	GR_00790	-48.487	78.9281	15	2145	-222	41	10	11466	-19	-392	373	-222	-352	-60	-352	535	66	32	24	180	104	141	104	-2.01008	0.44686	1.41799	0.02074
	GR_00791	-47.8999	78.9281	15	2178	-223	41	10	11474	-20	-393	373	-224	-353	-61	-353	548	67	33	23	183	108	144	108	-2.02096	0.47179	1.42887	0.00419
	GR_00792	-47.3128	78.9281	15	2209	-225	41	10	11475	-22	-395	373	-227	-355	-63	-355	559	68	34	22	186	111	146	111	-2.03637	0.49492	1.44428	0.02732
	GR_00793	-46.7257	78.9281	15	2240	-227	41	10	11481	-24	-397	373	-229	-356	-64	-356	572	69	35	22	190	114	149	114	-2.04689	0.51606	1.4548	0.04846
	GR_00794	-46.1385	78.9281	15	2267	-228	41	11	11461	-26	-398	372	-231	-358	-66	-358	583	70	36	22	193	118	150	118	-2.05282	0.53984	1.46073	0.07224
	GR_00795	-45.5514	78.9281	15	2286	-230	41	11	11442	-27	-399	372	-232	-358	-68	-358	592	70	37	21	194	121	152	121	-2.06308	0.55977	1.47099	0.09217
	GR_00796	-44.9643	78.9281	15	2299	-231	42	11	11446	-28	-399	371	-234	-359	-69	-359	599	71	38	21	196	124	154	124	-2.06756	0.57465	1.47547	0.10705
	GR_00797	-44.3772	78.9281	15	2328	-233	42	11	11437	-30	-401	371	-236	-361	-71	-361	612	72	39	20	200	128	156	128	-2.0825	0.60062	1.49041	0.13302
	GR_00798	-43.7901	78.9281	15	2360	-235	42	11	11434	-32	-403	371	-238	-349	-73	-362	626	73	40	19	203	131	159	132	-2.08897	0.62509	1.49688	0.15749
	GR_00799	-43.203	78.9281	15	2383	-236	42	11	11414	-34	-404	370	-240	-351	-75	-364	638	74	42	19	206	135	161	136	-2.10112	0.65319	1.50903	0.18559
	GR_00800	-42.6159	78.9281	15	2391	-237	42	11	11411	-35	-405	370	-241	-282	-76	-364	645	74	42	19	208	137	163	138	-2.06793	0.66056	1.47584	0.19296
	GR_00801	-42.0288	78.9281	15	2387	-237	43	11	11374	-35	-404	369	-241	-352	-76	-364	652	74	43	18	209	139	164	141	-2.10664	0.67544	1.51455	0.20784
	GR_00802	-41.4417	78.9281	15	2373	-237	43	11	11384	-36	-405	369	-241	-352	-76	-364	653	74	43	18	209	139	165	141	-2.10884	0.677	1.51675	0.2094
	GR_00803	-40.8545	78.9281	15	2353	-237	43	11	11344	-36	-404	368	-241	-280	-76	-363	654	74	43	18	209	140	164	143	-2.06738	0.67821	1.47529	0.21061
	GR_00804	-40.2674	78.9281	15	2330	-236	44	11	11303	-36	-403	367	-241	-279	-76	-361	653	74	43	18	208	139	165	143	-2.06047	0.67429	1.46838	0.20669
	GR_00805	-39.6803	78.9281	15	2309	-236	44	12	11275	-36	-402	366	-241	-279	-76	-361	652	73	43	18	207	140	164	144	-2.05512	0.67664	1.46303	0.20904
	GR_00806	-39.0932	78.9281	15	2291	-236	44	12	11282	-36	-402	366	-239	-279	-76	-361	653	73	44	18	207	141	164	144	-2.05597	0.6829	1.46388	0.2153
	GR_00807	-38.5061	78.9281	15	2277	-235	45	12	11219	-36	-401	365	-240	-278	-77	-359	653	73	44	18	207	141	164	144	-2.05045	0.68129	1.45836	0.21369
	GR_00808	-37.919	78.9281	15	2251	-235	45	12	11197	-36	-400	364	-239	-348	-76	-359	648	72	44	17	204	140	163	144	-2.08828	0.68075	1.49619	0.21315
	GR_00809	-37.3319	78.9281	15	2217	-234	46	12	11198	-36	-400	364	-238	-277	-76	-358	646	72	44	18	204	140	162	144	-2.04257	0.67122	1.45048	0.20362
	GR_00810	-36.7448	78.9281	15	2186	-233	46	12	11172	-36	-399	363	-237	-276	-76	-357	638	71	43	18	201	137	161	143	-2.03651	0.65697	1.44442	0.18937
	GR_00811	-36.1576	78.9281	15	2156	-232	46	12	11189	-35	-397	362	-237	-274	-74	-356	635	70	43	18	199	137	160	143	-2.03037	0.65281	1.43828	0.18521
	GR_00812	-35.5705	78.9281	15	2128	-232	47	13	11099	-35	-396	361	-236	-273	-75	-354	629	69	42	17	196	136	160	142	-2.0199	0.64465	1.42781	0.17705
	GR_00813	-34.9834	78.9281	15	2098	-231	47	12	11153	-34	-396	362	-234	-273	-73	-354	622	69	42	18	195	134	157	140	-2.01806	0.62912	1.42597	0.16152
	GR_00814	-34.3963	78.9281	15	2068	-230	48	13	11138	-34	-395	361	-234	-272	-73	-353	618	68	41	18	193	133	156	140	-2.00626	0.61818	1.41417	0.15058
	GR_00815	-33.8092	78.9281	15	2037	-229	48	13	11132	-33	-394	361	-156	-271	-72	-352	610	67	40	18	190	131	155	138	-1.94252	0.58058	1.35043	0.11298
	GR_00816	-33.2221	78.9281	15	2006	-228	49	13	11130	-32	-393	361	-154	-179	-71	-351	600	66	39	18	187	128	152	137	-1.88126	0.55616	1.28917	0.08856
	GR_00817	-32.635	78.9281	15	1983	-227	49	13	11132	-32	-392	360	-154	-178	-70	-350	596	65	39	17	185	128	151	136	-1.87995	0.55495	1.28786	0.08735
	GR_00818	-32.0479	78.9281	15	1939	-226	49	13	11159	-30	-391	361	-152	-177	-69	-349	584	64	38	18	182	125	149	133	-1.8702	0.5319	1.27811	0.0643
	GR_00819	-31.4608	78.9281	15	1869	-223	50	13	11144	-27	-389	362	-149	-175	-66	-346	564	61	36	17	175	120	144	129	-1.85195	0.49317	1.25986	0.02557
	GR_00820	-30.8736	78.9281	15	1827	-222	51	14	11158	-25	-387	362	-148	-174	-65	-345	551	60	35	18	172	117	141	126	-1.83387	0.46821	1.24178	0.00061
	GR_00821	-30.2865	78.9281	15	1796	-225	58	15	11150	-25	-391	366	-149	-177	-68	-347	526	57	34	16	161	114	139	123	-1.82532	0.42506	1.23323	0.04254
	GR_00822	-29.6994	78.9281	15	1737	-227	67	17	11156	-23	-396	373	-90	-342	-71	-350	490	57	34	15	145	110	137	116	-1.85104	0.35808	1.25895	0.10952
	GR_00823	-29.1123	78.9281	15	1677	-228	73	19	11163	-21	-399	378	-90	-290	-72	-352	464	56	32	16	140	104	134	113	-1.7953	0.30148	1.20321	0.16612
	GR_00824	-28.5252	78.9281	15	1605	-225	73	19	11193	-17	-396	379	-86	-287	-68	-348	446	54	31	15	134	101	129	108	-1.77836	0.27383	1.18627	0.19377
	GR_00825	-27.9381	78.9281	15	1540	-222	73	19	11251	-13	-393	380	-82	-176	-64	-345	431	52	29	16	130	98	124	104	-1.69686	0.2343	1.10477	0.2333
	GR_00826	-27.351	78.9281	15	1477	-218	73	19	11258	-10	-391	381	-79	-173	-60	-342	413	50	27	16	125	92	119	101	-1.67664	0.19692	1.08455	0.27068
	GR_00827	-26.7639	78.9281	15	1405	-215	73	19	11289	-7	-387	380	-75	-169	-56	-339	394	47	26	15	119	88	113	96	-1.65855	0.16733	1.06646	0.30027
	GR_00828	-26.1767	78.9281	15	1373	-213	73	19	11325	-4	-386	382	-73	-167	-54	-338	382	46	25	16	116	84	109	94	-1.64532	0.1401	1.05323	0.3275
	GR_00829	-25.5896	78.9281	15	1297	-210	73	19	11362	0	-383	383	-69	-163	-50	-334	365	44	23	16	112	78	104	90	-1.62332	0.10192	1.03123	0.36568
	GR_00830	-25.0025	78.9281	15	1271	-208	73	19	11374	1	-382	383	-67	-161	-48	-333	353	42	22	16	107	76	100	87	-1.61337	0.08018	1.02128	0.38742
	GR_00831	-24.4154	78.9281	15	1276	-209	73	18	11454	2	-383	385	-67	-161	-47	-334	350	41	21	16	107	73	99	87	-1.61787	0.064	1.02578	0.4036
	GR_00832	-23.8283	78.9281	15	1269	-208	73	18	11482	3	-382	385	-66	-160	-46	-333	344	40	21	16	104	72	96	86	-1.61272	0.05451	1.02063	0.41309
	GR_00833	-23.2412	78.9281	15	1202	-204	73	18	11551	7	-379	386	-61	-156	-41	-330	326	38	19	16	99	67	91	82	-1.58952	0.01594	0.99743	0.45166
	GR_00834	-22.6541	78.9281	15	979	-192	73	18	11518	19	-367	386	-50	-144	-30	-317	286	33	16	17	88	57	80	71	-1.52164	-0.0639	0.92955	0.5315
	GR_00835	-22.067	78.9281	15	659	-175	72	18	11482	34	-350	384	-34	-127	-13	-300	234	28	12	20	74	43	65	58	-1.42524	-0.16911	0.83315	0.63671
	GR_00836	-21.4799	78.9281	15	330	-158	72	18	11444	50	-332	382	-16	-109	4	-282	186	22	8	23	60	31	51	46	-1.32314	-0.27458	0.73105	0.74218
	GR_00837	-20.8927	78.9281	15	106	-145	72	18	11392	61	-319	380	-5	-96	16	-269	156	19	6	25	52	24	43	38	-1.25237	-0.33687	0.66028	0.80447
	GR_00838	-20.3056	78.9281	15	15	-140	71	18	11423	67	-313	380	1	-90	22	-264	143	17	5	28	47	21	39	35	-1.21868	-0.37061	0.62659	0.83821
	GR_00839	12.5726	78.9281	15	142	-61	42	19	6342	57	-163	220	-7	-49	25	-133	394	45	20	23	125	66	97	105	-0.93073	0.21434	0.33864	0.25326
	GR_00840	13.1597	78.9281	15	599	-86	43	18	6604	37	-191	228	-30	-74	4	-161	464	49	26	18	138	85	119	123	-1.08392	0.35255	0.49183	0.11505
	GR_00841	13.7468	78.9281	15	754	-96	43	18	6810	31	-204	235	-6	-83	-3	-173	465	50	27	16	136	88	122	123	-1.11756	0.36353	0.52547	0.10407
	GR_00842	14.334	78.9281	15	348	-76	43	17	6978	53	-188	241	-18	-61	20	-155	361	40	19	20	109	63	93	96	-1.02234	0.16906	0.43025	0.29854
	GR_00843	14.9211	78.9281	15	445	-83	43	17	7269	52	-199	251	12	-67	17	-165	327	38	17	21	100	57	85	88	-1.02538	0.10821	0.43329	0.35939
	GR_00844	15.5082	78.9281	15	722	-98	44	17	7464	39	-217	256	0	-82	4	-183	333	40	18	22	103	60	89	90	-1.09822	0.13122	0.50613	0.33638
	GR_00845	16.0953	78.9281	10	192	-71	43	16	7372	64	-190	254	-11	-55	30	-154	236	29	11	27	76	38	60	64	-1.0344	0.05267	0.44231	0.41493
	GR_00846	16.6824	78.9281	15	848	-104	44	17	7298	30	-222	252	-8	-90	-4	-186	336	40	19	20	103	63	89	91	-1.1332	0.16121	0.54111	0.30639
	GR_00847	17.2695	78.9281	15	1086	-117	44	17	7192	17	-232	249	-22	-103	-18	-197	378	44	22	19	114	72	100	103	-1.20152	0.24509	0.60943	0.22251
	GR_00848	17.8566	78.9281	15	992	-111	44	18	7030	19	-225	244	-18	-98	-15	-190	368	42	22	19	109	71	95	101	-1.16907	0.2346	0.57698	0.233
	GR_00849	18.4437	78.9281	15	649	-92	44	18	6857	34	-205	239	-34	-80	1	-170	320	36	17	21	97	57	80	87	-1.08614	0.13637	0.49405	0.33123
	GR_00850	19.0308	78.9281	15	418	-79	44	18	6635	43	-190	233	-23	-68	10	-155	295	33	15	21	90	51	72	81	-1.01824	0.09003	0.42615	0.37757
	GR_00851	19.618	78.9281	15	374	-76	44	19	6515	44	-186	230	-20	-66	11	-150	298	33	15	22	91	51	72	82	-0.99578	0.0915	0.40369	0.3761
	GR_00852	20.2051	78.9281	15	197	-67	44	19	6399	51	-175	226	-11	-56	20	-139	283	32	14	22	88	47	66	77	-0.944	0.06076	0.35191	0.40684
	GR_00853	97.1167	78.9281	15	16	-159	77	18	12601	70	-349	419	3	-304	7	-304	181	29	9	46	82	29	71	29	-1.40443	-0.37123	0.81234	0.83883
	GR_00854	97.7038	78.9281	15	71	-163	77	18	12562	66	-352	418	-1	-307	4	-307	190	30	9	48	86	30	75	30	-1.41622	-0.3616	0.82413	0.8292
	GR_00855	98.2909	78.9281	15	417	-181	76	18	12465	47	-368	415	-20	-324	-15	-324	223	36	10	47	100	35	90	35	-1.50801	-0.28429	0.91592	0.75189
	GR_00856	98.878	78.9281	15	729	-198	75	18	12375	29	-382	411	-38	-309	-33	-340	260	42	12	47	116	40	106	41	-1.57657	-0.20319	0.98448	0.67079
	GR_00857	99.4651	78.9281	15	581	-190	76	18	12326	35	-374	409	-31	-301	-26	-332	247	40	11	47	110	37	101	39	-1.53435	-0.23485	0.94226	0.70245
	GR_00858	101.226	78.9281	15	294	-174	77	19	12163	47	-357	404	-18	-284	-14	-315	228	36	11	42	98	37	90	39	-1.46346	-0.25483	0.87137	0.72243
	GR_00859	101.814	78.9281	15	122	-165	78	19	12098	54	-347	401	-10	-274	-6	-305	210	33	10	44	91	34	83	36	-1.40946	-0.29713	0.81737	0.76473
	GR_00860	102.401	78.9281	15	469	-183	77	19	11937	33	-362	395	-30	-290	-26	-321	250	40	11	45	108	38	100	42	-1.49566	-0.21695	0.90357	0.68455
	GR_00861	102.988	78.9281	15	230	-170	78	19	11835	44	-349	393	-18	-276	-15	-307	227	36	11	44	97	37	90	40	-1.43258	-0.25307	0.84049	0.72067
	GR_00862	103.575	78.9281	15	214	-169	78	20	11769	43	-346	389	-18	-274	-15	-306	230	36	11	41	97	37	90	41	-1.42825	-0.2387	0.83616	0.7063
	GR_00863	104.162	78.9281	15	73	-161	78	20	11767	50	-340	390	-11	-267	-8	-298	211	33	10	42	89	34	82	38	-1.38961	-0.27819	0.79752	0.74579
	GR_00864	-113.069	78.341	15	1	-199	56	12	14519	48	-408	456	-18	-364	2	-364	68	15	1	78	39	5	33	5	-1.62918	-0.58061	1.03709	1.04821
	GR_00865	-112.482	78.341	15	1	-199	56	12	14528	48	-408	456	-19	-364	2	-364	68	15	1	78	39	5	33	5	-1.63009	-0.58038	1.038	1.04798
	GR_00866	-111.895	78.341	15	1	-199	56	12	14540	48	-408	456	-19	-364	2	-364	65	15	1	77	38	5	31	5	-1.63226	-0.58023	1.04017	1.04783
	GR_00867	-111.308	78.341	10	1	-199	57	12	14522	48	-408	456	-19	-363	2	-363	64	14	1	74	37	5	30	5	-1.69644	-0.47697	1.10435	0.94457
	GR_00868	-110.721	78.341	10	4	-199	57	12	14522	48	-408	456	-19	-363	2	-363	64	14	1	74	37	5	30	5	-1.69637	-0.47701	1.10428	0.94461
	GR_00869	-110.134	78.341	10	43	-200	57	12	14509	46	-409	455	-21	-365	0	-365	67	14	1	75	38	5	32	5	-1.70172	-0.47433	1.10963	0.94193
	GR_00870	-109.547	78.341	10	7	-199	58	12	14499	48	-408	456	-19	-363	2	-363	65	14	1	73	37	5	30	5	-1.6952	-0.47738	1.10311	0.94498
	GR_00871	-104.263	78.341	15	253	-211	63	13	14368	32	-424	456	-34	-365	-11	-374	109	21	2	65	58	9	49	10	-1.69363	-0.5	1.10154	0.9676
	GR_00872	-103.675	78.341	15	57	-203	67	14	14514	43	-421	464	-25	-368	-1	-368	103	21	2	72	56	8	48	8	-1.63646	-0.55421	1.04437	1.02181
	GR_00873	-102.501	78.341	10	30	-201	68	14	14493	45	-419	464	-23	-366	0	-366	102	21	2	72	56	8	48	8	-1.68638	-0.45901	1.09429	0.92661
	GR_00874	-101.914	78.341	16	53	-201	67	14	14483	45	-418	463	-23	-365	1	-365	103	21	2	71	56	8	48	8	-1.61312	-0.57369	1.02103	1.04129
	GR_00875	-101.327	78.341	16	112	-202	66	14	14437	43	-419	462	-25	-367	-2	-367	106	22	2	74	58	8	50	8	-1.61673	-0.57105	1.02464	1.03865
	GR_00876	-100.74	78.341	16	177	-204	65	14	14402	41	-419	460	-27	-368	-4	-368	108	23	2	70	60	8	52	8	-1.63323	-0.54947	1.04114	1.01707
	GR_00877	-100.153	78.341	10	49	-198	67	14	14427	49	-413	462	-20	-362	3	-362	102	22	2	73	57	8	49	8	-1.66477	-0.4596	1.07268	0.9272
	GR_00878	-97.8044	78.341	10	27	-192	67	14	14356	55	-405	460	-15	-356	7	-356	99	22	2	73	56	7	48	7	-1.63274	-0.469	1.04065	0.9366
	GR_00879	-97.2173	78.341	10	72	-193	67	14	14324	54	-405	459	-16	-356	6	-356	104	23	2	75	58	8	51	8	-1.63027	-0.46556	1.03818	0.93316
	GR_00880	-96.6301	78.341	10	64	-191	66	14	14323	56	-403	459	-14	-354	8	-354	104	23	2	75	58	8	51	8	-1.62291	-0.46483	1.03082	0.93243
	GR_00881	-96.043	78.341	15	135	-193	65	14	14276	53	-404	457	-17	-355	6	-355	109	24	3	71	61	9	53	9	-1.5812	-0.53503	0.98911	1.00263
	GR_00882	-95.4559	78.341	15	16	-187	67	14	14353	61	-399	460	-10	-350	13	-350	100	23	2	75	57	7	50	7	-1.53709	-0.58022	0.945	1.04782
	GR_00883	-94.8688	78.341	15	1	-185	67	14	14404	64	-397	461	-8	-349	15	-349	98	22	2	73	56	7	48	7	-1.53303	-0.58219	0.94094	1.04979
	GR_00884	-92.5204	78.341	15	189	-191	63	13	14495	59	-400	459	-12	-355	11	-355	106	23	3	76	59	9	51	9	-1.56598	-0.55804	0.97389	1.02564
	GR_00885	-91.9332	78.341	15	140	-189	64	13	14598	63	-398	461	-9	-353	15	-353	103	22	3	71	56	9	49	9	-1.56319	-0.55867	0.9711	1.02627
	GR_00886	-91.3461	78.341	15	664	-211	55	12	14433	36	-413	449	-33	-361	-9	-373	140	27	5	63	71	15	63	16	-1.70478	-0.41722	1.11269	0.88482
	GR_00887	-90.759	78.341	10	99	-186	64	13	14793	69	-397	466	-5	-353	20	-353	96	20	3	66	52	9	45	9	-1.62664	-0.46312	1.03455	0.93072
	GR_00888	-90.1719	78.341	10	202	-191	62	13	14891	65	-401	466	-8	-358	17	-358	102	20	3	67	54	9	47	9	-1.6507	-0.45224	1.05861	0.91984
	GR_00889	-88.9977	78.341	10	204	-191	62	13	15139	70	-402	472	-6	-360	21	-360	103	19	3	62	52	11	45	11	-1.66297	-0.44758	1.07088	0.91518
	GR_00890	-87.2364	78.341	15	445	-201	59	12	15389	64	-411	475	-13	-371	16	-371	125	20	5	53	58	15	50	15	-1.68098	-0.48189	1.08889	0.94949
	GR_00891	-86.6492	78.341	10	393	-198	60	12	15400	67	-408	475	-10	-368	18	-368	118	19	4	57	55	14	47	14	-1.71612	-0.41187	1.12403	0.87947
	GR_00892	-86.0621	78.341	15	14	-181	64	13	15317	83	-393	476	6	-351	34	-351	81	15	2	67	42	8	36	8	-1.53362	-0.61928	0.94153	1.08688
	GR_00893	-85.475	78.341	15	591	-205	57	12	15430	60	-415	475	-17	-376	12	-376	142	21	6	52	63	18	54	18	-1.71114	-0.44732	1.11905	0.91492
	GR_00894	-84.3008	78.341	15	332	-192	60	12	15229	70	-402	472	-6	-361	21	-361	117	19	4	57	55	14	47	14	-1.62589	-0.5142	1.0338	0.9818
	GR_00895	-83.7137	78.341	15	475	-197	59	12	15186	64	-406	470	-12	-366	15	-366	135	21	5	51	61	17	52	17	-1.66772	-0.46253	1.07563	0.93013
	GR_00896	-83.1266	78.341	10	515	-198	59	12	15102	61	-407	468	-14	-366	13	-366	142	21	6	52	63	18	54	18	-1.73354	-0.34908	1.14145	0.81668
	GR_00897	-82.5395	78.341	10	333	-189	61	13	14970	68	-398	466	-6	-356	20	-356	121	19	5	52	56	15	48	15	-1.67759	-0.38614	1.0855	0.85374
	GR_00898	-81.9524	78.341	15	514	-196	59	12	14935	60	-405	465	-14	-363	12	-363	146	22	6	49	65	18	56	18	-1.66945	-0.43379	1.07736	0.90139
	GR_00899	-81.3652	78.341	15	690	-203	57	12	14933	52	-411	463	-20	-370	5	-370	167	24	7	48	71	22	62	22	-1.71161	-0.38774	1.11952	0.85534
	GR_00900	-80.7781	78.341	15	1261	-227	51	11	15010	28	-433	461	-44	-394	-17	-394	249	32	12	39	96	38	84	38	-1.87684	-0.20476	1.28475	0.67236
	GR_00901	-80.191	78.341	15	1556	-239	48	10	14999	15	-443	458	-56	-406	-29	-406	298	37	15	35	109	48	96	48	-1.96139	-0.10251	1.3693	0.57011
	GR_00902	-79.6039	78.341	15	1464	-234	49	10	14912	18	-439	457	-52	-400	-26	-400	284	36	14	36	106	45	92	45	-1.93144	-0.13094	1.33935	0.59854
	GR_00903	-79.0168	78.341	15	1311	-227	51	11	14796	24	-431	455	-45	-392	-21	-392	261	33	13	36	98	41	86	41	-1.88293	-0.17053	1.29084	0.63813
	GR_00904	-78.4297	78.341	15	1174	-219	53	11	14670	29	-424	453	-40	-384	-16	-384	242	31	12	36	92	38	81	38	-1.84112	-0.20515	1.24903	0.67275
	GR_00905	-77.8426	78.341	15	1460	-231	50	11	14637	16	-433	449	-51	-394	-27	-394	286	36	14	36	106	45	93	45	-1.90415	-0.12439	1.31206	0.59199
	GR_00906	-77.2555	78.341	15	1147	-215	54	12	14451	29	-418	447	-38	-378	-15	-378	239	31	12	38	91	37	79	37	-1.80585	-0.21354	1.21376	0.68114
	GR_00907	-76.6683	78.341	15	963	-205	56	12	14255	36	-407	443	-31	-366	-9	-366	212	29	10	39	83	32	73	32	-1.74541	-0.26373	1.15332	0.73133
	GR_00908	-76.0812	78.341	15	731	-193	58	13	14049	44	-394	438	-21	-352	0	-352	183	26	9	41	74	27	64	27	-1.6684	-0.31608	1.07631	0.78368
	GR_00909	-75.4941	78.341	15	482	-180	62	14	13828	54	-380	434	-10	-337	10	-337	152	23	7	46	64	21	56	21	-1.57197	-0.39305	0.97988	0.86065
	GR_00910	-72.5586	78.341	10	5	-146	66	16	12771	70	-336	406	11	-292	28	-292	99	16	4	50	45	12	38	12	-1.41913	-0.38694	0.82704	0.85454
	GR_00911	-71.9715	78.341	10	145	-149	65	16	12593	63	-337	400	5	-294	22	-294	113	17	5	45	48	15	41	15	-1.44825	-0.33915	0.85616	0.80675
	GR_00912	-71.3843	78.341	15	218	-150	63	15	12465	60	-334	394	3	-293	20	-293	123	18	5	41	50	17	44	17	-1.40339	-0.4065	0.8113	0.8741
	GR_00913	-70.7972	78.341	15	375	-154	61	15	12344	53	-335	388	-3	-295	14	-295	139	19	7	38	54	21	47	21	-1.4342	-0.35329	0.84211	0.82089
	GR_00914	-70.2101	78.341	10	509	-157	60	15	12175	47	-336	383	-8	-296	9	-296	154	20	8	35	57	24	50	24	-1.51786	-0.21182	0.92577	0.67942
	GR_00915	-69.623	78.341	10	638	-160	57	15	12070	42	-337	379	-13	-279	5	-298	173	22	9	32	62	28	54	29	-1.53633	-0.16043	0.94424	0.62803
	GR_00916	-69.0359	78.341	15	763	-165	56	14	12040	37	-341	378	-18	-302	1	-302	192	24	10	30	68	32	59	32	-1.51935	-0.22202	0.92726	0.68962
	GR_00917	-68.4488	78.341	15	892	-169	55	14	12060	34	-345	379	-22	-307	-3	-307	212	26	12	29	73	37	63	37	-1.54839	-0.18066	0.9563	0.64826
	GR_00918	-67.8617	78.341	15	993	-174	54	14	12103	30	-350	380	-86	-312	-7	-312	231	27	13	27	79	40	67	40	-1.62529	-0.1283	1.0332	0.5959
	GR_00919	-67.2746	78.341	15	1046	-177	53	13	12138	28	-353	381	-89	-315	-9	-315	244	29	13	29	85	42	71	42	-1.643	-0.11537	1.05091	0.58297
	GR_00920	-66.6874	78.341	15	1064	-178	53	13	12141	29	-354	383	-91	-317	-10	-317	253	30	14	28	88	44	73	44	-1.65345	-0.09826	1.06136	0.56586
	GR_00921	-66.1003	78.341	15	1075	-179	53	13	12178	29	-356	385	-92	-319	-10	-319	259	31	14	30	92	44	75	44	-1.65558	-0.0993	1.06349	0.5669
	GR_00922	-65.5132	78.341	15	1090	-181	53	13	12149	28	-357	385	-94	-320	-12	-320	268	33	14	29	95	45	77	45	-1.66506	-0.08523	1.07297	0.55283
	GR_00923	-64.9261	78.341	15	1108	-182	53	13	12165	27	-359	386	-96	-321	-13	-321	278	35	15	30	99	47	80	47	-1.67216	-0.06971	1.08007	0.53731
	GR_00924	-64.339	78.341	15	1131	-184	52	13	12159	27	-360	387	-98	-323	-14	-323	286	36	15	31	102	47	83	47	-1.67983	-0.0622	1.08774	0.5298
	GR_00925	-63.7519	78.341	15	1142	-185	52	13	12155	27	-361	388	-99	-324	-15	-324	293	38	15	32	106	47	85	47	-1.68206	-0.0579	1.08997	0.5255
	GR_00926	-63.1648	78.341	15	1126	-184	52	13	12140	27	-361	388	-98	-324	-15	-324	296	39	15	33	109	47	86	47	-1.67839	-0.05702	1.0863	0.52462
	GR_00927	-62.5777	78.341	15	1122	-184	52	13	12103	27	-361	388	-98	-324	-15	-324	299	40	15	33	110	47	88	47	-1.67791	-0.05314	1.08582	0.52074
	GR_00928	-61.9906	78.341	15	1145	-185	51	13	12065	26	-361	387	-99	-324	-16	-324	309	42	16	33	114	50	90	50	-1.68507	-0.02883	1.09298	0.49643
	GR_00929	-61.4034	78.341	15	1197	-187	50	12	12017	24	-362	386	-101	-325	-18	-325	321	44	17	34	119	51	93	51	-1.69821	-0.01044	1.10612	0.47804
	GR_00930	-60.8163	78.341	15	1260	-189	49	12	12000	22	-364	386	-104	-327	-21	-327	335	46	18	34	123	54	96	54	-1.71423	0.01652	1.12214	0.45108
	GR_00931	-60.2292	78.341	15	1384	-193	47	12	11943	16	-369	385	-109	-332	-26	-332	359	49	19	33	131	58	102	58	-1.74716	0.063	1.15507	0.4046
	GR_00932	-59.6421	78.341	15	1562	-200	45	11	11932	9	-375	384	-117	-338	-33	-338	396	53	22	31	142	66	111	66	-1.80049	0.1382	1.2084	0.3294
	GR_00933	-59.055	78.341	15	1684	-204	43	11	11903	4	-379	383	-121	-342	-37	-342	421	56	23	30	150	71	117	71	-1.83001	0.18555	1.23792	0.28205
	GR_00934	-58.4679	78.341	15	1809	-209	41	10	11849	-1	-383	382	-203	-346	-43	-346	449	59	25	30	159	76	123	76	-1.92333	0.25865	1.33124	0.20895
	GR_00935	-57.8808	78.341	15	1942	-214	40	10	11853	-6	-387	381	-207	-351	-47	-351	477	63	27	30	169	82	129	82	-1.95165	0.30918	1.35956	0.15842
	GR_00936	-57.2937	78.341	15	2033	-217	38	10	11788	-11	-390	379	-211	-353	-51	-353	499	65	28	29	176	87	134	87	-1.97709	0.35473	1.385	0.11287
	GR_00937	-56.7066	78.341	15	2141	-221	37	9	11785	-15	-394	379	-215	-357	-55	-357	521	68	30	28	184	93	138	93	-2.01032	0.40092	1.41823	0.06668
	GR_00938	-56.1194	78.341	15	2172	-221	36	9	11696	-16	-393	377	-216	-356	-57	-356	530	68	30	28	186	94	141	94	-2.01255	0.4147	1.42046	0.0529
	GR_00939	-55.5323	78.341	15	2183	-220	36	9	11641	-17	-392	375	-215	-355	-57	-355	533	69	30	28	188	95	141	95	-2.00811	0.42091	1.41602	0.04669
	GR_00940	-54.9452	78.341	15	2178	-219	36	9	11606	-17	-391	374	-214	-354	-57	-354	533	68	30	27	187	96	141	96	-2.00659	0.42479	1.4145	0.04281
	GR_00941	-54.3581	78.341	15	2176	-219	36	9	11564	-17	-391	374	-214	-353	-57	-353	534	68	30	27	187	96	142	96	-2.00486	0.42604	1.41277	0.04156
	GR_00942	-53.771	78.341	15	2206	-220	36	9	11527	-18	-391	373	-215	-353	-58	-353	540	69	31	26	188	99	142	99	-2.01112	0.44489	1.41903	0.02271
	GR_00943	-53.1839	78.341	15	2252	-221	36	9	11532	-20	-393	373	-217	-355	-60	-355	552	70	32	26	192	102	145	102	-2.02265	0.46601	1.43056	0.00159
	GR_00944	-52.5968	78.341	15	2287	-223	36	9	11487	-22	-394	372	-219	-356	-62	-356	562	71	33	26	195	105	147	105	-2.03187	0.4867	1.43978	0.0191
	GR_00945	-52.0097	78.341	15	2297	-223	36	9	11469	-22	-393	371	-220	-355	-62	-355	568	71	33	25	195	106	149	106	-2.03272	0.49519	1.44063	0.02759
	GR_00946	-51.4225	78.341	15	2296	-223	37	9	11443	-22	-393	371	-220	-354	-62	-354	569	71	33	25	195	107	149	107	-2.02871	0.49429	1.43662	0.02669
	GR_00947	-50.8354	78.341	15	2289	-222	37	9	11423	-21	-392	371	-221	-353	-62	-353	566	70	33	24	193	107	148	107	-2.02806	0.49363	1.43597	0.02603
	GR_00948	-50.2483	78.341	15	2281	-223	38	10	11409	-21	-392	371	-221	-353	-62	-353	567	70	34	24	193	109	147	109	-2.02336	0.50082	1.43127	0.03322
	GR_00949	-49.6612	78.341	15	2274	-222	38	10	11398	-21	-391	370	-221	-352	-61	-352	570	70	34	24	193	110	149	110	-2.01996	0.50516	1.42787	0.03756
	GR_00950	-49.0741	78.341	15	2274	-222	39	10	11356	-22	-392	370	-222	-352	-62	-352	572	70	34	24	193	111	149	111	-2.02007	0.50592	1.42798	0.03832
	GR_00951	-48.487	78.341	15	2279	-223	39	10	11384	-21	-392	371	-222	-352	-62	-352	578	70	35	22	193	114	150	114	-2.02811	0.52363	1.43602	0.05603
	GR_00952	-47.8999	78.341	15	2288	-223	40	10	11354	-22	-392	370	-223	-352	-63	-352	586	71	36	23	196	117	151	117	-2.02707	0.53562	1.43498	0.06802
	GR_00953	-47.3128	78.341	15	2314	-225	40	10	11344	-24	-393	369	-225	-353	-65	-353	595	71	37	22	198	120	153	120	-2.03953	0.55719	1.44744	0.08959
	GR_00954	-46.7257	78.341	15	2344	-227	40	10	11343	-25	-394	369	-228	-354	-66	-354	606	72	38	21	201	123	155	123	-2.05122	0.57931	1.45913	0.11171
	GR_00955	-46.1385	78.341	15	2373	-228	40	10	11371	-27	-396	369	-230	-356	-68	-356	620	73	39	21	204	127	158	127	-2.06409	0.60267	1.472	0.13507
	GR_00956	-45.5514	78.341	15	2399	-230	40	10	11339	-29	-397	368	-232	-358	-70	-358	632	74	40	20	207	131	160	131	-2.07754	0.62873	1.48545	0.16113
	GR_00957	-44.9643	78.341	15	2420	-231	40	10	11301	-30	-398	368	-234	-358	-71	-358	645	75	41	20	211	134	163	134	-2.08405	0.64967	1.49196	0.18207
	GR_00958	-44.3772	78.341	15	2434	-233	41	11	11295	-32	-399	367	-236	-359	-73	-359	655	76	42	20	214	138	165	138	-2.08747	0.67059	1.49538	0.20299
	GR_00959	-43.7901	78.341	15	2438	-233	41	11	11299	-33	-399	366	-236	-347	-74	-359	662	76	43	19	214	140	167	141	-2.08705	0.68732	1.49496	0.21972
	GR_00960	-43.203	78.341	15	2439	-234	41	11	11262	-34	-399	365	-237	-277	-74	-359	670	77	44	19	217	142	168	143	-2.0517	0.70098	1.45961	0.23338
	GR_00961	-42.6159	78.341	15	2438	-234	42	11	11229	-34	-400	366	-238	-278	-75	-359	675	77	44	18	217	144	169	146	-2.055	0.70757	1.46291	0.23997
	GR_00962	-42.0288	78.341	15	2434	-235	42	11	11231	-35	-400	365	-238	-278	-76	-360	680	77	45	18	218	146	170	147	-2.06022	0.72011	1.46813	0.25251
	GR_00963	-41.4417	78.341	15	2423	-234	43	11	11171	-36	-399	363	-238	-278	-76	-358	684	77	45	18	219	147	170	150	-2.05434	0.72353	1.46225	0.25593
	GR_00964	-40.8545	78.341	15	2404	-234	43	11	11181	-36	-399	363	-238	-277	-76	-359	686	77	46	18	219	148	171	150	-2.0569	0.73124	1.46481	0.26364
	GR_00965	-40.2674	78.341	15	2380	-234	43	11	11139	-36	-398	362	-237	-276	-76	-357	686	77	46	18	218	148	170	152	-2.05311	0.73227	1.46102	0.26467
	GR_00966	-39.6803	78.341	15	2352	-233	44	12	11106	-36	-397	361	-237	-275	-76	-356	683	76	46	17	216	148	170	152	-2.045	0.73155	1.45291	0.26395
	GR_00967	-39.0932	78.341	15	2324	-233	44	12	11082	-36	-396	360	-236	-275	-76	-356	681	76	46	18	216	147	169	152	-2.04059	0.72691	1.4485	0.25931
	GR_00968	-38.5061	78.341	15	2299	-232	45	12	11043	-36	-396	360	-235	-274	-76	-354	679	75	46	17	214	147	169	152	-2.03678	0.72403	1.44469	0.25643
	GR_00969	-37.919	78.341	15	2286	-232	45	12	11051	-36	-395	359	-235	-183	-76	-354	680	75	46	17	214	147	169	153	-1.98582	0.72273	1.39373	0.25513
	GR_00970	-37.3319	78.341	15	2274	-232	45	12	11026	-37	-395	358	-235	-183	-76	-354	679	75	46	17	213	147	169	153	-1.98603	0.72349	1.39394	0.25589
	GR_00971	-36.7448	78.341	15	2236	-231	45	12	11007	-36	-394	358	-234	-272	-75	-353	674	74	46	17	212	146	168	152	-2.03071	0.71997	1.43862	0.25237
	GR_00972	-36.1576	78.341	15	2185	-229	46	12	10976	-35	-392	357	-232	-181	-74	-350	661	73	45	17	207	143	165	150	-1.9669	0.69435	1.37481	0.22675
	GR_00973	-35.5705	78.341	15	2139	-227	47	13	10942	-34	-391	357	-230	-268	-73	-349	654	72	44	17	204	142	164	149	-2.00006	0.68246	1.40797	0.21486
	GR_00974	-34.9834	78.341	15	2112	-227	47	13	10912	-34	-390	356	-231	-179	-73	-348	649	71	44	17	202	140	163	148	-1.94914	0.67372	1.35705	0.20612
	GR_00975	-34.3963	78.341	15	2072	-226	48	13	10899	-33	-388	355	-229	-267	-72	-347	640	70	43	17	199	139	161	146	-1.98716	0.65889	1.39507	0.19129
	GR_00976	-33.8092	78.341	15	2029	-224	48	13	10914	-32	-386	354	-228	-265	-70	-345	628	69	42	18	196	136	158	143	-1.97407	0.63651	1.38198	0.16891
	GR_00977	-33.2221	78.341	15	1989	-223	49	13	10906	-31	-385	354	-150	-263	-69	-343	620	67	41	17	192	134	157	141	-1.90889	0.5968	1.3168	0.1292
	GR_00978	-32.635	78.341	15	1958	-222	49	13	10914	-30	-384	354	-149	-174	-68	-343	610	66	40	17	189	131	154	140	-1.85364	0.57616	1.26155	0.10856
	GR_00979	-32.0479	78.341	15	1889	-219	50	14	10898	-27	-382	355	-146	-260	-66	-340	591	64	38	17	184	127	151	135	-1.87869	0.54387	1.2866	0.07627
	GR_00980	-31.4608	78.341	15	1827	-217	51	14	10925	-24	-380	356	-144	-169	-63	-338	576	62	37	17	179	123	146	132	-1.81335	0.50975	1.22126	0.04215
	GR_00981	-30.8736	78.341	15	1771	-215	52	14	10900	-22	-378	356	-142	-168	-61	-335	561	60	36	17	174	120	143	129	-1.79817	0.4832	1.20608	0.0156
	GR_00982	-30.2865	78.341	15	1704	-216	58	16	10910	-20	-380	360	-141	-170	-63	-336	526	57	34	16	161	115	139	123	-1.77609	0.42591	1.184	0.04169
	GR_00983	-29.6994	78.341	15	1665	-219	67	18	10925	-19	-386	367	-143	-332	-67	-340	498	58	34	15	148	112	139	119	-1.84951	0.38646	1.25742	0.08114
	GR_00984	-29.1123	78.341	15	1637	-221	72	19	10934	-18	-390	372	-86	-317	-69	-342	477	57	33	15	142	107	137	116	-1.78633	0.32753	1.19424	0.14007
	GR_00985	-28.5252	78.341	15	1602	-220	72	19	10977	-16	-389	373	-84	-316	-66	-341	465	56	32	15	139	105	133	113	-1.77688	0.30613	1.18479	0.16147
	GR_00986	-27.9381	78.341	15	1554	-218	72	19	11012	-14	-387	373	-81	-314	-64	-339	451	54	31	15	134	102	129	110	-1.76468	0.2817	1.17259	0.1859
	GR_00987	-27.351	78.341	15	1508	-216	73	19	11042	-11	-386	375	-79	-171	-61	-337	437	52	29	15	131	98	125	107	-1.67011	0.24206	1.07802	0.22554
	GR_00988	-26.7639	78.341	15	1435	-212	73	19	11061	-8	-382	374	-75	-167	-57	-334	418	50	27	15	125	93	119	103	-1.64701	0.20499	1.05492	0.26261
	GR_00989	-26.1767	78.341	15	1372	-209	73	19	11085	-4	-380	376	-72	-164	-54	-331	402	48	26	15	121	88	114	99	-1.63026	0.17368	1.03817	0.29392
	GR_00990	-25.5896	78.341	15	1334	-207	73	19	11143	-1	-378	377	-69	-161	-51	-329	386	46	24	16	116	83	109	96	-1.61178	0.13551	1.01969	0.33209
	GR_00991	-25.0025	78.341	15	1210	-201	72	19	11171	4	-373	377	-62	-155	-44	-323	360	43	22	16	109	76	101	89	-1.58027	0.08888	0.98818	0.37872
	GR_00992	-24.4154	78.341	15	1202	-200	73	19	11217	5	-373	378	-61	-154	-42	-323	350	41	21	16	106	73	98	88	-1.57122	0.06481	0.97913	0.40279
	GR_00993	-23.8283	78.341	15	1272	-204	73	19	11259	4	-377	381	-65	-158	-45	-327	358	42	22	16	108	75	100	90	-1.59131	0.08002	0.99922	0.38758
	GR_00994	-23.2412	78.341	15	952	-187	73	19	11251	19	-360	379	-48	-141	-29	-310	298	35	17	17	91	60	83	74	-1.49541	-0.03816	0.90332	0.50576
	GR_00995	-22.6541	78.341	15	534	-165	72	19	11193	39	-338	377	-26	-118	-8	-287	230	27	11	20	72	41	63	58	-1.3691	-0.18075	0.77701	0.64835
	GR_00996	-22.067	78.341	15	214	-148	71	18	11160	54	-320	374	-10	-100	9	-269	181	22	8	23	58	30	49	45	-1.2778	-0.2762	0.68571	0.7438
	GR_00997	-21.4799	78.341	15	30	-138	71	18	11126	64	-310	374	0	-90	19	-259	156	19	6	25	51	24	42	39	-1.21933	-0.33298	0.62724	0.80058
	GR_00998	-19.1314	78.341	15	33	-134	71	19	11162	68	-305	373	4	-86	23	-255	146	17	5	27	47	21	38	37	-1.18614	-0.36199	0.59405	0.82959
	GR_00999	13.1597	78.341	15	383	-69	43	19	6284	48	-170	218	-15	-58	16	-141	469	48	26	17	140	86	120	121	-0.99606	0.35114	0.40397	0.11646
	GR_01000	13.7468	78.341	15	375	-70	43	19	6426	50	-174	224	-15	-58	17	-144	454	47	25	17	133	83	118	118	-1.00149	0.32523	0.4094	0.14237
	GR_01001	17.2695	78.341	15	344	-73	43	17	6890	54	-186	240	-15	-59	21	-151	275	32	14	23	86	47	69	74	-0.98636	0.04238	0.39427	0.42522
	GR_01002	17.8566	78.341	15	601	-85	44	18	6766	39	-198	237	-28	-73	6	-162	318	36	17	21	97	57	80	86	-1.05215	0.12995	0.46006	0.33765
	GR_01003	18.4437	78.341	15	424	-75	44	18	6580	46	-186	232	-19	-64	13	-150	300	34	15	22	94	51	74	81	-0.99497	0.08875	0.40288	0.37885
	GR_01004	19.0308	78.341	15	220	-64	44	19	6430	54	-173	227	-9	-53	22	-137	283	32	14	23	89	47	67	77	-0.92984	0.05455	0.33775	0.41305
	GR_01005	20.7922	78.341	15	222	-63	45	20	6163	52	-168	220	-9	-53	20	-133	315	35	16	21	97	53	73	85	-0.92157	0.108	0.32948	0.3596
	GR_01006	21.3793	78.341	15	520	-78	46	20	6186	39	-183	222	-23	-69	6	-147	370	38	20	18	109	67	88	101	-1.00727	0.20994	0.41518	0.25766
	GR_01007	21.9664	78.341	15	116	-56	46	21	6051	58	-160	218	-2	-47	26	-124	323	35	16	21	98	55	90	87	-0.88097	0.11881	0.28888	0.34879
	GR_01008	100.639	78.341	10	100	-161	79	19	12454	66	-349	415	-1	-304	4	-304	216	33	10	41	92	36	84	36	-1.47688	-0.20939	0.88479	0.67699
	GR_01009	101.226	78.341	15	323	-173	78	19	12325	52	-358	410	-14	-285	-10	-315	236	37	11	45	102	37	94	39	-1.44861	-0.26984	0.85652	0.73744
	GR_01010	101.814	78.341	15	170	-164	79	19	12205	58	-349	407	-8	-276	-3	-305	228	35	11	41	97	37	89	39	-1.41373	-0.2769	0.82164	0.7445
	GR_01011	102.401	78.341	15	213	-166	79	19	12085	54	-349	403	-11	-276	-7	-306	232	36	11	43	99	37	92	40	-1.41632	-0.26916	0.82423	0.73676
	GR_01012	102.988	78.341	15	234	-167	79	19	11961	50	-348	398	-14	-275	-10	-306	234	37	11	43	100	37	93	41	-1.41944	-0.25798	0.82735	0.72558
	GR_01013	103.575	78.341	15	179	-163	79	20	11822	50	-343	393	-12	-270	-9	-301	231	36	11	41	97	37	91	41	-1.40093	-0.25245	0.80884	0.72005
	GR_01014	104.162	78.341	15	145	-161	79	20	11723	50	-340	390	-12	-267	-8	-298	229	36	11	42	97	37	90	41	-1.38813	-0.25431	0.79604	0.72191
	GR_01015	104.749	78.341	15	54	-157	79	20	11832	57	-338	395	-6	-265	-2	-295	219	34	11	40	91	37	85	40	-1.37491	-0.27111	0.78282	0.73871
	GR_01016	-114.243	77.7539	10	1	-194	55	12	14451	51	-404	455	-15	-359	5	-359	72	16	1	69	41	5	34	5	-1.69191	-0.45164	1.09982	0.91924
	GR_01017	-113.069	77.7539	10	9	-195	56	12	14441	50	-404	454	-15	-359	4	-359	70	16	1	80	40	5	34	5	-1.66669	-0.4845	1.0746	0.9521
	GR_01018	-112.482	77.7539	10	81	-198	55	12	14432	47	-406	453	-19	-363	1	-363	74	16	1	72	42	5	35	5	-1.70163	-0.45233	1.10954	0.91993
	GR_01019	-111.895	77.7539	15	89	-198	55	12	14406	46	-406	452	-19	-362	0	-362	74	16	1	72	42	5	35	5	-1.63937	-0.55148	1.04728	1.01908
	GR_01020	-111.308	77.7539	15	40	-196	57	12	14437	49	-405	454	-17	-361	3	-361	68	15	1	78	39	5	33	5	-1.61255	-0.58454	1.02046	1.05214
	GR_01021	-110.721	77.7539	15	1	-195	58	12	14465	52	-403	455	-15	-359	5	-359	65	14	1	73	37	5	30	5	-1.6119	-0.58255	1.01981	1.05015
	GR_01022	-110.134	77.7539	15	3	-194	58	12	14447	52	-403	455	-15	-358	5	-358	65	14	1	73	37	5	30	5	-1.60964	-0.58256	1.01755	1.05016
	GR_01023	-101.914	77.7539	15	32	-196	68	14	14372	49	-412	461	-19	-360	3	-360	101	21	2	70	55	8	47	8	-1.60024	-0.55854	1.00815	1.02614
	GR_01024	-101.327	77.7539	15	5	-194	68	14	14383	52	-411	463	-17	-358	5	-358	100	21	2	70	55	8	47	8	-1.59146	-0.56299	0.99937	1.03059
	GR_01025	-95.4559	77.7539	15	1	-182	68	14	14212	64	-393	457	-6	-344	15	-344	102	23	2	77	58	7	51	7	-1.50401	-0.5891	0.91192	1.0567
	GR_01026	-94.2817	77.7539	15	21	-180	67	14	14222	66	-391	457	-5	-343	17	-343	103	23	2	74	57	8	50	8	-1.50498	-0.57901	0.91289	1.04661
	GR_01027	-87.8235	77.7539	10	36	-178	65	13	15007	81	-389	470	5	-346	31	-346	91	18	2	70	49	8	42	8	-1.57208	-0.50987	0.97999	0.97747
	GR_01028	-87.2364	77.7539	10	187	-185	63	13	15095	76	-395	471	0	-353	26	-353	103	19	3	64	52	11	45	11	-1.62288	-0.46358	1.03079	0.93118
	GR_01029	-86.6492	77.7539	10	116	-181	64	13	15082	80	-391	471	3	-349	30	-349	98	18	3	61	50	10	42	10	-1.60733	-0.47059	1.01524	0.93819
	GR_01030	-84.8879	77.7539	15	372	-190	61	13	15062	70	-398	468	-6	-357	21	-357	126	20	5	54	58	15	50	15	-1.61231	-0.49167	1.02022	0.95927
	GR_01031	-84.3008	77.7539	15	186	-181	63	13	14960	78	-390	468	2	-347	28	-347	109	18	4	55	52	12	44	12	-1.56023	-0.5335	0.96814	1.0011
	GR_01032	-83.7137	77.7539	10	310	-185	61	13	14908	72	-394	466	-2	-352	23	-352	123	20	4	55	58	14	49	14	-1.64879	-0.40288	1.0567	0.87048
	GR_01033	-82.5395	77.7539	10	282	-182	62	13	14784	72	-391	463	-1	-348	23	-348	124	20	4	55	58	14	49	14	-1.63331	-0.40389	1.04122	0.87149
	GR_01034	-81.9524	77.7539	10	161	-177	63	13	14686	76	-386	462	4	-342	27	-342	111	19	4	58	54	12	46	12	-1.5981	-0.43109	1.00601	0.89869
	GR_01035	-81.3652	77.7539	15	945	-210	55	11	14847	44	-417	461	-28	-376	-4	-376	211	29	10	43	86	30	74	30	-1.77093	-0.29622	1.17884	0.76382
	GR_01036	-80.7781	77.7539	15	1401	-230	49	10	14928	24	-435	459	-47	-396	-22	-396	278	36	13	37	106	42	92	42	-1.90606	-0.15396	1.31397	0.62156
	GR_01037	-80.191	77.7539	15	935	-209	55	12	14738	42	-415	457	-28	-374	-4	-374	212	29	10	43	86	30	75	30	-1.76008	-0.28968	1.16799	0.75728
	GR_01038	-79.6039	77.7539	15	907	-206	56	12	14671	43	-413	456	-26	-371	-3	-371	207	28	10	42	84	30	72	30	-1.74771	-0.29612	1.15562	0.76372
	GR_01039	-79.0168	77.7539	15	850	-203	57	12	14580	45	-410	455	-24	-367	-2	-367	202	28	9	44	82	29	71	29	-1.7247	-0.31543	1.13261	0.78303
	GR_01040	-78.4297	77.7539	15	426	-183	62	13	14393	62	-391	453	-6	-346	15	-346	147	23	6	49	65	19	56	19	-1.59353	-0.43404	1.00144	0.90164
	GR_01041	-77.8426	77.7539	15	311	-177	63	14	14247	65	-384	449	-2	-338	18	-338	137	22	5	52	62	17	53	17	-1.54816	-0.46039	0.95607	0.92799
	GR_01042	-70.7972	77.7539	15	308	-146	62	16	12134	57	-327	384	2	-286	18	-286	135	19	6	37	52	20	46	20	-1.38987	-0.36392	0.79778	0.83152
	GR_01043	-70.2101	77.7539	10	206	-139	63	16	11888	61	-316	377	7	-276	22	-276	125	18	6	39	49	18	43	18	-1.40258	-0.28264	0.81049	0.75024
	GR_01044	-69.623	77.7539	15	301	-140	62	16	11715	57	-316	373	4	-275	19	-275	135	18	6	36	51	20	44	20	-1.35211	-0.35675	0.76002	0.82435
	GR_01045	-69.0359	77.7539	15	683	-155	57	15	11787	42	-330	372	-11	-291	6	-291	184	23	10	31	65	31	56	31	-1.46121	-0.23728	0.86912	0.70488
	GR_01046	-68.4488	77.7539	15	472	-144	60	16	11674	52	-319	371	-2	-279	15	-279	158	21	8	32	57	26	49	26	-1.38885	-0.29548	0.79676	0.76308
	GR_01047	-67.8617	77.7539	15	1139	-175	52	13	11990	26	-350	376	-88	-312	-10	-312	255	30	14	28	87	45	73	45	-1.63858	-0.08828	1.04649	0.55588
	GR_01048	-67.2746	77.7539	15	1126	-175	52	13	12000	27	-350	377	-88	-313	-10	-313	258	30	14	28	89	45	73	45	-1.63978	-0.08772	1.04769	0.55532
	GR_01049	-66.6874	77.7539	15	763	-159	56	14	11873	42	-335	377	-72	-296	4	-296	209	26	10	32	75	34	62	34	-1.52942	-0.19941	0.93733	0.66701
	GR_01050	-66.1003	77.7539	15	816	-163	56	14	11918	40	-339	379	-76	-301	1	-301	224	27	11	31	80	37	65	37	-1.5542	-0.17447	0.96211	0.64207
	GR_01051	-65.5132	77.7539	15	966	-171	54	14	11979	35	-347	382	-83	-308	-5	-308	251	31	13	31	90	42	72	42	-1.5992	-0.12274	1.00711	0.59034
	GR_01052	-64.9261	77.7539	15	1089	-177	53	13	12028	30	-353	383	-90	-315	-10	-315	278	35	14	31	100	46	79	46	-1.63971	-0.08236	1.04762	0.54996
	GR_01053	-64.339	77.7539	15	1184	-182	51	13	12021	26	-357	383	-95	-320	-15	-320	299	38	16	31	107	50	84	50	-1.67219	-0.03701	1.0801	0.50461
	GR_01054	-63.7519	77.7539	15	1206	-183	51	13	12011	25	-358	383	-97	-321	-16	-321	306	39	16	31	110	50	87	50	-1.67764	-0.02947	1.08555	0.49707
	GR_01055	-63.1648	77.7539	15	1196	-183	51	13	11982	26	-358	384	-96	-321	-16	-321	312	41	16	32	114	50	89	50	-1.67394	-0.02668	1.08185	0.49428
	GR_01056	-62.5777	77.7539	15	1199	-182	51	13	11941	26	-358	384	-97	-320	-16	-320	316	42	16	33	116	50	90	50	-1.66973	-0.02546	1.07764	0.49306
	GR_01057	-61.9906	77.7539	15	1221	-183	50	13	11888	25	-358	383	-98	-321	-17	-321	327	44	17	32	120	53	92	53	-1.67994	0.00196	1.08785	0.46564
	GR_01058	-61.4034	77.7539	15	1358	-189	48	12	11872	18	-363	381	-104	-326	-23	-326	353	47	19	32	128	57	99	57	-1.72098	0.05178	1.12889	0.41582
	GR_01059	-60.8163	77.7539	15	1388	-189	47	12	11823	17	-363	380	-104	-327	-25	-327	363	49	19	32	132	59	101	59	-1.72663	0.06911	1.13454	0.39849
	GR_01060	-60.2292	77.7539	15	1509	-194	45	11	11842	13	-368	381	-109	-331	-29	-331	389	52	21	31	140	64	107	64	-1.76535	0.11847	1.17326	0.34913
	GR_01061	-59.6421	77.7539	15	1630	-198	44	11	11761	7	-372	379	-114	-335	-34	-335	414	55	23	31	148	69	113	69	-1.79237	0.16678	1.20028	0.30082
	GR_01062	-59.055	77.7539	15	1732	-201	42	11	11737	3	-374	377	-192	-338	-37	-338	438	58	24	30	156	74	119	74	-1.87159	0.23515	1.2795	0.23245
	GR_01063	-58.4679	77.7539	15	1873	-207	40	10	11695	-2	-379	377	-198	-343	-44	-343	470	62	26	30	168	80	126	80	-1.91299	0.29189	1.3209	0.17571
	GR_01064	-57.8808	77.7539	15	1980	-210	39	10	11665	-6	-382	376	-203	-346	-47	-346	494	64	28	29	175	86	132	86	-1.9382	0.34049	1.34611	0.12711
	GR_01065	-57.2937	77.7539	15	2074	-213	37	9	11583	-11	-385	374	-206	-348	-51	-348	515	67	29	29	183	90	136	90	-1.96419	0.3799	1.3721	0.0877
	GR_01066	-56.7066	77.7539	15	2164	-216	36	9	11573	-14	-387	373	-209	-351	-54	-351	537	69	30	29	191	95	141	95	-1.98302	0.41688	1.39093	0.05072
	GR_01067	-56.1194	77.7539	15	2220	-218	35	9	11530	-17	-389	372	-211	-352	-57	-352	550	71	31	28	195	98	144	98	-1.99943	0.44739	1.40734	0.02021
	GR_01068	-55.5323	77.7539	15	2259	-219	35	9	11494	-19	-389	370	-211	-353	-58	-353	561	71	32	28	198	101	147	101	-2.00454	0.46719	1.41245	0.00041
	GR_01069	-54.9452	77.7539	15	2279	-219	35	9	11449	-19	-389	370	-212	-352	-58	-352	565	72	32	27	199	102	148	102	-2.00546	0.47555	1.41337	0.00795
	GR_01070	-54.3581	77.7539	15	2286	-219	35	9	11405	-20	-388	368	-213	-351	-59	-351	568	72	33	27	199	104	148	104	-2.00662	0.4881	1.41453	0.0205
	GR_01071	-53.771	77.7539	15	2286	-218	35	9	11340	-20	-387	367	-213	-350	-59	-350	569	72	33	26	198	105	148	105	-2.00502	0.49371	1.41293	0.02611
	GR_01072	-53.1839	77.7539	15	2291	-218	35	9	11303	-20	-387	367	-213	-349	-60	-349	569	72	33	26	198	105	148	105	-2.00414	0.4944	1.41205	0.0268
	GR_01073	-52.5968	77.7539	15	2296	-218	35	9	11261	-20	-386	366	-214	-348	-60	-348	572	72	33	26	198	107	149	107	-2.00272	0.50117	1.41063	0.03357
	GR_01074	-52.0097	77.7539	15	2297	-218	36	9	11293	-20	-387	367	-213	-349	-59	-349	574	72	34	25	198	108	149	108	-2.00491	0.50641	1.41282	0.03881
	GR_01075	-51.4225	77.7539	15	2297	-218	36	9	11273	-20	-386	366	-214	-348	-60	-348	576	72	34	25	198	109	150	109	-2.00465	0.51118	1.41256	0.04358
	GR_01076	-50.8354	77.7539	15	2297	-218	37	10	11199	-21	-386	365	-215	-347	-61	-347	579	72	34	24	198	110	150	110	-1.99947	0.51727	1.40738	0.04967
	GR_01077	-50.2483	77.7539	15	2304	-218	37	10	11235	-20	-386	366	-216	-347	-60	-347	583	72	35	24	199	112	151	112	-2.00166	0.52692	1.40957	0.05932
	GR_01078	-49.6612	77.7539	15	2317	-219	38	10	11238	-21	-387	366	-217	-348	-61	-348	589	72	35	23	199	114	152	114	-2.00698	0.53381	1.41489	0.06621
	GR_01079	-49.0741	77.7539	15	2338	-220	38	10	11213	-22	-387	365	-219	-348	-62	-348	598	73	36	23	202	117	154	117	-2.01246	0.55315	1.42037	0.08555
	GR_01080	-48.487	77.7539	15	2365	-221	38	10	11197	-23	-388	365	-221	-349	-63	-349	608	73	37	23	204	120	156	120	-2.02039	0.57058	1.4283	0.10298
	GR_01081	-47.8999	77.7539	15	2398	-223	39	10	11217	-24	-391	367	-223	-351	-65	-351	622	74	38	22	207	125	159	125	-2.0343	0.59386	1.44221	0.12626
	GR_01082	-47.3128	77.7539	15	2430	-225	39	10	11233	-27	-392	365	-226	-353	-67	-353	636	76	40	21	212	129	161	129	-2.05083	0.62814	1.45874	0.16054
	GR_01083	-46.7257	77.7539	15	2444	-226	39	10	11204	-27	-392	365	-227	-352	-68	-352	645	76	41	21	213	132	164	132	-2.05449	0.64502	1.4624	0.17742
	GR_01084	-46.1385	77.7539	15	2455	-227	39	10	11204	-28	-393	365	-229	-353	-69	-353	655	77	42	20	215	135	166	135	-2.06519	0.66633	1.4731	0.19873
	GR_01085	-45.5514	77.7539	15	2459	-228	40	10	11191	-29	-393	364	-230	-353	-69	-353	661	77	42	20	217	137	166	137	-2.06471	0.67088	1.47262	0.20328
	GR_01086	-44.9643	77.7539	15	2458	-228	40	10	11164	-30	-394	364	-230	-354	-71	-354	668	78	43	20	218	140	168	140	-2.0718	0.68849	1.47971	0.22089
	GR_01087	-44.3772	77.7539	15	2454	-228	41	11	11164	-29	-393	364	-230	-353	-70	-353	676	78	44	19	220	143	169	143	-2.06571	0.70312	1.47362	0.23552
	GR_01088	-43.7901	77.7539	15	2448	-229	41	11	11151	-30	-393	363	-232	-272	-71	-353	680	78	44	19	220	144	170	146	-2.02518	0.7081	1.43309	0.2405
	GR_01089	-43.203	77.7539	15	2444	-229	42	11	11114	-31	-393	362	-232	-272	-72	-353	688	78	45	18	221	147	172	149	-2.0283	0.72429	1.43621	0.25669
	GR_01090	-42.6159	77.7539	15	2440	-229	42	11	11076	-32	-393	361	-233	-272	-73	-353	693	79	46	18	223	149	172	150	-2.03188	0.73811	1.43979	0.27051
	GR_01091	-42.0288	77.7539	15	2438	-230	42	11	11048	-33	-393	360	-233	-272	-73	-353	700	79	46	18	224	151	174	153	-2.03374	0.74789	1.44165	0.28029
	GR_01092	-41.4417	77.7539	15	2436	-230	42	11	11025	-34	-393	359	-234	-182	-74	-353	707	79	47	18	226	152	174	156	-1.98763	0.75798	1.39554	0.29038
	GR_01093	-40.8545	77.7539	15	2427	-230	43	11	11034	-34	-394	360	-234	-273	-74	-353	711	80	47	18	227	153	175	158	-2.03712	0.76269	1.44503	0.29509
	GR_01094	-40.2674	77.7539	15	2407	-230	43	12	11003	-35	-393	358	-234	-181	-75	-353	713	79	48	17	226	154	176	159	-1.98609	0.77353	1.394	0.30593
	GR_01095	-39.6803	77.7539	15	2379	-229	44	12	10935	-35	-391	356	-233	-181	-75	-351	711	79	48	17	225	154	175	159	-1.97756	0.77005	1.38547	0.30245
	GR_01096	-39.0932	77.7539	15	2347	-228	44	12	10878	-35	-390	355	-232	-181	-75	-349	707	78	48	17	223	153	175	159	-1.97324	0.76672	1.38115	0.29912
	GR_01097	-38.5061	77.7539	15	2317	-228	45	12	10877	-35	-390	355	-231	-180	-75	-349	705	78	48	17	222	153	174	159	-1.96966	0.76172	1.37757	0.29412
	GR_01098	-37.919	77.7539	15	2290	-227	45	12	10821	-35	-388	353	-230	-179	-74	-347	703	77	48	17	221	153	173	159	-1.96272	0.76004	1.37063	0.29244
	GR_01099	-37.3319	77.7539	15	2271	-227	45	12	10825	-35	-388	353	-229	-179	-74	-347	701	77	48	17	220	152	174	159	-1.96228	0.75825	1.37019	0.29065
	GR_01100	-36.7448	77.7539	15	2243	-226	46	13	10801	-34	-387	353	-229	-179	-74	-346	698	76	48	17	218	152	173	159	-1.95218	0.75299	1.36009	0.28539
	GR_01101	-36.1576	77.7539	15	2211	-226	46	13	10769	-35	-386	351	-229	-266	-74	-345	692	76	47	17	216	150	173	158	-1.99696	0.74712	1.40487	0.27952
	GR_01102	-35.5705	77.7539	15	2178	-225	46	13	10770	-34	-385	351	-227	-177	-73	-344	688	75	47	17	214	149	171	158	-1.94267	0.73736	1.35058	0.26976
	GR_01103	-34.9834	77.7539	15	2148	-224	47	13	10723	-34	-384	350	-226	-264	-73	-343	679	74	46	17	212	148	169	155	-1.98249	0.72373	1.3904	0.25613
	GR_01104	-34.3963	77.7539	15	2134	-223	47	13	10713	-34	-384	350	-226	-264	-73	-343	678	74	46	17	211	148	169	155	-1.9819	0.72322	1.38981	0.25562
	GR_01105	-33.8092	77.7539	15	2083	-222	47	13	10722	-33	-382	349	-224	-262	-71	-341	667	72	45	17	207	145	167	153	-1.97145	0.70363	1.37936	0.23603
	GR_01106	-33.2221	77.7539	15	2018	-219	48	13	10677	-31	-379	348	-222	-259	-69	-337	650	70	43	17	201	141	163	150	-1.95066	0.66972	1.35857	0.20212
	GR_01107	-32.635	77.7539	15	1982	-218	49	14	10719	-30	-378	348	-146	-258	-68	-337	638	69	42	17	198	138	161	147	-1.88191	0.62672	1.28982	0.15912
	GR_01108	-32.0479	77.7539	15	1954	-217	49	14	10693	-29	-377	348	-145	-170	-67	-335	633	68	41	17	195	136	159	147	-1.826	0.61036	1.23391	0.14276
	GR_01109	-31.4608	77.7539	15	1916	-216	50	14	10690	-27	-376	349	-144	-169	-65	-334	620	67	40	17	192	133	156	144	-1.8144	0.5856	1.22231	0.118
	GR_01110	-30.8736	77.7539	15	1875	-215	50	14	10735	-25	-375	350	-143	-168	-64	-334	606	65	39	17	188	130	153	141	-1.80842	0.56277	1.21633	0.09517
	GR_01111	-30.2865	77.7539	15	1841	-218	57	16	10720	-25	-380	355	-144	-172	-67	-336	582	62	39	15	176	128	152	138	-1.79881	0.52774	1.20672	0.06014
	GR_01112	-29.6994	77.7539	15	1808	-222	67	18	10716	-25	-387	362	-147	-178	-72	-341	550	63	38	14	162	126	152	133	-1.7862	0.47608	1.19411	0.00848
	GR_01113	-29.1123	77.7539	15	1752	-223	72	19	10726	-23	-390	367	-90	-281	-73	-342	524	62	37	14	154	119	149	128	-1.7841	0.41302	1.19201	0.05458
	GR_01114	-28.5252	77.7539	15	1706	-221	72	19	10750	-21	-388	367	-88	-280	-71	-340	507	61	35	15	150	115	145	125	-1.76879	0.38058	1.1767	0.08702
	GR_01115	-27.9381	77.7539	15	1603	-216	72	19	10796	-16	-383	367	-82	-173	-65	-335	483	58	33	15	143	110	137	119	-1.68236	0.33197	1.09027	0.13563
	GR_01116	-27.351	77.7539	15	1512	-212	72	19	10811	-11	-379	368	-77	-168	-60	-331	461	55	31	15	137	104	131	114	-1.65561	0.28831	1.06352	0.17929
	GR_01117	-26.7639	77.7539	15	1416	-207	72	19	10814	-6	-375	369	-73	-163	-55	-326	434	52	28	15	130	96	123	107	-1.62568	0.23281	1.03359	0.23479
	GR_01118	-26.1767	77.7539	15	1328	-202	72	19	10866	-1	-371	370	-68	-158	-50	-322	411	49	26	15	123	89	115	102	-1.59819	0.18518	1.0061	0.28242
	GR_01119	-25.5896	77.7539	15	1217	-197	72	19	10876	4	-366	370	-62	-152	-45	-317	384	46	24	15	115	82	108	95	-1.56749	0.13645	0.9754	0.33115
	GR_01120	-25.0025	77.7539	15	1137	-193	72	19	10915	7	-362	369	-57	-148	-40	-312	363	43	22	16	109	76	101	91	-1.53943	0.0921	0.94734	0.3755
	GR_01121	-24.4154	77.7539	15	930	-182	72	19	10926	18	-352	370	-47	-137	-29	-302	319	38	18	17	97	64	88	80	-1.476	0.00142	0.88391	0.46618
	GR_01122	-23.8283	77.7539	15	668	-168	72	19	10914	31	-338	369	-33	-123	-15	-288	271	32	14	18	83	52	74	67	-1.39573	-0.09617	0.80364	0.56377
	GR_01123	-23.2412	77.7539	15	411	-154	71	19	10867	43	-324	367	-20	-109	-2	-274	228	27	11	20	71	41	62	57	-1.31951	-0.17816	0.72742	0.64576
	GR_01124	-22.6541	77.7539	15	176	-142	71	19	10854	55	-312	367	-8	-96	10	-261	191	23	8	23	60	32	51	48	-1.24594	-0.25976	0.65385	0.72736
	GR_01125	-22.067	77.7539	15	19	-133	71	19	10846	63	-303	366	1	-87	19	-252	167	20	7	24	53	27	44	42	-1.19686	-0.30515	0.60477	0.77275
	GR_01126	-20.8927	77.7539	15	305	-147	72	19	10994	53	-318	371	-11	-101	7	-267	191	22	8	23	59	31	51	50	-1.26547	-0.26575	0.67338	0.73335
	GR_01127	-20.3056	77.7539	15	413	-153	72	19	10992	49	-322	371	-16	-106	2	-272	202	23	9	22	61	34	53	54	-1.29313	-0.23975	0.70104	0.70735
	GR_01128	-19.7185	77.7539	15	66	-133	72	19	10898	65	-302	367	2	-86	20	-251	159	18	6	25	49	24	41	42	-1.18423	-0.33193	0.59214	0.79953
	GR_01129	-17.9572	77.7539	15	1	-125	70	19	10659	70	-289	359	7	-79	26	-240	153	17	5	29	48	21	39	39	-1.13235	-0.35259	0.54026	0.82019
	GR_01130	14.334	77.7539	15	343	-65	44	19	6567	58	-172	230	-9	-52	24	-140	440	46	23	18	130	80	114	113	-0.96883	0.27913	0.37674	0.18847
	GR_01131	16.6824	77.7539	15	629	-83	43	17	6876	44	-196	240	8	-69	11	-161	335	39	18	20	102	61	87	89	-1.02646	0.14279	0.43437	0.32481
	GR_01132	17.2695	77.7539	15	220	-61	43	18	6648	61	-171	232	-5	-48	29	-136	281	32	14	23	89	47	69	75	-0.92075	0.04299	0.32866	0.42461
	GR_01133	17.8566	77.7539	15	384	-69	43	18	6496	51	-178	229	-14	-57	19	-143	308	35	16	22	96	53	76	82	-0.96605	0.10091	0.37396	0.36669
	GR_01134	21.3793	77.7539	10	273	-60	47	21	5978	52	-164	216	-7	-51	20	-128	351	37	18	19	105	61	98	95	-0.96985	0.27048	0.37776	0.19712
	GR_01135	21.9664	77.7539	15	319	-62	47	21	5984	51	-167	218	-9	-53	18	-130	372	39	19	19	110	65	103	101	-0.92175	0.19767	0.32966	0.26993
	GR_01136	22.5535	77.7539	15	166	-53	48	22	5921	59	-157	216	-1	-44	27	-120	359	38	18	20	108	62	99	96	-0.86397	0.16409	0.27188	0.30351
	GR_01137	23.1406	77.7539	15	398	-65	49	22	5961	49	-169	218	-12	-57	16	-132	406	41	22	17	118	74	111	108	-0.9352	0.25204	0.34311	0.21556
	GR_01138	23.7277	77.7539	15	236	-56	49	22	5905	58	-159	217	-3	-47	25	-122	391	40	20	18	115	69	108	104	-0.88163	0.21151	0.28954	0.25609
	GR_01139	-118.94	77.1668	15	16	-189	53	11	14272	54	-393	447	-13	-351	8	-351	88	20	2	67	47	8	40	8	-1.61274	-0.51443	1.02065	0.98203
	GR_01140	-118.353	77.1668	15	19	-190	53	11	14300	54	-394	448	-13	-353	8	-353	86	20	2	68	47	7	40	7	-1.61469	-0.52044	1.0226	0.98804
	GR_01141	-117.766	77.1668	15	29	-190	54	12	14318	53	-396	449	-13	-354	7	-354	85	20	2	69	47	7	40	7	-1.60994	-0.52505	1.01785	0.99265
	GR_01142	-117.179	77.1668	15	30	-190	54	12	14341	53	-397	450	-13	-354	7	-354	84	19	2	69	47	7	40	7	-1.61162	-0.52706	1.01953	0.99466
	GR_01143	-116.592	77.1668	10	10	-190	54	11	14362	54	-397	451	-12	-354	8	-354	82	19	2	78	46	6	39	6	-1.65652	-0.45801	1.06443	0.92561
	GR_01144	-104.85	77.1668	10	50	-191	63	13	14203	51	-401	452	-16	-352	5	-352	79	15	1	67	42	7	35	7	-1.65117	-0.46367	1.05908	0.93127
	GR_01145	-95.4559	77.1668	15	45	-179	68	15	14017	64	-389	453	-5	-340	15	-340	111	25	3	73	62	9	55	9	-1.49376	-0.55625	0.90167	1.02385
	GR_01146	-90.759	77.1668	10	1	-174	66	14	14506	78	-384	462	5	-338	27	-338	99	21	3	69	54	9	47	9	-1.54768	-0.47981	0.95559	0.94741
	GR_01147	-87.2364	77.1668	15	1	-172	66	14	14806	86	-381	467	10	-338	34	-338	91	18	2	70	49	8	42	8	-1.46826	-0.61532	0.87617	1.08292
	GR_01148	-86.6492	77.1668	15	196	-179	63	13	14852	78	-388	466	3	-346	28	-346	110	20	3	62	56	11	47	11	-1.53508	-0.5524	0.94299	1.02
	GR_01149	-86.0621	77.1668	10	305	-184	62	13	14872	74	-391	465	-2	-350	24	-350	120	21	4	57	59	13	50	13	-1.63222	-0.41333	1.04013	0.88093
	GR_01150	-85.475	77.1668	15	548	-193	59	12	14894	64	-400	464	-11	-359	15	-359	151	24	6	54	69	18	59	18	-1.63753	-0.44488	1.04544	0.91248
	GR_01151	-84.8879	77.1668	15	310	-182	61	13	14770	74	-389	463	-1	-347	24	-347	125	21	4	58	60	14	51	14	-1.5616	-0.50773	0.96951	0.97533
	GR_01152	-84.3008	77.1668	10	208	-177	63	13	14719	78	-384	462	4	-342	28	-342	116	20	4	62	57	12	48	12	-1.58477	-0.43959	0.99268	0.90719
	GR_01153	-83.7137	77.1668	10	314	-181	62	13	14679	73	-388	461	0	-345	23	-345	129	21	4	59	61	14	52	14	-1.61329	-0.4088	1.0212	0.8764
	GR_01154	-83.1266	77.1668	15	642	-195	58	12	14731	60	-401	461	-14	-360	10	-360	170	26	7	50	75	21	64	21	-1.65964	-0.39922	1.06755	0.86682
	GR_01155	-82.5395	77.1668	15	312	-180	62	13	14595	72	-387	459	0	-344	23	-344	135	22	5	54	63	15	54	15	-1.5601	-0.48201	0.96801	0.94961
	GR_01156	-81.9524	77.1668	15	101	-170	65	14	14510	80	-379	459	8	-334	30	-334	115	20	4	62	57	12	48	12	-1.48528	-0.54552	0.89319	1.01312
	GR_01157	-81.3652	77.1668	15	164	-172	64	13	14502	77	-382	459	6	-336	27	-336	124	20	4	56	59	14	50	14	-1.51841	-0.51541	0.92632	0.98301
	GR_01158	-80.7781	77.1668	15	875	-203	56	12	14649	47	-410	457	-23	-368	0	-368	209	29	9	44	86	29	74	29	-1.72598	-0.30975	1.13389	0.77735
	GR_01159	-79.6039	77.1668	15	402	-181	63	13	14440	66	-390	456	-3	-345	17	-345	151	23	6	51	67	18	58	18	-1.57791	-0.44788	0.98582	0.91548
	GR_01160	-70.2101	77.1668	15	712	-157	58	15	11945	42	-334	376	-11	-295	5	-295	188	23	10	33	66	30	58	30	-1.46774	-0.2486	0.87565	0.7162
	GR_01161	-69.623	77.1668	15	708	-154	57	15	11726	42	-328	370	-10	-289	5	-289	186	23	10	32	65	31	56	31	-1.45229	-0.23827	0.8602	0.70587
	GR_01162	-67.8617	77.1668	15	305	-132	61	16	11502	62	-306	368	8	-266	24	-266	144	20	6	34	53	23	45	23	-1.31866	-0.33861	0.72657	0.80621
	GR_01163	-67.2746	77.1668	10	122	-125	64	17	11504	70	-300	370	15	-259	31	-259	128	18	5	38	49	19	41	19	-1.32399	-0.2908	0.7319	0.7584
	GR_01164	-66.6874	77.1668	10	368	-137	61	16	11622	60	-313	373	-50	-273	21	-273	161	22	7	36	61	25	49	25	-1.44581	-0.20616	0.85372	0.67376
	GR_01165	-66.1003	77.1668	10	164	-129	63	16	11571	69	-306	375	12	-245	28	-265	144	20	6	37	56	21	45	22	-1.34772	-0.26574	0.75563	0.73334
	GR_01166	-65.5132	77.1668	15	524	-146	59	15	11696	54	-322	376	-59	-283	13	-283	192	25	8	36	73	29	58	29	-1.44142	-0.25973	0.84933	0.72733
	GR_01167	-64.9261	77.1668	15	858	-162	55	14	11807	41	-338	379	-75	-300	0	-300	246	31	12	32	90	40	70	40	-1.55133	-0.14552	0.95924	0.61312
	GR_01168	-64.339	77.1668	15	1052	-172	53	13	11852	32	-347	379	-84	-309	-8	-309	281	36	14	32	102	46	79	46	-1.61018	-0.08299	1.01809	0.55059
	GR_01169	-63.7519	77.1668	15	1117	-175	52	13	11860	30	-350	380	-88	-312	-11	-312	296	38	15	33	108	48	83	48	-1.62783	-0.0595	1.03574	0.5271
	GR_01170	-63.1648	77.1668	15	1156	-176	51	13	11827	28	-350	378	-90	-314	-13	-314	308	40	15	33	113	49	86	49	-1.63699	-0.04121	1.0449	0.50881
	GR_01171	-62.5777	77.1668	15	1144	-175	51	13	11782	29	-350	379	-89	-313	-13	-313	314	41	16	32	114	50	88	50	-1.63758	-0.02813	1.04549	0.49573
	GR_01172	-61.9906	77.1668	15	1120	-174	51	13	11712	29	-348	377	-88	-311	-12	-311	313	42	15	33	115	49	88	49	-1.62558	-0.03573	1.03349	0.50333
	GR_01173	-61.4034	77.1668	15	1116	-173	50	13	11659	30	-347	377	-88	-310	-12	-310	316	43	16	33	117	50	89	50	-1.62588	-0.02209	1.03379	0.48969
	GR_01174	-60.8163	77.1668	15	1155	-174	49	13	11608	28	-347	375	-89	-310	-13	-310	327	45	16	34	122	51	92	51	-1.62847	-0.00744	1.03638	0.47504
	GR_01175	-60.2292	77.1668	15	1217	-176	48	12	11526	25	-349	374	-91	-311	-17	-311	339	47	17	34	126	53	95	53	-1.64702	0.01707	1.05493	0.45053
	GR_01176	-59.6421	77.1668	15	1313	-179	47	12	11486	22	-351	373	-95	-313	-20	-313	361	49	19	32	131	59	100	59	-1.67105	0.06578	1.07896	0.40182
	GR_01177	-59.055	77.1668	15	1375	-180	45	12	11425	19	-352	371	-97	-315	-23	-315	375	51	20	33	137	60	104	60	-1.68384	0.09227	1.09175	0.37533
	GR_01178	-58.4679	77.1668	15	1451	-182	44	11	11362	16	-354	370	-171	-316	-25	-316	389	53	21	33	142	63	107	63	-1.75398	0.13957	1.16189	0.32803
	GR_01179	-57.8808	77.1668	15	1559	-186	43	11	11308	11	-357	368	-174	-320	-30	-320	415	56	23	32	151	69	112	69	-1.78129	0.19157	1.1892	0.27603
	GR_01180	-57.2937	77.1668	15	1700	-191	41	11	11306	5	-361	366	-180	-324	-34	-324	442	59	24	31	160	74	119	74	-1.81361	0.24182	1.22152	0.22578
	GR_01181	-56.7066	77.1668	15	1820	-195	39	10	11252	0	-366	366	-185	-328	-40	-328	470	62	26	30	170	80	126	80	-1.85321	0.29783	1.26112	0.16977
	GR_01182	-56.1194	77.1668	15	1885	-197	38	10	11203	-2	-367	365	-187	-330	-42	-330	483	64	27	30	174	83	129	83	-1.86561	0.32454	1.27352	0.14306
	GR_01183	-55.5323	77.1668	15	1955	-199	37	10	11181	-4	-369	365	-190	-331	-44	-331	497	65	28	29	178	87	132	87	-1.88195	0.35478	1.28986	0.11282
	GR_01184	-54.9452	77.1668	15	1997	-200	37	10	11152	-6	-369	363	-192	-332	-46	-332	509	66	29	29	181	90	135	90	-1.88955	0.37685	1.29746	0.09075
	GR_01185	-54.3581	77.1668	15	2058	-203	37	10	11106	-9	-371	362	-194	-333	-48	-333	524	68	30	29	186	93	138	93	-1.9004	0.4016	1.30831	0.066
	GR_01186	-53.771	77.1668	15	2116	-205	36	9	11110	-11	-373	362	-197	-335	-50	-335	539	69	31	28	189	98	142	98	-1.92387	0.43289	1.33178	0.03471
	GR_01187	-53.1839	77.1668	15	2156	-206	36	9	11073	-13	-374	361	-200	-336	-52	-336	548	70	32	27	192	100	143	100	-1.93472	0.4533	1.34263	0.0143
	GR_01188	-52.5968	77.1668	15	2167	-206	36	9	11064	-13	-374	361	-200	-336	-52	-336	550	70	32	27	192	102	143	102	-1.93517	0.458	1.34308	0.0096
	GR_01189	-52.0097	77.1668	15	2163	-206	37	10	11066	-12	-374	362	-201	-335	-52	-335	550	69	32	26	191	102	143	102	-1.92942	0.45662	1.33733	0.01098
	GR_01190	-51.4225	77.1668	15	2181	-207	37	10	11047	-13	-374	361	-202	-335	-53	-335	560	70	33	25	193	105	146	105	-1.93672	0.47891	1.34463	0.01131
	GR_01191	-50.8354	77.1668	15	2222	-209	37	10	11034	-15	-376	361	-205	-337	-54	-337	570	71	34	25	196	108	147	108	-1.94822	0.49787	1.35613	0.03027
	GR_01192	-50.2483	77.1668	15	2279	-212	38	10	11040	-17	-378	361	-209	-339	-57	-339	585	72	35	24	199	113	151	113	-1.96396	0.52467	1.37187	0.05707
	GR_01193	-49.6612	77.1668	15	2320	-214	38	10	11056	-19	-380	361	-211	-341	-59	-341	600	73	36	23	204	117	154	117	-1.97921	0.55187	1.38712	0.08427
	GR_01194	-49.0741	77.1668	15	2358	-216	38	10	11059	-20	-382	362	-214	-343	-61	-343	613	74	37	23	207	120	157	120	-1.99206	0.57225	1.39997	0.10465
	GR_01195	-48.487	77.1668	15	2389	-217	38	10	11039	-21	-383	362	-216	-343	-62	-343	627	75	39	22	210	126	159	126	-2.00344	0.60617	1.41135	0.13857
	GR_01196	-47.8999	77.1668	15	2415	-219	39	10	11070	-22	-384	362	-218	-345	-63	-345	639	76	40	21	213	129	162	129	-2.01349	0.62527	1.4214	0.15767
	GR_01197	-47.3128	77.1668	15	2433	-220	39	10	11069	-24	-385	361	-220	-346	-64	-346	648	77	41	21	215	132	164	132	-2.02217	0.6446	1.43008	0.177
	GR_01198	-46.7257	77.1668	15	2442	-221	40	11	11064	-24	-386	362	-221	-346	-65	-346	658	77	42	21	217	135	166	135	-2.02103	0.6589	1.42894	0.1913
	GR_01199	-46.1385	77.1668	15	2447	-222	40	11	11017	-25	-386	361	-223	-346	-66	-346	668	78	43	20	220	138	168	138	-2.02868	0.68157	1.43659	0.21397
	GR_01200	-45.5514	77.1668	15	2451	-222	40	11	11049	-25	-386	361	-223	-346	-66	-346	674	78	44	19	220	141	169	141	-2.03425	0.69749	1.44216	0.22989
	GR_01201	-44.9643	77.1668	15	2453	-223	41	11	11024	-26	-387	361	-224	-329	-67	-347	685	79	44	19	223	144	171	145	-2.02758	0.70839	1.43549	0.24079
	GR_01202	-44.3772	77.1668	15	2454	-223	41	11	10996	-27	-386	359	-225	-329	-68	-346	691	79	45	19	224	147	172	148	-2.0303	0.72488	1.43821	0.25728
	GR_01203	-43.7901	77.1668	15	2453	-224	42	11	10942	-28	-386	358	-227	-329	-70	-346	701	80	46	19	227	150	173	151	-2.03382	0.74125	1.44173	0.27365
	GR_01204	-43.203	77.1668	15	2451	-225	42	11	10926	-29	-386	357	-227	-267	-70	-347	707	80	47	19	228	152	175	153	-2.00348	0.75307	1.41139	0.28547
	GR_01205	-42.6159	77.1668	15	2448	-224	42	11	10903	-30	-387	357	-228	-267	-70	-346	716	81	47	18	230	154	177	156	-2.00732	0.76707	1.41523	0.29947
	GR_01206	-42.0288	77.1668	15	2443	-225	42	11	10870	-31	-387	356	-228	-177	-72	-346	720	81	48	18	230	155	177	159	-1.96221	0.77604	1.37012	0.30844
	GR_01207	-41.4417	77.1668	15	2439	-225	43	12	10821	-32	-386	354	-229	-267	-73	-346	728	81	49	17	232	158	178	161	-2.00964	0.79659	1.41755	0.32899
	GR_01208	-40.8545	77.1668	15	2435	-226	43	12	10823	-33	-386	353	-229	-178	-73	-346	733	82	49	17	233	158	179	164	-1.96185	0.8003	1.36976	0.3327
	GR_01209	-40.2674	77.1668	15	2425	-226	43	12	10800	-33	-387	354	-229	-179	-74	-346	740	82	50	17	235	160	181	166	-1.96689	0.81366	1.3748	0.34606
	GR_01210	-39.6803	77.1668	15	2408	-226	43	12	10768	-34	-386	352	-229	-178	-74	-345	741	82	50	17	235	160	181	167	-1.96487	0.81657	1.37278	0.34897
	GR_01211	-39.0932	77.1668	15	2383	-225	44	12	10717	-34	-385	351	-228	-178	-74	-344	740	81	50	17	233	160	181	168	-1.95864	0.81246	1.36655	0.34486
	GR_01212	-38.5061	77.1668	15	2351	-224	44	12	10677	-34	-384	350	-227	-177	-74	-343	737	81	50	17	232	160	180	167	-1.95471	0.81084	1.36262	0.34324
	GR_01213	-37.919	77.1668	15	2315	-223	45	12	10654	-33	-383	350	-226	-176	-73	-341	733	80	50	17	230	159	180	167	-1.94628	0.80224	1.35419	0.33464
	GR_01214	-37.3319	77.1668	15	2284	-223	45	12	10627	-33	-381	348	-225	-176	-73	-340	731	80	50	17	229	159	179	167	-1.94279	0.80204	1.3507	0.33444
	GR_01215	-36.7448	77.1668	15	2260	-222	45	12	10594	-34	-381	347	-225	-175	-73	-340	726	79	50	17	227	158	178	167	-1.94142	0.79827	1.34933	0.33067
	GR_01216	-36.1576	77.1668	15	2234	-222	46	13	10554	-34	-380	346	-224	-176	-73	-339	725	79	50	17	226	158	178	167	-1.93193	0.79665	1.33984	0.32905
	GR_01217	-35.5705	77.1668	15	2205	-221	46	13	10587	-33	-379	346	-223	-101	-72	-339	720	78	49	17	224	156	177	167	-1.88557	0.78134	1.29348	0.31374
	GR_01218	-34.9834	77.1668	15	2176	-220	47	13	10525	-34	-378	344	-223	-259	-72	-337	714	77	49	17	222	156	177	164	-1.96695	0.77989	1.37486	0.31229
	GR_01219	-34.3963	77.1668	15	2147	-219	47	13	10498	-34	-377	343	-221	-101	-72	-336	707	76	48	17	219	153	175	164	-1.87317	0.76067	1.28108	0.29307
	GR_01220	-33.8092	77.1668	15	2128	-219	47	13	10531	-33	-377	344	-221	-101	-71	-336	705	76	47	17	218	152	175	164	-1.87109	0.75178	1.279	0.28418
	GR_01221	-33.2221	77.1668	15	2102	-218	47	13	10496	-33	-376	343	-220	-101	-71	-335	698	75	47	17	216	151	173	162	-1.86722	0.74483	1.27513	0.27723
	GR_01222	-32.635	77.1668	15	2074	-217	48	13	10501	-32	-375	343	-219	-99	-70	-333	691	74	46	17	213	149	172	161	-1.85666	0.727	1.26457	0.2594
	GR_01223	-32.0479	77.1668	15	2052	-217	48	13	10499	-32	-375	343	-219	-100	-70	-334	683	73	45	17	211	146	169	159	-1.85536	0.71073	1.26327	0.24313
	GR_01224	-31.4608	77.1668	15	2033	-216	48	13	10551	-31	-374	343	-145	-98	-68	-333	676	72	44	17	208	144	168	158	-1.79386	0.67406	1.20177	0.20646
	GR_01225	-30.8736	77.1668	15	2008	-216	49	14	10544	-30	-374	344	-144	-98	-68	-332	666	70	44	16	204	142	165	156	-1.78639	0.66144	1.1943	0.19384
	GR_01226	-30.2865	77.1668	15	1986	-220	56	16	10525	-30	-379	349	-148	-102	-72	-336	642	68	43	14	193	141	166	153	-1.7807	0.62718	1.18861	0.15958
	GR_01227	-29.6994	77.1668	15	1975	-226	66	18	10514	-32	-388	356	-151	-334	-79	-342	613	69	43	13	178	141	168	149	-1.90217	0.59475	1.31008	0.12715
	GR_01228	-29.1123	77.1668	15	1933	-228	73	20	10564	-30	-393	363	-97	-285	-81	-345	585	69	42	14	170	132	166	145	-1.81059	0.51771	1.2185	0.05011
	GR_01229	-28.5252	77.1668	15	1891	-226	73	20	10574	-28	-391	363	-95	-284	-79	-343	573	68	41	14	167	130	162	142	-1.79927	0.49759	1.20718	0.02999
	GR_01230	-27.9381	77.1668	15	1857	-225	73	20	10617	-26	-390	364	-93	-283	-77	-342	560	66	39	14	164	127	159	139	-1.78935	0.46964	1.19726	0.00204
	GR_01231	-27.351	77.1668	15	1846	-224	73	20	10653	-25	-390	365	-92	-283	-76	-342	553	65	39	14	161	126	155	139	-1.78661	0.45933	1.19452	0.00827
	GR_01232	-26.7639	77.1668	15	1838	-224	73	19	10696	-24	-390	366	-91	-182	-75	-342	544	63	38	13	158	125	152	136	-1.73439	0.4394	1.1423	0.0282
	GR_01233	-26.1767	77.1668	15	1779	-221	73	19	10738	-21	-388	367	-88	-178	-71	-340	527	61	36	14	153	119	147	133	-1.71333	0.39925	1.12124	0.06835
	GR_01234	-25.5896	77.1668	15	1691	-217	73	19	10754	-16	-384	368	-83	-174	-66	-335	498	57	33	13	144	111	138	127	-1.68632	0.34372	1.09423	0.12388
	GR_01235	-25.0025	77.1668	15	1451	-205	73	19	10748	-5	-372	367	-71	-161	-54	-323	440	51	28	14	129	95	121	111	-1.61197	0.23094	1.01988	0.23666
	GR_01236	-24.4154	77.1668	15	1029	-183	72	19	10703	14	-350	364	-50	-139	-33	-300	354	41	21	15	105	73	97	89	-1.489	0.07074	0.89691	0.39686
	GR_01237	-23.8283	77.1668	15	631	-162	71	19	10667	33	-329	362	-30	-117	-13	-279	279	33	15	18	85	53	75	70	-1.3683	-0.0774	0.77621	0.545
	GR_01238	-23.2412	77.1668	15	359	-147	71	19	10631	46	-315	361	-73	-103	1	-264	233	28	11	21	73	41	62	59	-1.32431	-0.15925	0.73222	0.62685
	GR_01239	-22.6541	77.1668	15	162	-137	71	19	10611	56	-304	360	-5	-92	12	-253	200	24	9	23	63	33	53	51	-1.21923	-0.24275	0.62714	0.71035
	GR_01240	-22.067	77.1668	15	270	-142	71	19	10655	52	-310	362	-10	-97	7	-259	207	24	9	22	64	34	54	54	-1.24767	-0.22998	0.65558	0.69758
	GR_01241	-21.4799	77.1668	15	305	-144	72	19	10704	51	-312	363	-11	-99	6	-260	206	24	9	22	63	34	54	54	-1.25259	-0.23388	0.6605	0.70148
	GR_01242	-20.8927	77.1668	15	372	-147	72	19	10724	49	-315	364	-14	-101	4	-263	211	24	9	22	64	35	55	56	-1.26558	-0.22709	0.67349	0.69469
	GR_01243	-20.3056	77.1668	15	666	-161	73	19	10798	37	-329	366	-27	-116	-9	-279	247	27	12	20	72	43	64	68	-1.34192	-0.1565	0.74983	0.6241
	GR_01244	-19.7185	77.1668	15	151	-133	72	19	10665	62	-301	363	-1	-88	16	-250	171	19	7	24	51	26	43	48	-1.18947	-0.30397	0.59738	0.77157
	GR_01245	-19.1314	77.1668	15	1	-124	72	20	10614	70	-290	360	7	-79	25	-239	149	16	5	26	44	21	37	42	-1.1287	-0.35265	0.53661	0.82025
	GR_01246	-18.5443	77.1668	15	1	-123	71	19	10521	69	-287	356	7	-78	25	-237	146	16	5	27	44	20	36	40	-1.12606	-0.35441	0.53397	0.82201
	GR_01247	14.9211	77.1668	15	59	-45	43	19	6446	74	-152	226	10	-32	42	-119	361	39	18	21	113	62	92	91	-0.85249	0.14176	0.2604	0.32584
	GR_01248	15.5082	77.1668	15	468	-68	43	18	6642	56	-177	233	-12	-55	23	-143	378	42	20	19	115	68	98	98	-0.97683	0.19889	0.38474	0.26871
	GR_01249	16.0953	77.1668	15	341	-62	43	18	6630	61	-171	232	-6	-49	28	-137	335	38	17	21	105	58	86	86	-0.93586	0.12378	0.34377	0.34382
	GR_01250	16.6824	77.1668	15	415	-65	43	18	6510	55	-174	229	-10	-53	23	-140	340	38	18	20	106	60	86	88	-0.95634	0.14612	0.36425	0.32148
	GR_01251	17.2695	77.1668	15	344	-62	43	19	6351	56	-169	225	-7	-50	24	-134	326	37	17	21	103	57	81	85	-0.92827	0.12659	0.33618	0.34101
	GR_01252	101.814	77.1668	10	46	-152	81	18	12679	81	-346	427	10	-271	16	-297	230	35	11	41	96	38	89	39	-1.42509	-0.22396	0.833	0.69156
	GR_01253	102.401	77.1668	10	84	-154	81	19	12565	77	-346	423	7	-271	12	-298	233	36	11	42	98	38	92	39	-1.42545	-0.21274	0.83336	0.68034
	GR_01254	102.988	77.1668	10	159	-158	81	19	12403	70	-347	417	1	-273	6	-300	243	37	11	42	102	39	96	41	-1.44123	-0.18975	0.84914	0.65735
	GR_01255	103.575	77.1668	15	134	-156	81	19	12249	68	-343	411	1	-269	6	-297	240	37	11	41	100	39	94	41	-1.3697	-0.28525	0.77761	0.75285
	GR_01256	104.162	77.1668	10	121	-155	81	19	12158	67	-341	408	0	-267	5	-295	238	37	11	43	100	39	94	41	-1.42264	-0.18675	0.83055	0.65435
	GR_01257	104.749	77.1668	10	30	-150	81	19	12257	73	-338	411	6	-265	11	-291	230	35	11	41	96	38	90	41	-1.40688	-0.20083	0.81479	0.66843
	GR_01258	105.336	77.1668	10	17	-150	81	19	12494	77	-342	419	8	-269	14	-294	224	35	11	43	94	37	89	39	-1.40906	-0.22205	0.81697	0.68965
	GR_01259	-121.289	76.5797	15	2	-182	51	11	14086	58	-384	442	-7	-344	11	-344	83	21	1	85	48	5	41	5	-1.54037	-0.56908	0.94828	1.03668
	GR_01260	-120.702	76.5797	10	29	-184	52	11	14124	57	-386	443	-9	-346	10	-346	84	21	2	73	48	6	41	6	-1.63661	-0.43088	1.04452	0.89848
	GR_01261	-120.115	76.5797	10	56	-185	53	11	14132	56	-388	444	-10	-347	9	-347	94	21	2	72	50	8	43	8	-1.64295	-0.42228	1.05086	0.88988
	GR_01262	-119.527	76.5797	10	31	-185	53	11	14165	56	-388	444	-10	-346	10	-346	94	21	2	72	50	8	43	8	-1.64202	-0.42272	1.04993	0.89032
	GR_01263	-118.94	76.5797	10	7	-184	54	12	14233	58	-389	447	-8	-347	12	-347	94	21	2	72	50	8	43	8	-1.63356	-0.42916	1.04147	0.89676
	GR_01264	-117.766	76.5797	10	157	-191	52	11	14168	50	-395	445	-15	-353	4	-353	97	22	2	68	53	8	45	8	-1.68347	-0.39769	1.09138	0.86529
	GR_01265	-117.179	76.5797	10	46	-186	54	12	14237	56	-392	448	-10	-349	9	-349	90	20	2	71	49	7	42	7	-1.64705	-0.42935	1.05496	0.89695
	GR_01266	-109.547	76.5797	10	14	-186	58	12	14258	58	-393	451	-8	-348	10	-348	66	14	1	74	37	5	30	5	-1.62401	-0.48949	1.03192	0.95709
	GR_01267	-108.959	76.5797	16	117	-190	57	12	14215	53	-395	448	-13	-352	5	-352	68	14	1	76	38	5	32	5	-1.56581	-0.60247	0.97372	1.07007
	GR_01268	-104.263	76.5797	10	18	-185	64	14	14155	57	-395	452	-10	-339	10	-346	76	15	1	68	41	5	35	6	-1.60652	-0.48063	1.01443	0.94823
	GR_01269	-103.675	76.5797	10	1	-186	65	14	14200	57	-397	454	-10	-347	10	-347	83	16	1	72	44	7	37	7	-1.6051	-0.48696	1.01301	0.95456
	GR_01270	-100.74	76.5797	15	1	-185	68	14	14227	59	-399	458	-8	-348	11	-348	98	21	1	71	54	7	47	7	-1.53717	-0.58015	0.94508	1.04775
	GR_01271	-100.153	76.5797	15	236	-194	64	14	14099	48	-405	453	-19	-347	0	-356	112	24	2	71	61	8	53	9	-1.58427	-0.52904	0.99218	0.99664
	GR_01272	-99.5657	76.5797	10	51	-185	68	14	14158	58	-398	456	-9	-348	10	-348	104	23	2	76	58	8	51	8	-1.58856	-0.47573	0.99647	0.94333
	GR_01273	-98.9786	76.5797	10	3	-182	68	14	14147	62	-396	458	-7	-345	13	-345	102	23	2	74	57	8	49	8	-1.57957	-0.47745	0.98748	0.94505
	GR_01274	-98.3915	76.5797	10	28	-182	68	14	14090	62	-394	456	-7	-344	12	-344	104	23	2	76	58	8	51	8	-1.57137	-0.47899	0.97928	0.94659
	GR_01275	-96.043	76.5797	15	43	-176	68	15	13915	66	-385	451	-3	-336	16	-336	114	26	2	76	64	8	56	8	-1.46881	-0.56891	0.87672	1.03651
	GR_01276	-95.4559	76.5797	15	280	-184	64	14	13732	54	-390	444	-13	-342	5	-342	132	29	3	69	72	11	64	11	-1.53638	-0.49196	0.94429	0.95956
	GR_01277	-94.8688	76.5797	15	236	-181	65	14	13754	58	-387	445	-10	-340	8	-340	128	28	3	73	70	10	61	10	-1.51067	-0.51843	0.91858	0.98603
	GR_01278	-94.2817	76.5797	15	207	-179	65	14	13795	61	-385	446	-8	-338	11	-338	127	28	3	72	69	10	61	10	-1.50255	-0.52071	0.91046	0.98831
	GR_01279	-93.6946	76.5797	15	136	-176	66	14	13929	66	-383	449	-3	-336	16	-336	122	27	3	71	67	10	59	10	-1.48835	-0.53455	0.89626	1.00215
	GR_01280	-93.1075	76.5797	15	185	-178	65	14	13990	65	-385	450	-4	-338	15	-338	123	27	3	70	67	10	59	10	-1.50164	-0.52815	0.90955	0.99575
	GR_01281	-92.5204	76.5797	15	98	-174	66	14	14094	71	-382	453	0	-335	21	-335	115	25	3	73	63	9	55	9	-1.47422	-0.5595	0.88213	1.0271
	GR_01282	-91.9332	76.5797	15	92	-174	66	14	14187	73	-382	455	2	-336	22	-336	112	24	3	70	61	9	53	9	-1.48045	-0.55908	0.88836	1.02668
	GR_01283	-91.3461	76.5797	10	152	-176	65	14	14226	71	-383	454	0	-338	21	-338	115	24	3	71	62	9	54	9	-1.55064	-0.45386	0.95855	0.92146
	GR_01284	-90.759	76.5797	15	61	-172	66	14	14346	77	-381	458	5	-335	27	-335	106	23	3	75	58	9	50	9	-1.46023	-0.58667	0.86814	1.05427
	GR_01285	-90.1719	76.5797	15	342	-184	62	13	14350	65	-390	455	-7	-347	15	-347	128	25	4	66	66	12	57	12	-1.55161	-0.50759	0.95952	0.97519
	GR_01286	-88.9977	76.5797	15	229	-179	64	13	14622	75	-388	463	1	-344	24	-344	118	23	4	68	61	12	52	12	-1.52042	-0.5476	0.92833	1.0152
	GR_01287	-88.4106	76.5797	15	123	-174	65	14	14589	80	-382	462	6	-339	28	-339	107	21	3	72	57	9	48	9	-1.47707	-0.58553	0.88498	1.05313
	GR_01288	-87.8235	76.5797	15	256	-179	63	13	14653	76	-387	463	2	-344	25	-344	118	22	4	67	60	12	51	12	-1.52213	-0.54544	0.93004	1.01304
	GR_01289	-87.2364	76.5797	15	284	-179	63	13	14636	75	-386	461	1	-344	24	-344	123	22	4	61	61	12	52	12	-1.53549	-0.52456	0.9434	0.99216
	GR_01290	-86.6492	76.5797	15	296	-179	63	13	14629	75	-385	460	1	-343	25	-343	124	22	4	61	61	13	52	13	-1.53219	-0.52224	0.9401	0.98984
	GR_01291	-86.0621	76.5797	15	656	-193	58	12	14657	61	-398	459	-13	-358	11	-358	170	27	7	51	77	21	65	21	-1.64625	-0.39946	1.05416	0.86706
	GR_01292	-85.475	76.5797	15	743	-196	57	12	14639	57	-400	457	-16	-360	8	-360	179	28	7	54	80	21	68	21	-1.65406	-0.39278	1.06197	0.86038
	GR_01293	-84.8879	76.5797	15	61	-166	65	14	14455	86	-373	459	12	-329	34	-329	107	20	3	69	55	10	46	10	-1.44235	-0.58391	0.85026	1.05151
	GR_01294	-84.3008	76.5797	15	332	-177	62	13	14468	75	-382	457	1	-340	24	-340	138	23	5	58	66	15	55	15	-1.5329	-0.49023	0.94081	0.95783
	GR_01295	-83.7137	76.5797	15	587	-188	59	12	14485	64	-392	456	-9	-351	13	-351	172	27	7	52	77	21	65	21	-1.61488	-0.40583	1.02279	0.87343
	GR_01296	-82.5395	76.5797	15	641	-190	58	12	14463	61	-395	456	-11	-353	11	-353	182	28	7	51	81	21	69	21	-1.63051	-0.3889	1.03842	0.8565
	GR_01297	-81.9524	76.5797	15	727	-193	57	12	14478	56	-399	455	-15	-357	7	-357	195	29	8	49	84	24	72	24	-1.65935	-0.35563	1.06726	0.82323
	GR_01298	-81.3652	76.5797	10	205	-170	64	14	14361	78	-379	457	7	-333	27	-333	132	22	4	56	63	14	54	14	-1.56279	-0.40406	0.9707	0.87166
	GR_01299	-80.7781	76.5797	15	370	-177	62	13	14396	70	-386	456	0	-341	20	-341	151	24	6	54	69	18	59	18	-1.55505	-0.45425	0.96296	0.92185
	GR_01300	-80.191	76.5797	15	799	-196	58	12	14471	52	-403	455	-17	-360	3	-360	208	30	9	46	88	27	75	27	-1.68156	-0.3275	1.08947	0.7951
	GR_01301	-79.6039	76.5797	15	774	-194	58	12	14430	52	-402	454	-16	-358	4	-358	205	29	9	45	86	27	74	27	-1.67691	-0.3279	1.08482	0.7955
	GR_01302	-79.0168	76.5797	15	380	-176	64	14	14294	68	-386	454	0	-339	19	-339	156	24	6	50	70	19	60	19	-1.5507	-0.44109	0.95861	0.90869
	GR_01303	-78.4297	76.5797	15	551	-183	62	13	14285	60	-392	452	-7	-346	12	-346	177	26	8	48	76	24	65	24	-1.60206	-0.3871	1.00997	0.8547
	GR_01304	-69.623	76.5797	10	347	-133	62	17	11434	57	-307	364	7	-247	20	-266	146	20	7	36	54	22	46	23	-1.36572	-0.23361	0.77363	0.70121
	GR_01305	-68.4488	76.5797	10	98	-116	64	17	11322	74	-290	364	21	-229	36	-249	120	18	5	37	46	19	39	20	-1.27131	-0.29504	0.67922	0.76264
	GR_01306	-67.8617	76.5797	15	314	-128	62	16	11461	65	-302	367	11	-242	27	-262	147	20	6	34	54	23	45	24	-1.28515	-0.34464	0.69306	0.81224
	GR_01307	-67.2746	76.5797	15	476	-137	60	16	11537	58	-312	370	-49	-272	19	-272	174	23	8	34	64	28	52	28	-1.38976	-0.27656	0.79767	0.74416
	GR_01308	-66.6874	76.5797	15	682	-148	58	15	11652	49	-322	371	-59	-284	10	-284	208	26	10	33	76	34	60	34	-1.459	-0.21461	0.86691	0.68221
	GR_01309	-66.1003	76.5797	15	1020	-165	54	14	11752	35	-339	374	-77	-301	-4	-301	264	32	13	30	95	44	73	44	-1.56953	-0.10648	0.97744	0.57408
	GR_01310	-65.5132	76.5797	15	1088	-168	53	14	11775	32	-343	375	-80	-306	-7	-306	279	34	14	30	100	46	77	46	-1.59264	-0.08055	1.00055	0.54815
	GR_01311	-64.9261	76.5797	15	1237	-176	51	13	11818	26	-350	376	-88	-313	-13	-313	311	38	16	31	111	52	85	52	-1.6403	-0.02669	1.04821	0.49429
	GR_01312	-64.339	76.5797	15	1239	-176	51	13	11773	26	-350	376	-88	-313	-14	-313	318	40	16	31	114	52	86	52	-1.64029	-0.02021	1.0482	0.48781
	GR_01313	-63.7519	76.5797	15	1359	-181	49	13	11777	21	-355	376	-95	-319	-19	-319	345	43	18	31	123	57	92	57	-1.67705	0.03094	1.08496	0.43666
	GR_01314	-63.1648	76.5797	15	1366	-182	49	13	11756	21	-355	376	-94	-319	-20	-319	354	45	18	31	127	58	95	58	-1.67809	0.04142	1.086	0.42618
	GR_01315	-62.5777	76.5797	15	1307	-179	49	13	11680	23	-352	375	-92	-315	-18	-315	347	45	18	33	126	56	95	56	-1.65823	0.02844	1.06614	0.43916
	GR_01316	-61.9906	76.5797	15	1206	-173	49	13	11581	27	-346	373	-88	-309	-14	-309	332	44	16	34	122	52	92	52	-1.625	-0.00394	1.03291	0.47154
	GR_01317	-61.4034	76.5797	15	1029	-164	51	13	11450	35	-337	372	-79	-300	-7	-300	307	42	15	35	115	47	86	47	-1.57045	-0.05197	0.97836	0.51957
	GR_01318	-60.8163	76.5797	15	909	-158	52	14	11336	40	-331	371	-73	-292	-3	-292	290	41	13	36	110	43	82	43	-1.52571	-0.08915	0.93362	0.55675
	GR_01319	-60.2292	76.5797	15	884	-156	51	13	11256	41	-328	369	-71	-290	-2	-290	290	41	13	36	110	43	82	43	-1.52215	-0.08711	0.93006	0.55471
	GR_01320	-59.6421	76.5797	15	859	-153	51	13	11154	42	-325	367	-69	-286	-1	-286	288	41	13	37	110	43	82	43	-1.50549	-0.09013	0.9134	0.55773
	GR_01321	-59.055	76.5797	15	909	-154	50	13	11094	39	-325	364	-70	-287	-3	-287	300	43	14	36	114	45	85	45	-1.51641	-0.06161	0.92432	0.52921
	GR_01322	-58.4679	76.5797	15	941	-154	49	13	11008	38	-325	363	-71	-286	-4	-286	305	44	14	37	116	46	86	46	-1.51615	-0.05289	0.92406	0.52049
	GR_01323	-57.8808	76.5797	15	991	-155	48	13	10940	36	-325	361	-72	-286	-6	-286	316	45	15	36	119	48	89	48	-1.52558	-0.02709	0.93349	0.49469
	GR_01324	-57.2937	76.5797	15	1048	-156	47	13	10868	33	-326	359	-141	-286	-7	-286	326	47	16	36	123	50	91	50	-1.58304	0.01638	0.99095	0.45122
	GR_01325	-56.7066	76.5797	15	1075	-155	46	12	10783	32	-325	357	-75	-285	-8	-285	330	47	17	36	123	51	93	51	-1.53993	0.01065	0.94784	0.45695
	GR_01326	-56.1194	76.5797	15	1201	-160	45	12	10754	27	-329	356	-146	-290	-13	-290	356	50	19	35	132	57	99	57	-1.62074	0.08241	1.02865	0.38519
	GR_01327	-55.5323	76.5797	15	1342	-166	43	12	10748	21	-334	355	-152	-295	-19	-295	383	53	21	33	140	63	105	63	-1.66202	0.14195	1.06993	0.32565
	GR_01328	-54.9452	76.5797	15	1446	-170	42	11	10721	17	-337	354	-157	-298	-23	-298	402	55	22	32	146	68	109	68	-1.69173	0.17952	1.09964	0.28808
	GR_01329	-54.3581	76.5797	15	1508	-172	42	11	10709	15	-339	354	-160	-300	-25	-300	414	56	23	31	150	71	112	71	-1.70624	0.20371	1.11415	0.26389
	GR_01330	-53.771	76.5797	15	1608	-176	41	11	10724	11	-343	354	-165	-304	-28	-304	436	58	24	30	156	75	118	75	-1.7333	0.24152	1.14121	0.22608
	GR_01331	-53.1839	76.5797	15	1696	-180	41	11	10719	7	-347	354	-170	-307	-32	-307	454	60	26	30	162	80	121	80	-1.75651	0.27796	1.16442	0.18964
	GR_01332	-52.5968	76.5797	15	1790	-184	40	11	10711	4	-350	354	-175	-310	-35	-310	475	62	27	28	168	85	126	85	-1.78312	0.31943	1.19103	0.14817
	GR_01333	-52.0097	76.5797	15	1860	-187	40	11	10738	1	-353	354	-179	-313	-38	-313	492	63	28	27	172	89	131	89	-1.80414	0.34936	1.21205	0.11824
	GR_01334	-51.4225	76.5797	15	1901	-189	40	11	10736	0	-355	355	-182	-315	-40	-315	503	64	29	27	175	92	133	92	-1.81667	0.36858	1.22458	0.09902
	GR_01335	-50.8354	76.5797	15	1922	-190	40	11	10742	0	-355	355	-184	-315	-40	-315	512	65	30	26	177	95	135	95	-1.82354	0.38845	1.23145	0.07915
	GR_01336	-50.2483	76.5797	15	1999	-193	40	11	10761	-3	-359	356	-189	-319	-43	-319	529	66	31	25	181	100	138	100	-1.8474	0.41888	1.25531	0.04872
	GR_01337	-49.6612	76.5797	15	2099	-198	40	11	10781	-7	-363	356	-194	-323	-48	-323	559	69	34	24	190	108	145	108	-1.879	0.47757	1.28691	0.00997
	GR_01338	-49.0741	76.5797	15	2156	-201	40	11	10806	-9	-366	357	-199	-326	-50	-326	577	70	35	23	195	113	148	113	-1.89974	0.50782	1.30765	0.04022
	GR_01339	-48.487	76.5797	15	2260	-206	40	11	10847	-13	-370	357	-204	-330	-54	-330	608	73	37	23	204	120	156	120	-1.92674	0.55692	1.33465	0.08932
	GR_01340	-47.8999	76.5797	15	2311	-209	40	11	10840	-16	-373	357	-208	-333	-57	-333	626	75	39	22	209	126	159	126	-1.94937	0.59688	1.35728	0.12928
	GR_01341	-47.3128	76.5797	15	2359	-211	40	11	10857	-17	-375	358	-211	-335	-59	-335	646	76	41	21	214	132	163	132	-1.96724	0.6343	1.37515	0.1667
	GR_01342	-46.7257	76.5797	15	2402	-214	40	11	10862	-19	-376	357	-214	-337	-61	-337	663	78	42	21	219	137	167	137	-1.98084	0.66413	1.38875	0.19653
	GR_01343	-46.1385	76.5797	15	2433	-215	40	11	10873	-21	-378	357	-216	-338	-62	-338	678	79	44	20	223	141	169	141	-1.99457	0.6947	1.40248	0.2271
	GR_01344	-45.5514	76.5797	15	2441	-216	41	11	10873	-22	-378	356	-217	-339	-63	-339	690	80	45	20	226	146	171	146	-1.99924	0.71526	1.40715	0.24766
	GR_01345	-44.9643	76.5797	15	2463	-218	41	11	10844	-24	-380	356	-219	-340	-65	-340	703	81	46	19	229	149	174	149	-2.01259	0.73957	1.4205	0.27197
	GR_01346	-44.3772	76.5797	15	2493	-220	41	11	10802	-26	-381	355	-222	-323	-67	-341	721	82	47	18	233	154	178	155	-2.01619	0.77138	1.4241	0.30378
	GR_01347	-43.7901	76.5797	15	2515	-221	41	11	10784	-28	-382	354	-224	-263	-70	-342	738	83	48	18	238	158	181	161	-1.99345	0.79711	1.40136	0.32951
	GR_01348	-43.203	76.5797	15	2527	-222	41	11	10748	-30	-382	352	-225	-264	-71	-342	750	84	50	18	241	162	183	164	-2.0009	0.82459	1.40881	0.35699
	GR_01349	-42.6159	76.5797	15	2532	-223	41	11	10768	-31	-383	352	-226	-176	-72	-344	760	85	50	18	244	163	185	168	-1.9584	0.83313	1.36631	0.36553
	GR_01350	-42.0288	76.5797	15	2532	-224	42	11	10711	-32	-383	351	-226	-176	-73	-343	768	85	51	17	245	166	187	171	-1.96124	0.84954	1.36915	0.38194
	GR_01351	-41.4417	76.5797	15	2517	-224	42	12	10694	-33	-383	350	-226	-176	-73	-343	774	86	52	17	247	167	187	173	-1.95874	0.86351	1.36665	0.39591
	GR_01352	-40.8545	76.5797	15	2495	-223	43	12	10659	-33	-382	349	-226	-176	-73	-342	775	85	52	17	246	167	187	175	-1.95352	0.86105	1.36143	0.39345
	GR_01353	-40.2674	76.5797	15	2471	-222	43	12	10617	-32	-380	348	-225	-176	-73	-340	775	85	52	17	245	168	188	176	-1.94859	0.86374	1.3565	0.39614
	GR_01354	-39.6803	76.5797	15	2452	-222	43	12	10575	-33	-380	347	-225	-176	-73	-340	780	85	53	17	246	169	189	178	-1.95061	0.87535	1.35852	0.40775
	GR_01355	-39.0932	76.5797	15	2441	-222	44	12	10529	-34	-380	346	-225	-176	-74	-339	782	85	53	17	246	169	189	179	-1.94806	0.87502	1.35597	0.40742
	GR_01356	-38.5061	76.5797	15	2438	-223	43	12	10501	-36	-380	344	-225	-177	-75	-340	789	86	54	17	248	172	190	181	-1.95678	0.89645	1.36469	0.42885
	GR_01357	-37.919	76.5797	15	2438	-224	44	12	10468	-37	-380	343	-226	-178	-77	-340	796	86	55	16	249	174	192	184	-1.96259	0.91173	1.3705	0.44413
	GR_01358	-37.3319	76.5797	15	2438	-225	44	12	10446	-38	-381	343	-227	-179	-78	-341	799	86	55	16	249	175	194	185	-1.96809	0.91756	1.376	0.44996
	GR_01359	-36.7448	76.5797	15	2433	-225	44	12	10410	-39	-381	342	-227	-107	-78	-340	805	86	55	16	251	175	195	187	-1.92773	0.92096	1.33564	0.45336
	GR_01360	-36.1576	76.5797	15	2404	-224	44	12	10411	-39	-380	341	-226	-107	-78	-340	801	86	54	16	249	174	194	187	-1.92395	0.91256	1.33186	0.44496
	GR_01361	-35.5705	76.5797	15	2370	-223	44	12	10379	-39	-378	339	-225	-107	-77	-338	794	85	53	16	247	172	193	185	-1.91595	0.9	1.32386	0.4324
	GR_01362	-34.9834	76.5797	15	2323	-221	45	13	10338	-38	-377	339	-224	-105	-76	-336	783	84	52	17	243	169	191	182	-1.89677	0.87667	1.30468	0.40907
	GR_01363	-34.3963	76.5797	15	2289	-221	45	13	10350	-38	-376	338	-222	-105	-75	-336	776	83	51	17	240	167	189	182	-1.89189	0.86319	1.2998	0.39559
	GR_01364	-33.8092	76.5797	15	2266	-220	46	13	10309	-37	-375	338	-222	-104	-75	-334	772	82	51	16	239	166	188	181	-1.88659	0.85717	1.2945	0.38957
	GR_01365	-33.2221	76.5797	15	2245	-219	46	13	10299	-37	-374	337	-221	-104	-75	-333	765	81	50	17	236	164	187	179	-1.8793	0.84107	1.28721	0.37347
	GR_01366	-32.635	76.5797	15	2218	-219	46	13	10298	-36	-373	337	-220	-103	-74	-333	758	80	50	16	234	162	185	179	-1.87733	0.83488	1.28524	0.36728
	GR_01367	-32.0479	76.5797	15	2199	-218	46	13	10339	-36	-373	337	-219	-102	-73	-333	754	79	50	16	231	162	185	178	-1.87561	0.83002	1.28352	0.36242
	GR_01368	-31.4608	76.5797	15	2188	-218	46	13	10339	-36	-373	337	-219	-102	-73	-333	749	79	49	17	231	159	183	176	-1.87075	0.81412	1.27866	0.34652
	GR_01369	-30.8736	76.5797	15	2146	-217	47	13	10330	-35	-371	336	-218	-101	-72	-331	735	77	49	16	225	157	180	174	-1.86307	0.79885	1.27098	0.33125
	GR_01370	-30.2865	76.5797	15	2129	-221	55	16	10318	-36	-378	342	-149	-107	-76	-335	710	74	48	14	212	156	182	171	-1.8	0.73987	1.20791	0.27227
	GR_01371	-29.6994	76.5797	15	2120	-228	66	18	10327	-37	-388	351	-154	-116	-84	-343	682	76	49	12	197	158	185	167	-1.80515	0.70915	1.21306	0.24155
	GR_01372	-29.1123	76.5797	15	2116	-233	73	20	10333	-38	-395	357	-104	-288	-89	-348	661	77	48	13	189	149	186	165	-1.84743	0.64986	1.25534	0.18226
	GR_01373	-28.5252	76.5797	15	2116	-233	73	20	10378	-37	-395	358	-104	-289	-88	-348	656	76	48	13	187	148	184	164	-1.84686	0.6414	1.25477	0.1738
	GR_01374	-27.9381	76.5797	15	2107	-233	73	20	10395	-37	-395	358	-103	-289	-88	-348	648	75	47	13	185	147	181	163	-1.84459	0.62818	1.2525	0.16058
	GR_01375	-27.351	76.5797	15	2104	-233	73	20	10447	-36	-396	360	-103	-290	-87	-348	641	74	46	13	183	146	179	162	-1.84399	0.61379	1.2519	0.14619
	GR_01376	-26.7639	76.5797	15	2153	-236	73	20	10504	-38	-399	361	-105	-294	-89	-351	645	74	46	13	184	147	179	164	-1.85836	0.61936	1.26627	0.15176
	GR_01377	-26.1767	76.5797	15	2172	-237	73	20	10564	-38	-401	363	-105	-296	-89	-352	642	73	46	13	182	147	177	164	-1.86368	0.61377	1.27159	0.14617
	GR_01378	-25.5896	76.5797	15	1965	-226	73	20	10544	-28	-390	362	-95	-185	-79	-342	587	66	40	13	167	133	161	151	-1.74309	0.50294	1.151	0.03534
	GR_01379	-25.0025	76.5797	15	1536	-204	73	20	10512	-8	-369	361	-73	-162	-57	-320	481	55	31	14	139	104	131	123	-1.61021	0.30101	1.01812	0.16659
	GR_01380	-24.4154	76.5797	15	951	-174	71	19	10422	18	-338	356	-44	-131	-29	-289	359	42	21	16	106	73	97	91	-1.44474	0.07592	0.85265	0.39168
	GR_01381	-23.8283	76.5797	15	756	-163	71	20	10417	27	-328	355	-34	-121	-18	-278	317	37	17	18	95	61	85	81	-1.37482	-0.01153	0.78273	0.47913
	GR_01382	-23.2412	76.5797	15	241	-136	71	20	10326	51	-301	352	-63	-93	7	-250	230	27	11	20	72	40	61	58	-1.265	-0.16108	0.67291	0.62868
	GR_01383	-22.6541	76.5797	15	11	-124	71	20	10308	62	-289	351	-51	-81	19	-238	194	23	8	23	62	31	51	49	-1.1928	-0.24027	0.60071	0.70787
	GR_01384	-22.067	76.5797	15	1	-123	71	20	10309	64	-288	352	-51	-80	21	-236	186	22	8	23	58	30	48	48	-1.18597	-0.25165	0.59388	0.71925
	GR_01385	-20.8927	76.5797	15	1	-122	71	20	10332	66	-286	352	6	-78	22	-235	174	20	7	25	53	26	44	46	-1.13008	-0.29769	0.53799	0.76529
	GR_01386	66.5869	76.5797	15	418	-123	69	20	9292	47	-288	335	-4	-179	-4	-238	238	34	12	34	90	39	90	42	-1.20401	-0.15583	0.61192	0.62343
	GR_01387	67.174	76.5797	15	708	-138	68	20	9185	29	-304	333	-20	-236	-20	-253	264	39	14	33	101	45	101	46	-1.31124	-0.08112	0.71915	0.54872
	GR_01388	67.7611	76.5797	15	627	-133	67	20	9123	31	-299	330	-16	-247	-16	-247	255	38	14	34	98	43	98	43	-1.29675	-0.093	0.70466	0.5606
	GR_01389	68.3482	76.5797	15	313	-116	68	20	9010	46	-282	328	0	-211	0	-229	221	33	11	35	84	36	84	38	-1.19211	-0.17378	0.60002	0.64138
	GR_01390	101.226	76.5797	7	28	-149	82	18	13112	94	-349	443	19	-298	26	-298	233	35	11	42	98	37	91	37	-1.46015	-0.19515	0.86806	0.66275
	GR_01391	101.814	76.5797	7	67	-151	82	18	13024	90	-349	439	16	-299	23	-299	240	36	11	41	100	39	94	39	-1.4704	-0.17549	0.87831	0.64309
	GR_01392	102.401	76.5797	7	71	-151	82	18	12903	87	-348	435	14	-298	21	-298	240	36	11	41	100	39	94	39	-1.47045	-0.16933	0.87836	0.63693
	GR_01393	102.988	76.5797	10	176	-156	81	18	12760	80	-351	431	7	-277	14	-302	252	38	12	41	105	41	99	42	-1.44663	-0.19506	0.85454	0.66266
	GR_01394	103.575	76.5797	10	122	-153	82	19	12686	81	-348	429	9	-273	15	-298	247	38	12	42	103	41	98	42	-1.42363	-0.20205	0.83154	0.66965
	GR_01395	104.162	76.5797	16	236	-159	81	19	12653	73	-353	426	3	-278	9	-304	257	40	12	43	108	41	103	43	-1.37727	-0.30156	0.78518	0.76916
	GR_01396	104.749	76.5797	7	52	-149	82	19	12742	84	-345	429	13	-270	20	-295	237	36	11	43	99	38	94	40	-1.43927	-0.16916	0.84718	0.63676
	GR_01397	105.336	76.5797	15	253	-160	81	18	12869	75	-358	433	3	-284	10	-307	254	39	12	42	106	41	102	43	-1.40992	-0.29044	0.81783	0.75804
	GR_01398	105.923	76.5797	10	170	-156	81	18	13076	82	-358	440	9	-284	17	-305	242	38	11	43	102	38	98	39	-1.45385	-0.22627	0.86176	0.69387
	GR_01399	108.272	76.5797	10	86	-154	81	17	13921	98	-369	467	20	-311	30	-315	218	34	10	43	92	35	89	35	-1.4771	-0.29756	0.88501	0.76516
	GR_01400	108.859	76.5797	16	132	-157	81	17	14108	98	-374	472	19	-301	30	-321	217	34	10	43	91	34	90	34	-1.41162	-0.42509	0.81953	0.89269
	GR_01401	109.446	76.5797	16	52	-153	81	16	14326	105	-374	479	25	-313	36	-320	206	32	10	44	87	33	85	33	-1.40893	-0.45424	0.81684	0.92184
	GR_01402	110.033	76.5797	10	36	-153	81	16	14520	108	-377	485	27	-315	39	-323	201	32	10	46	85	33	84	33	-1.48324	-0.34957	0.89115	0.81717
	GR_01403	110.62	76.5797	10	33	-153	81	16	14693	110	-379	489	28	-307	41	-326	196	31	9	45	83	30	82	31	-1.48203	-0.36806	0.88994	0.83566
	GR_01404	111.207	76.5797	10	25	-153	81	16	14845	112	-382	494	30	-318	42	-328	190	30	9	47	81	30	80	30	-1.48793	-0.38441	0.89584	0.85201
	GR_01405	111.794	76.5797	10	19	-154	81	16	15015	114	-385	499	31	-320	44	-331	189	30	9	46	80	30	79	30	-1.4968	-0.38913	0.90471	0.85673
	GR_01406	112.382	76.5797	10	10	-154	81	16	15173	116	-387	503	32	-321	46	-333	186	29	9	44	78	30	77	30	-1.5047	-0.39319	0.91261	0.86079
	GR_01407	-122.463	75.9926	15	1	-175	51	11	13865	61	-374	435	-2	-335	14	-335	85	21	1	76	49	5	41	5	-1.52108	-0.54348	0.92899	1.01108
	GR_01408	-121.289	75.9926	16	60	-178	52	11	13907	59	-378	437	-6	-339	12	-339	93	22	2	76	51	7	44	7	-1.52488	-0.5506	0.93279	1.0182
	GR_01409	-120.115	75.9926	10	126	-182	53	12	13966	56	-383	439	-9	-343	9	-343	98	23	2	70	54	8	46	8	-1.62468	-0.406	1.03259	0.8736
	GR_01410	-118.353	75.9926	10	7	-179	55	12	14168	63	-384	447	-3	-342	15	-342	95	21	2	73	51	8	44	8	-1.60347	-0.43972	1.01138	0.90732
	GR_01411	-117.766	75.9926	15	75	-182	54	12	14128	59	-387	446	-7	-344	12	-344	97	21	2	66	52	8	45	8	-1.57314	-0.51118	0.98105	0.97878
	GR_01412	-116.592	75.9926	10	8	-179	56	12	14221	63	-388	451	-3	-344	15	-344	91	20	2	73	50	7	43	7	-1.60796	-0.45097	1.01587	0.91857
	GR_01413	-116.005	75.9926	16	156	-187	54	12	14157	54	-393	447	-10	-350	7	-350	96	21	2	69	53	7	46	7	-1.57919	-0.53599	0.9871	1.00359
	GR_01414	-115.418	75.9926	15	302	-193	52	11	14085	46	-398	444	-17	-355	0	-355	103	22	3	69	55	10	48	10	-1.63131	-0.48339	1.03922	0.95099
	GR_01415	-114.831	75.9926	16	140	-186	55	12	14183	55	-393	448	-9	-350	7	-350	92	20	2	74	51	7	44	7	-1.56423	-0.55884	0.97214	1.02644
	GR_01416	-114.243	75.9926	15	142	-187	55	12	14185	54	-394	448	-10	-351	6	-351	90	19	2	70	49	7	42	7	-1.5905	-0.53007	0.99841	0.99767
	GR_01417	-113.656	75.9926	15	182	-189	55	12	14166	52	-395	447	-12	-352	5	-352	88	19	2	72	49	7	42	7	-1.59183	-0.53347	0.99974	1.00107
	GR_01418	-113.069	75.9926	15	239	-192	54	12	14144	49	-397	446	-15	-354	2	-354	90	19	2	72	50	8	43	8	-1.60679	-0.52197	1.0147	0.98957
	GR_01419	-112.482	75.9926	15	325	-195	53	11	14119	45	-399	444	-19	-358	-2	-358	93	19	2	72	50	8	43	8	-1.62948	-0.51357	1.03739	0.98117
	GR_01420	-111.895	75.9926	15	1	-181	58	12	14266	62	-390	452	-3	-345	13	-345	71	15	1	82	41	5	34	5	-1.52633	-0.6116	0.93424	1.0792
	GR_01421	-109.547	75.9926	10	1	-181	59	13	14247	63	-387	450	-3	-343	14	-343	66	13	1	71	36	5	30	5	-1.59729	-0.49053	1.0052	0.95813
	GR_01422	-108.959	75.9926	10	158	-188	57	12	14134	55	-392	447	-11	-349	6	-349	70	14	1	77	39	5	32	5	-1.62373	-0.48513	1.03164	0.95273
	GR_01423	-108.372	75.9926	10	182	-188	56	12	14093	53	-392	445	-12	-348	5	-348	70	14	1	74	38	6	32	6	-1.63374	-0.46877	1.04165	0.93637
	GR_01424	-107.785	75.9926	10	141	-186	57	12	14102	56	-390	446	-10	-346	7	-346	65	13	0	73	36	4	30	4	-1.62111	-0.48668	1.02902	0.95428
	GR_01425	-106.611	75.9926	15	167	-186	57	12	13956	54	-388	442	-12	-319	6	-344	68	12	0	67	35	5	29	6	-1.55445	-0.56546	0.96236	1.03306
	GR_01426	-106.024	75.9926	15	133	-184	58	13	13930	55	-385	440	-11	-317	8	-341	65	12	0	66	34	5	27	6	-1.53824	-0.56744	0.94615	1.03504
	GR_01427	-103.088	75.9926	10	88	-186	64	14	14101	56	-396	452	-11	-347	8	-347	87	17	1	67	47	7	40	7	-1.61725	-0.46191	1.02516	0.92951
	GR_01428	-101.327	75.9926	10	16	-182	67	14	14160	61	-395	456	-6	-345	12	-345	95	20	1	75	52	7	45	7	-1.57788	-0.49191	0.98579	0.95951
	GR_01429	-100.74	75.9926	15	152	-188	65	14	14084	54	-400	454	-13	-350	5	-350	104	22	2	73	57	8	50	8	-1.5546	-0.55357	0.96251	1.02117
	GR_01430	-99.5657	75.9926	10	170	-187	66	14	14034	55	-398	453	-12	-340	6	-348	112	24	2	71	61	8	53	9	-1.60488	-0.44341	1.01279	0.91101
	GR_01431	-98.9786	75.9926	10	151	-185	66	14	14018	57	-396	453	-10	-347	7	-347	111	24	2	71	61	8	53	8	-1.60117	-0.44604	1.00908	0.91364
	GR_01432	-98.3915	75.9926	10	162	-184	66	14	13985	57	-395	452	-10	-336	8	-345	116	25	2	74	64	8	56	9	-1.58377	-0.44832	0.99168	0.91592
	GR_01433	-97.8044	75.9926	10	118	-180	68	15	13929	61	-391	452	-7	-341	11	-341	114	25	2	74	63	8	55	8	-1.55922	-0.45961	0.96713	0.92721
	GR_01434	-91.9332	75.9926	15	102	-170	66	14	14081	75	-378	453	5	-332	24	-332	117	25	3	74	64	9	55	9	-1.45229	-0.56683	0.8602	1.03443
	GR_01435	-91.3461	75.9926	15	152	-173	65	14	14107	73	-380	453	2	-334	22	-334	117	25	3	74	64	9	55	9	-1.46635	-0.5609	0.87426	1.0285
	GR_01436	-90.759	75.9926	15	60	-168	67	14	14209	80	-377	457	8	-330	28	-330	112	24	3	71	61	9	53	9	-1.44616	-0.57527	0.85407	1.04287
	GR_01437	-66.6874	75.9926	15	301	-128	62	16	11435	66	-304	370	-39	-263	25	-263	163	22	6	38	63	24	49	24	-1.32988	-0.32729	0.73779	0.79489
	GR_01438	-59.6421	75.9926	15	8	-111	60	16	10709	77	-282	359	-27	-241	33	-241	172	28	6	47	73	21	53	21	-1.22301	-0.33644	0.63092	0.80404
	GR_01439	-59.055	75.9926	15	125	-114	58	16	10678	73	-285	358	-30	-245	29	-245	188	30	7	46	78	24	56	24	-1.24846	-0.30072	0.65637	0.76832
	GR_01440	-58.4679	75.9926	15	395	-124	54	15	10636	62	-294	356	-42	-254	19	-254	228	35	9	42	92	31	67	31	-1.32409	-0.21102	0.732	0.67862
	GR_01441	-57.8808	75.9926	15	734	-138	50	14	10660	47	-307	354	-56	-268	6	-268	280	41	13	39	108	41	79	41	-1.42057	-0.09907	0.82848	0.56667
	GR_01442	-57.2937	75.9926	15	890	-143	48	13	10649	42	-312	354	-62	-273	0	-273	306	45	14	38	117	46	86	46	-1.46084	-0.05032	0.86875	0.51792
	GR_01443	-56.7066	75.9926	15	925	-143	47	13	10522	39	-311	350	-126	-271	-1	-271	312	46	15	38	120	47	87	47	-1.50835	-0.01192	0.91626	0.47952
	GR_01444	-56.1194	75.9926	15	1030	-147	46	13	10520	36	-315	351	-130	-275	-5	-275	334	48	17	37	126	51	93	51	-1.53626	0.03001	0.94417	0.43759
	GR_01445	-55.5323	75.9926	15	1114	-150	45	12	10479	32	-316	348	-134	-277	-8	-277	348	49	18	35	130	55	96	55	-1.56199	0.06495	0.9699	0.40265
	GR_01446	-54.9452	75.9926	15	1210	-153	44	12	10416	28	-320	348	-138	-280	-12	-280	367	51	20	34	136	60	100	60	-1.5876	0.10848	0.99551	0.35912
	GR_01447	-54.3581	75.9926	15	1343	-159	43	12	10445	23	-325	348	-145	-285	-17	-285	391	54	21	33	143	65	106	65	-1.62218	0.15218	1.03009	0.31542
	GR_01448	-53.771	75.9926	15	1453	-164	42	12	10468	19	-329	348	-151	-290	-21	-290	415	56	23	31	150	71	112	71	-1.65723	0.20356	1.06514	0.26404
	GR_01449	-53.1839	75.9926	15	1564	-168	41	11	10475	15	-333	348	-156	-294	-25	-294	435	58	24	30	156	75	117	75	-1.6894	0.23903	1.09731	0.22857
	GR_01450	-52.5968	75.9926	15	1711	-175	40	11	10520	9	-340	349	-165	-300	-30	-300	468	61	27	28	166	84	124	84	-1.73675	0.30837	1.14466	0.15923
	GR_01451	-52.0097	75.9926	15	1820	-180	40	11	10528	4	-345	349	-171	-304	-34	-304	492	63	28	27	173	89	130	89	-1.76509	0.34709	1.173	0.12051
	GR_01452	-51.4225	75.9926	15	1884	-183	40	11	10559	2	-347	349	-175	-307	-37	-307	510	65	30	26	178	94	133	94	-1.78619	0.38393	1.1941	0.08367
	GR_01453	-50.8354	75.9926	15	1939	-186	40	11	10565	1	-349	350	-179	-310	-39	-310	524	66	31	26	181	98	137	98	-1.80187	0.40756	1.20978	0.06004
	GR_01454	-50.2483	75.9926	15	1978	-188	41	11	10595	0	-351	351	-182	-311	-40	-311	537	67	32	25	184	102	140	102	-1.81281	0.42863	1.22072	0.03897
	GR_01455	-49.6612	75.9926	15	1984	-188	41	11	10574	0	-351	351	-183	-311	-41	-311	541	67	32	24	184	103	141	103	-1.81686	0.43601	1.22477	0.03159
	GR_01456	-49.0741	75.9926	15	2096	-193	41	11	10638	-4	-356	352	-189	-316	-45	-316	571	70	35	23	193	111	148	111	-1.85096	0.4935	1.25887	0.0259
	GR_01457	-48.487	75.9926	15	2153	-196	41	11	10638	-6	-358	352	-193	-319	-48	-319	592	71	37	22	198	117	152	117	-1.87234	0.53314	1.28025	0.06554
	GR_01458	-47.8999	75.9926	15	2266	-202	41	11	10690	-11	-364	353	-200	-324	-52	-324	627	75	39	22	209	126	159	126	-1.90595	0.58916	1.31386	0.12156
	GR_01459	-47.3128	75.9926	15	2337	-205	40	11	10711	-14	-367	353	-205	-327	-55	-327	653	77	41	21	217	133	164	133	-1.93291	0.63909	1.34082	0.17149
	GR_01460	-46.7257	75.9926	15	2420	-209	40	11	10712	-18	-371	353	-209	-331	-59	-331	683	79	44	20	225	141	171	141	-1.96216	0.69577	1.37007	0.22817
	GR_01461	-46.1385	75.9926	15	2469	-212	40	11	10687	-20	-373	353	-213	-315	-62	-333	704	81	45	20	231	147	174	148	-1.96838	0.72888	1.37629	0.26128
	GR_01462	-45.5514	75.9926	15	2543	-216	40	11	10715	-24	-376	352	-217	-336	-65	-336	732	84	48	19	239	155	180	155	-2.00468	0.78532	1.41259	0.31772
	GR_01463	-44.9643	75.9926	15	2596	-219	40	11	10706	-27	-379	352	-220	-322	-68	-339	759	86	50	19	247	163	184	164	-2.01592	0.83069	1.42383	0.36309
	GR_01464	-44.3772	75.9926	15	2635	-221	40	11	10693	-29	-380	351	-223	-263	-70	-341	778	88	51	18	252	167	189	169	-1.99673	0.8611	1.40464	0.3935
	GR_01465	-43.7901	75.9926	15	2692	-224	40	11	10681	-32	-383	351	-227	-178	-74	-344	808	90	54	18	260	175	194	178	-1.97186	0.91136	1.37977	0.44376
	GR_01466	-43.203	75.9926	15	2744	-227	39	11	10711	-35	-385	350	-231	-180	-76	-347	831	92	56	17	266	180	199	185	-1.99523	0.95661	1.40314	0.48901
	GR_01467	-42.6159	75.9926	15	2765	-228	39	11	10690	-37	-386	349	-232	-181	-78	-347	849	93	57	17	271	184	203	190	-2.00394	0.98378	1.41185	0.51618
	GR_01468	-42.0288	75.9926	15	2766	-229	40	11	10673	-39	-387	348	-233	-182	-79	-348	860	94	58	17	274	186	205	194	-2.00876	0.99967	1.41667	0.53207
	GR_01469	-41.4417	75.9926	15	2755	-229	40	11	10604	-39	-386	347	-233	-183	-80	-347	868	94	59	17	275	189	207	197	-2.01057	1.01644	1.41848	0.54884
	GR_01470	-40.8545	75.9926	15	2724	-229	40	11	10566	-40	-385	345	-232	-183	-80	-346	867	94	59	16	274	189	206	198	-2.01065	1.02047	1.41856	0.55287
	GR_01471	-40.2674	75.9926	15	2654	-226	41	11	10484	-38	-382	344	-229	-180	-79	-343	855	93	58	17	271	185	203	196	-1.98931	0.99407	1.39722	0.52647
	GR_01472	-39.6803	75.9926	15	2597	-224	42	12	10421	-37	-379	342	-227	-179	-77	-340	848	92	58	16	266	185	202	196	-1.97311	0.98943	1.38102	0.52183
	GR_01473	-39.0932	75.9926	15	2579	-224	42	12	10400	-37	-379	342	-227	-178	-77	-339	850	92	58	17	268	185	202	196	-1.96979	0.98835	1.3777	0.52075
	GR_01474	-38.5061	75.9926	15	2563	-224	42	12	10356	-39	-379	340	-227	-107	-78	-339	855	92	58	16	268	186	203	199	-1.93478	0.99735	1.34269	0.52975
	GR_01475	-37.919	75.9926	15	2549	-224	43	12	10315	-40	-378	338	-226	-107	-79	-338	856	92	58	16	268	186	204	199	-1.93059	0.99709	1.3385	0.52949
	GR_01476	-37.3319	75.9926	15	2534	-223	43	12	10266	-40	-378	338	-226	-107	-79	-337	857	91	58	16	267	187	205	200	-1.92942	0.99917	1.33733	0.53157
	GR_01477	-36.7448	75.9926	15	2519	-223	43	12	10275	-41	-377	336	-225	-108	-79	-338	858	91	57	16	266	185	205	202	-1.92755	0.99375	1.33546	0.52615
	GR_01478	-36.1576	75.9926	15	2503	-223	43	12	10240	-42	-376	334	-225	-108	-80	-337	858	91	57	16	266	185	205	202	-1.927	0.99633	1.33491	0.52873
	GR_01479	-35.5705	75.9926	15	2484	-223	43	12	10206	-42	-377	335	-225	-108	-80	-336	858	91	56	16	266	185	206	202	-1.92617	0.99206	1.33408	0.52446
	GR_01480	-34.9834	75.9926	15	2466	-223	44	13	10199	-42	-376	334	-225	-108	-80	-336	856	90	56	16	264	185	206	202	-1.918	0.98863	1.32591	0.52103
	GR_01481	-34.3963	75.9926	15	2455	-223	44	13	10166	-43	-375	332	-225	-108	-80	-336	854	90	55	16	264	183	205	202	-1.91457	0.98151	1.32248	0.51391
	GR_01482	-33.8092	75.9926	15	2443	-223	44	13	10118	-44	-375	331	-225	-110	-81	-335	853	89	55	16	262	183	206	202	-1.91624	0.98223	1.32415	0.51463
	GR_01483	-33.2221	75.9926	15	2437	-223	43	12	10135	-44	-375	331	-225	-109	-81	-335	853	89	55	16	262	183	206	202	-1.92365	0.98404	1.33156	0.51644
	GR_01484	-32.635	75.9926	15	2441	-224	44	13	10130	-45	-375	330	-225	-111	-82	-336	854	89	55	16	262	183	206	203	-1.91988	0.98471	1.32779	0.51711
	GR_01485	-32.0479	75.9926	15	2459	-224	43	13	10152	-46	-376	330	-226	-111	-82	-337	860	89	55	16	264	183	206	205	-1.92564	0.99211	1.33355	0.52451
	GR_01486	-31.4608	75.9926	15	2473	-226	43	12	10175	-47	-378	331	-228	-112	-83	-338	862	89	55	16	265	183	206	206	-1.93825	0.99298	1.34616	0.52538
	GR_01487	-30.8736	75.9926	15	2463	-226	44	13	10202	-46	-378	332	-228	-112	-82	-338	857	88	55	16	262	181	205	206	-1.92935	0.98227	1.33726	0.51467
	GR_01488	-30.2865	75.9926	15	2411	-229	53	15	10197	-46	-384	338	-159	-116	-87	-342	818	83	56	13	241	179	205	199	-1.87114	0.91685	1.27905	0.44925
	GR_01489	-29.6994	75.9926	15	2327	-233	65	18	10113	-45	-391	346	-162	-123	-92	-346	766	84	56	11	218	178	206	189	-1.85146	0.85834	1.25937	0.39074
	GR_01490	-29.1123	75.9926	15	2278	-236	73	20	10149	-44	-396	352	-110	-291	-95	-349	731	84	53	13	206	165	204	184	-1.87416	0.76437	1.28207	0.29677
	GR_01491	-28.5252	75.9926	15	2217	-233	73	20	10151	-41	-393	352	-106	-289	-92	-345	709	82	52	13	201	160	198	179	-1.85522	0.73142	1.26313	0.26382
	GR_01492	-27.9381	75.9926	15	2155	-230	73	20	10160	-39	-390	351	-104	-285	-89	-343	690	79	50	13	195	157	192	175	-1.83796	0.69795	1.24587	0.23035
	GR_01493	-27.351	75.9926	15	2133	-229	73	20	10216	-36	-390	354	-102	-285	-87	-342	677	77	49	12	191	155	187	172	-1.83304	0.67555	1.24095	0.20795
	GR_01494	-26.7639	75.9926	15	2107	-228	73	20	10238	-35	-389	354	-101	-284	-86	-341	666	76	47	13	189	153	184	170	-1.82279	0.65085	1.2307	0.18325
	GR_01495	-26.1767	75.9926	15	2067	-226	73	20	10256	-33	-388	355	-99	-186	-84	-339	648	73	46	12	183	149	177	166	-1.76035	0.61936	1.16826	0.15176
	GR_01496	-25.5896	75.9926	15	1959	-221	73	20	10326	-27	-383	356	-92	-181	-77	-334	610	69	42	13	173	138	167	157	-1.72118	0.54139	1.12909	0.07379
	GR_01497	-25.0025	75.9926	15	1661	-206	72	20	10283	-13	-368	355	-77	-165	-62	-319	533	60	35	13	152	116	144	138	-1.63141	0.39644	1.03932	0.07116
	GR_01498	-24.4154	75.9926	15	1222	-183	72	20	10210	6	-345	351	-56	-142	-41	-296	432	49	27	14	125	90	115	111	-1.49926	0.21016	0.90717	0.25744
	GR_01499	-23.8283	75.9926	15	927	-168	71	20	10189	20	-330	350	-41	-126	-26	-280	366	42	21	16	108	72	97	94	-1.40827	0.08161	0.81618	0.38599
	GR_01500	-23.2412	75.9926	15	725	-157	71	20	10200	30	-320	350	-84	-115	-15	-269	323	37	18	18	96	61	84	84	-1.38336	0.01202	0.79127	0.45558
	GR_01501	-22.6541	75.9926	15	416	-141	71	20	10129	44	-303	347	-68	-99	0	-252	262	30	13	20	80	46	67	68	-1.28724	-0.10639	0.69515	0.57399
	GR_01502	-22.067	75.9926	15	442	-142	71	20	10164	44	-304	348	-15	-100	0	-253	262	30	13	20	78	46	68	69	-1.25134	-0.1224	0.65925	0.59
	GR_01503	-21.4799	75.9926	15	104	-123	71	20	10086	60	-286	346	-52	-82	17	-234	204	23	9	22	63	32	51	54	-1.18825	-0.21963	0.59616	0.68723
	GR_01504	-20.8927	75.9926	15	167	-126	71	20	10071	59	-287	346	-55	-84	15	-236	207	23	9	22	62	33	51	56	-1.19735	-0.2145	0.60526	0.6821
	GR_01505	-20.3056	75.9926	15	1	-116	71	20	10025	67	-277	344	-45	-74	24	-226	181	20	7	24	54	27	44	50	-1.14006	-0.26943	0.54797	0.73703
	GR_01506	60.1287	75.9926	15	1	-102	77	20	10193	96	-272	368	-16	-72	32	-222	274	33	14	26	90	45	72	61	-1.07975	-0.20075	0.48766	0.66835
	GR_01507	60.7158	75.9926	15	49	-105	76	20	10162	92	-273	365	-18	-150	29	-225	268	33	14	26	89	45	71	58	-1.13499	-0.19359	0.5429	0.66119
	GR_01508	61.3029	75.9926	15	658	-137	73	20	10001	57	-301	358	-9	-185	-5	-256	326	39	19	25	112	60	95	66	-1.27895	-0.04794	0.68686	0.51554
	GR_01509	61.89	75.9926	15	773	-143	72	20	9985	49	-306	355	-15	-192	-12	-262	329	40	19	26	116	60	99	65	-1.3092	-0.03114	0.71711	0.49874
	GR_01510	62.4771	75.9926	15	722	-140	72	20	9923	50	-303	353	-13	-190	-10	-259	317	39	18	27	112	57	96	62	-1.29164	-0.0531	0.69955	0.5207
	GR_01511	63.0642	75.9926	15	707	-139	72	20	9845	49	-301	350	-12	-189	-10	-257	310	39	18	28	110	56	95	59	-1.28257	-0.05989	0.69048	0.52749
	GR_01512	63.6513	75.9926	15	706	-139	72	20	9787	47	-300	347	-13	-190	-11	-257	300	39	17	29	110	53	94	56	-1.27836	-0.07308	0.68627	0.54068
	GR_01513	64.2384	75.9926	15	620	-134	71	20	9751	51	-296	347	-8	-232	-7	-252	283	38	16	31	105	50	90	51	-1.27766	-0.10096	0.68557	0.56856
	GR_01514	64.8256	75.9926	15	455	-124	71	20	9688	57	-287	344	0	-177	1	-242	258	35	14	32	96	43	81	47	-1.20126	-0.15355	0.60917	0.62115
	GR_01515	65.4127	75.9926	15	328	-117	71	20	9618	63	-281	344	7	-170	7	-235	241	33	12	32	90	39	76	43	-1.16435	-0.19095	0.57226	0.65855
	GR_01516	65.9998	75.9926	15	77	-103	72	21	9579	74	-268	342	20	-156	20	-221	212	29	10	35	79	32	79	38	-1.0822	-0.25132	0.49011	0.71892
	GR_01517	93.0069	75.9926	10	46	-143	79	17	13330	103	-348	451	29	-294	34	-294	218	35	10	48	99	31	86	31	-1.39257	-0.30606	0.80048	0.77366
	GR_01518	93.594	75.9926	7	55	-144	80	17	13387	103	-350	453	28	-296	34	-296	220	35	10	48	100	31	87	31	-1.43386	-0.24867	0.84177	0.71627
	GR_01519	94.1811	75.9926	7	59	-145	80	17	13426	103	-351	454	28	-296	34	-297	225	35	11	47	100	33	87	38	-1.44167	-0.23314	0.84958	0.70074
	GR_01520	94.7682	75.9926	10	179	-151	80	17	13452	98	-358	456	22	-303	28	-304	237	37	11	47	105	34	93	39	-1.43612	-0.27499	0.84403	0.74259
	GR_01521	95.3554	75.9926	10	435	-166	80	17	13462	84	-371	455	8	-317	14	-317	267	42	12	46	118	38	107	38	-1.50812	-0.21707	0.91603	0.68467
	GR_01522	96.5296	75.9926	10	19	-145	82	17	13603	108	-354	462	30	-298	37	-299	227	35	11	45	98	33	89	37	-1.40698	-0.30454	0.81489	0.77214
	GR_01523	97.1167	75.9926	10	46	-146	82	17	13645	107	-356	463	29	-300	36	-301	231	35	11	43	100	35	90	38	-1.41991	-0.29268	0.82782	0.76028
	GR_01524	97.7038	75.9926	7	30	-146	82	17	13629	107	-355	462	29	-300	36	-300	233	35	11	44	100	35	91	38	-1.45338	-0.23292	0.86129	0.70052
	GR_01525	98.2909	75.9926	7	167	-154	82	17	13619	99	-362	461	21	-307	29	-307	248	37	12	44	106	38	98	38	-1.49129	-0.20063	0.8992	0.66823
	GR_01526	98.878	75.9926	7	28	-147	83	17	13632	107	-355	462	28	-300	36	-300	233	35	11	44	100	35	92	35	-1.45212	-0.23723	0.86003	0.70483
	GR_01527	99.4651	75.9926	7	44	-148	83	18	13596	106	-355	461	27	-301	34	-301	237	35	11	43	100	37	93	37	-1.45476	-0.22444	0.86267	0.69204
	GR_01528	100.052	75.9926	10	9	-146	83	18	13564	107	-353	460	29	-298	36	-298	236	35	11	43	99	37	92	37	-1.40662	-0.2874	0.81453	0.755
	GR_01529	100.639	75.9926	10	19	-147	83	18	13550	106	-353	459	28	-299	35	-299	237	35	11	42	99	37	92	37	-1.41237	-0.28248	0.82028	0.75008
	GR_01530	101.226	75.9926	7	41	-148	83	18	13462	103	-353	456	25	-300	32	-300	240	36	11	41	101	38	94	38	-1.45842	-0.20706	0.86633	0.67466
	GR_01531	101.814	75.9926	7	127	-152	83	18	13369	97	-356	453	20	-303	27	-303	253	38	12	42	106	40	100	40	-1.47617	-0.18038	0.88408	0.64798
	GR_01532	102.401	75.9926	7	137	-152	82	18	13265	94	-355	449	18	-302	25	-302	254	38	12	41	106	41	100	41	-1.48191	-0.16582	0.88982	0.63342
	GR_01533	102.988	75.9926	16	119	-151	83	18	13214	94	-353	447	18	-301	25	-301	254	38	12	41	106	41	100	41	-1.36292	-0.34918	0.77083	0.81678
	GR_01534	103.575	75.9926	16	232	-157	82	18	13132	86	-357	443	11	-283	18	-306	263	40	12	43	109	42	104	43	-1.37545	-0.32907	0.78336	0.79667
	GR_01535	104.162	75.9926	16	246	-157	82	18	13127	85	-358	443	10	-284	17	-307	264	40	12	41	110	42	105	43	-1.38395	-0.32105	0.79186	0.78865
	GR_01536	104.749	75.9926	16	249	-158	82	18	13178	85	-360	445	10	-285	18	-307	260	40	12	43	109	41	105	43	-1.38263	-0.33123	0.79054	0.79883
	GR_01537	105.336	75.9926	16	295	-160	82	18	13279	84	-364	448	9	-289	17	-311	263	41	12	44	110	41	107	43	-1.39413	-0.33177	0.80204	0.79937
	GR_01538	105.923	75.9926	16	263	-159	82	18	13445	87	-365	452	11	-291	20	-312	253	40	11	44	107	39	104	39	-1.39177	-0.3557	0.79968	0.8233
	GR_01539	106.51	75.9926	16	281	-160	82	17	13609	88	-370	458	12	-296	21	-316	252	40	11	44	107	39	104	39	-1.40842	-0.36332	0.81633	0.83092
	GR_01540	107.098	75.9926	15	553	-175	81	17	13767	76	-386	462	-1	-312	8	-333	277	44	12	45	118	41	117	42	-1.49735	-0.29729	0.90526	0.76489
	GR_01541	107.685	75.9926	15	563	-176	81	17	13941	77	-390	467	10	-316	10	-336	273	44	12	48	117	40	117	40	-1.49199	-0.31831	0.8999	0.78591
	GR_01542	108.272	75.9926	15	477	-172	81	17	14137	85	-389	474	5	-316	16	-335	259	42	11	48	112	38	111	38	-1.48466	-0.34946	0.89257	0.81706
	GR_01543	108.859	75.9926	10	388	-167	81	16	14344	92	-388	480	23	-315	23	-334	246	40	11	48	106	37	106	37	-1.52708	-0.28013	0.93499	0.74773
	GR_01544	109.446	75.9926	10	539	-176	80	16	14477	85	-399	484	16	-326	16	-344	258	42	11	48	112	37	112	37	-1.57571	-0.2598	0.98362	0.7274
	GR_01545	110.033	75.9926	15	607	-180	80	16	14664	84	-405	489	15	-332	15	-351	263	43	11	50	115	37	115	37	-1.53093	-0.36366	0.93884	0.83126
	GR_01546	110.62	75.9926	10	295	-164	81	16	14881	103	-393	496	33	-320	33	-339	227	36	10	48	97	34	97	34	-1.52328	-0.33556	0.93119	0.80316
	GR_01547	111.207	75.9926	16	171	-158	81	16	15060	111	-390	501	41	-325	41	-336	211	34	10	47	90	33	90	33	-1.43227	-0.48297	0.84018	0.95057
	GR_01548	111.794	75.9926	16	109	-155	81	15	15228	116	-391	507	45	-324	45	-336	199	32	9	48	86	30	86	30	-1.42572	-0.51787	0.83363	0.98547
	GR_01549	112.382	75.9926	10	48	-152	81	15	15398	121	-390	511	50	-322	50	-335	191	30	9	47	81	30	81	30	-1.49062	-0.41331	0.89853	0.88091
	GR_01550	112.969	75.9926	10	35	-153	81	15	15555	123	-392	515	52	-324	52	-338	190	30	9	46	80	30	80	30	-1.49753	-0.4176	0.90544	0.8852
	GR_01551	113.556	75.9926	10	24	-153	81	15	15701	125	-395	520	54	-326	54	-340	183	29	9	44	77	29	77	29	-1.50564	-0.42653	0.91355	0.89413
	GR_01552	137.627	75.9926	10	25	-151	97	22	12778	88	-346	434	7	-268	13	-300	138	29	4	70	72	13	71	14	-1.27933	-0.49701	0.68724	0.96461
	GR_01553	138.215	75.9926	10	55	-153	96	22	12653	83	-347	430	4	-270	9	-300	136	28	4	68	70	13	69	14	-1.29551	-0.48331	0.70342	0.95091
	GR_01554	138.802	75.9926	10	139	-159	96	22	12648	76	-353	429	-2	-306	3	-306	134	27	4	66	69	14	67	14	-1.34621	-0.47006	0.75412	0.93766
	GR_01555	139.389	75.9926	10	122	-159	95	22	12636	75	-353	428	-2	-306	2	-306	124	25	4	70	66	12	63	12	-1.34076	-0.48844	0.74867	0.95604
	GR_01556	141.15	75.9926	15	2	-155	94	22	12527	73	-349	422	1	-302	3	-302	102	20	3	74	56	9	52	9	-1.25577	-0.62555	0.66368	1.09315
	GR_01557	141.737	75.9926	15	2	-156	93	22	12509	71	-350	421	0	-303	2	-303	100	20	3	73	55	9	52	9	-1.26609	-0.61757	0.674	1.08517
	GR_01558	142.324	75.9926	10	1	-156	92	21	12494	69	-351	420	0	-303	1	-303	98	20	2	75	55	8	52	8	-1.33196	-0.52568	0.73987	0.99328
	GR_01559	-117.179	75.4054	10	186	-182	54	12	14036	57	-387	444	-7	-344	10	-344	108	23	3	64	57	10	50	10	-1.64043	-0.383	1.04834	0.8506
	GR_01560	-116.592	75.4054	10	285	-187	53	11	13988	51	-391	442	-12	-349	4	-349	110	23	3	65	58	10	51	10	-1.6688	-0.37388	1.07671	0.84148
	GR_01561	-116.005	75.4054	10	299	-188	53	11	14002	50	-392	442	-13	-350	3	-350	110	23	3	65	58	10	51	10	-1.67393	-0.37272	1.08184	0.84032
	GR_01562	-115.418	75.4054	15	596	-201	49	11	13884	34	-402	436	-27	-362	-11	-362	126	25	4	64	65	13	57	13	-1.68534	-0.41114	1.09325	0.87874
	GR_01563	-114.831	75.4054	15	671	-205	48	11	13868	30	-405	435	-31	-365	-15	-365	128	25	4	65	66	14	58	14	-1.70298	-0.40123	1.11089	0.86883
	GR_01564	-114.243	75.4054	15	617	-203	49	11	13891	33	-404	437	-28	-364	-13	-364	124	24	3	63	64	12	56	12	-1.69466	-0.41693	1.10257	0.88453
	GR_01565	-113.069	75.4054	15	333	-191	54	12	14063	48	-395	443	-15	-354	0	-354	97	20	2	68	53	8	46	8	-1.61142	-0.50253	1.01933	0.97013
	GR_01566	-112.482	75.4054	16	326	-191	54	12	14083	48	-395	443	-15	-354	1	-354	95	19	2	75	52	8	44	8	-1.58302	-0.54576	0.99093	1.01336
	GR_01567	-111.895	75.4054	10	174	-185	56	12	14146	57	-391	448	-8	-348	8	-348	83	17	1	77	46	6	39	6	-1.61767	-0.4696	1.02558	0.9372
	GR_01568	-111.308	75.4054	10	42	-179	58	12	14224	64	-386	450	-1	-343	14	-343	73	16	1	74	42	5	35	5	-1.59237	-0.48774	1.00028	0.95534
	GR_01569	-110.721	75.4054	16	40	-179	59	13	14225	65	-386	451	-1	-342	15	-342	71	15	1	82	41	5	34	5	-1.49055	-0.6367	0.89846	1.1043
	GR_01570	-110.134	75.4054	16	89	-181	58	12	14186	62	-387	449	-4	-344	12	-344	71	15	1	82	41	5	34	5	-1.50753	-0.62987	0.91544	1.09747
	GR_01571	-109.547	75.4054	15	142	-183	57	12	14134	59	-388	447	-6	-345	10	-345	73	15	1	71	41	5	34	5	-1.55321	-0.57143	0.96112	1.03903
	GR_01572	-108.959	75.4054	15	21	-178	59	13	14207	66	-384	450	0	-340	16	-340	64	13	0	73	36	4	30	4	-1.5134	-0.6081	0.92131	1.0757
	GR_01573	-108.372	75.4054	10	144	-183	58	13	14098	60	-386	446	-6	-343	10	-343	69	14	1	75	38	5	32	5	-1.59312	-0.48789	1.00103	0.95549
	GR_01574	-107.785	75.4054	10	92	-180	58	13	14062	62	-383	445	-4	-340	12	-340	63	13	0	74	36	4	29	4	-1.5804	-0.49912	0.98831	0.96672
	GR_01575	-107.198	75.4054	10	152	-181	57	12	13963	58	-383	441	-7	-340	10	-340	66	13	0	72	36	5	30	5	-1.59614	-0.48197	1.00405	0.94957
	GR_01576	-106.611	75.4054	10	138	-180	58	13	13938	60	-381	441	-6	-330	11	-338	61	12	0	66	33	4	27	5	-1.58884	-0.47635	0.99675	0.94395
	GR_01577	-106.024	75.4054	10	74	-176	59	13	13892	63	-377	440	-4	-309	14	-334	57	11	0	77	31	3	25	4	-1.53463	-0.5193	0.94254	0.9869
	GR_01578	-104.263	75.4054	10	3	-176	63	14	14061	66	-383	449	-1	-336	16	-336	66	14	0	75	37	4	31	4	-1.54605	-0.52059	0.95396	0.98819
	GR_01579	-100.153	75.4054	10	25	-178	68	14	14120	65	-392	457	-2	-341	14	-341	100	22	2	71	55	8	48	8	-1.56717	-0.47583	0.97508	0.94343
	GR_01580	-99.5657	75.4054	10	112	-181	67	14	14040	61	-393	454	-6	-343	10	-343	105	23	2	75	58	8	51	8	-1.57219	-0.47102	0.9801	0.93862
	GR_01581	-98.9786	75.4054	10	158	-182	67	14	13941	59	-393	452	-8	-343	8	-343	113	25	2	73	62	8	55	8	-1.57891	-0.45315	0.98682	0.92075
	GR_01582	-98.3915	75.4054	15	153	-180	67	14	13929	61	-391	452	-6	-333	10	-341	116	25	2	74	64	8	56	9	-1.50002	-0.55678	0.90793	1.02438
	GR_01583	-96.043	75.4054	15	1	-166	70	15	13718	73	-376	449	5	-326	21	-326	115	27	2	78	65	8	57	8	-1.41296	-0.58556	0.82087	1.05316
	GR_01584	-95.4559	75.4054	15	49	-166	69	15	13600	72	-374	446	3	-324	20	-324	125	29	3	74	69	10	61	10	-1.42206	-0.54953	0.82997	1.01713
	GR_01585	-94.8688	75.4054	15	113	-167	68	15	13532	70	-373	443	2	-324	18	-324	131	30	3	77	72	10	63	10	-1.4188	-0.54541	0.82671	1.01301
	GR_01586	-94.2817	75.4054	10	77	-165	68	15	13630	74	-373	447	5	-323	22	-323	129	29	3	75	71	10	62	10	-1.47725	-0.44939	0.88516	0.91699
	GR_01587	-91.9332	75.4054	15	139	-169	66	14	13987	75	-376	451	5	-330	23	-330	125	27	3	72	68	10	59	10	-1.45041	-0.5491	0.85832	1.0167
	GR_01588	-91.3461	75.4054	15	155	-169	65	14	14022	75	-376	451	5	-330	24	-330	125	26	4	69	67	12	58	12	-1.46135	-0.53128	0.86926	0.99888
	GR_01589	-90.759	75.4054	15	226	-172	64	14	14067	73	-378	451	3	-333	22	-333	129	27	4	69	68	12	59	12	-1.47566	-0.52295	0.88357	0.99055
	GR_01590	-90.1719	75.4054	15	283	-174	64	14	14160	72	-380	452	2	-336	21	-336	133	27	4	66	70	12	61	12	-1.49223	-0.51195	0.90014	0.97955
	GR_01591	-89.5848	75.4054	15	208	-171	65	14	14267	78	-379	457	6	-334	25	-334	125	25	4	67	65	12	56	12	-1.47559	-0.53693	0.8835	1.00453
	GR_01592	-88.9977	75.4054	15	267	-173	64	14	14330	77	-380	457	5	-336	25	-336	131	25	4	67	67	12	57	12	-1.48438	-0.53068	0.89229	0.99828
	GR_01593	-88.4106	75.4054	15	304	-173	64	14	14305	76	-380	456	3	-336	24	-336	135	26	4	64	69	12	58	12	-1.49249	-0.51708	0.9004	0.98468
	GR_01594	-87.8235	75.4054	15	305	-172	64	14	14288	77	-378	455	4	-335	25	-335	135	26	4	64	69	13	58	13	-1.48623	-0.5157	0.89414	0.9833
	GR_01595	-87.2364	75.4054	15	315	-172	64	14	14244	77	-377	454	5	-333	25	-333	137	25	4	64	69	13	57	13	-1.48104	-0.51657	0.88895	0.98417
	GR_01596	-86.6492	75.4054	15	321	-171	64	14	14173	77	-375	452	4	-331	25	-331	139	26	4	65	70	13	59	13	-1.47292	-0.51429	0.88083	0.98189
	GR_01597	-86.0621	75.4054	15	241	-166	65	14	14114	81	-370	451	8	-326	29	-326	134	25	4	64	68	13	56	13	-1.44898	-0.52404	0.85689	0.99164
	GR_01598	-85.475	75.4054	15	234	-164	65	14	14033	81	-368	449	9	-324	29	-324	136	25	4	64	69	13	57	13	-1.44092	-0.52122	0.84883	0.98882
	GR_01599	-84.8879	75.4054	15	361	-169	62	13	13992	76	-371	447	4	-328	24	-328	152	27	5	63	74	15	62	15	-1.4777	-0.48207	0.88561	0.94967
	GR_01600	-84.3008	75.4054	15	990	-196	54	12	14062	50	-395	445	-22	-355	0	-355	238	36	9	52	103	28	87	28	-1.66131	-0.28999	1.06922	0.75759
	GR_01601	-83.7137	75.4054	15	1345	-211	49	11	14138	36	-409	445	-111	-371	-14	-371	299	43	12	46	123	38	104	38	-1.82729	-0.14263	1.2352	0.61023
	GR_01602	-83.1266	75.4054	15	1586	-222	46	10	14233	25	-420	445	-121	-382	-24	-382	345	48	15	42	138	47	115	47	-1.90944	-0.04757	1.31735	0.51517
	GR_01603	-82.5395	75.4054	15	1762	-231	45	10	14343	18	-429	447	-128	-392	-31	-392	381	51	17	40	148	54	124	54	-1.96468	0.01442	1.37259	0.45318
	GR_01604	-81.9524	75.4054	15	1661	-227	46	10	14377	21	-427	448	-122	-389	-27	-389	364	49	16	40	142	52	119	52	-1.94382	-0.01562	1.35173	0.48322
	GR_01605	-81.3652	75.4054	15	1394	-215	50	11	14322	32	-418	450	-110	-378	-17	-378	319	43	14	42	126	45	107	45	-1.86691	-0.10312	1.27482	0.57072
	GR_01606	-80.7781	75.4054	15	735	-187	59	13	14234	58	-394	452	-10	-349	8	-349	216	32	9	48	93	27	79	27	-1.62469	-0.33063	1.0326	0.79823
	GR_01607	-80.191	75.4054	15	795	-190	58	12	14262	55	-398	453	-13	-353	5	-353	225	33	9	48	95	29	81	29	-1.65015	-0.31625	1.05806	0.78385
	GR_01608	-79.6039	75.4054	15	78	-158	68	14	14124	84	-371	455	17	-321	32	-321	134	23	4	58	65	14	55	14	-1.43686	-0.52675	0.84477	0.99435
	GR_01609	-57.8808	75.4054	15	190	-109	56	16	10302	71	-277	348	-26	-236	28	-236	207	33	8	44	85	27	61	27	-1.22855	-0.2558	0.63646	0.7234
	GR_01610	-57.2937	75.4054	15	669	-128	50	14	10337	51	-295	346	-47	-255	10	-255	278	42	12	40	109	40	78	40	-1.36339	-0.10898	0.7713	0.57658
	GR_01611	-56.7066	75.4054	15	883	-136	47	13	10318	43	-303	346	-117	-263	2	-263	314	46	15	38	121	47	87	47	-1.47067	-0.01391	0.87858	0.48151
	GR_01612	-56.1194	75.4054	15	918	-136	46	13	10271	41	-302	343	-118	-263	1	-263	322	47	15	38	123	49	90	49	-1.47434	0.00308	0.88225	0.46452
	GR_01613	-55.5323	75.4054	15	1052	-141	45	13	10231	36	-307	343	-123	-267	-4	-267	344	49	17	37	130	53	96	53	-1.50525	0.04785	0.91316	0.41975
	GR_01614	-54.9452	75.4054	15	1282	-151	43	12	10263	27	-316	343	-135	-277	-13	-277	387	54	21	34	144	63	105	63	-1.57842	0.14079	0.98633	0.32681
	GR_01615	-54.3581	75.4054	15	1540	-163	40	11	10329	17	-327	344	-148	-288	-22	-288	439	59	24	32	161	74	117	74	-1.65774	0.23702	1.06565	0.23058
	GR_01616	-53.771	75.4054	15	1592	-165	40	11	10320	15	-329	344	-151	-289	-24	-289	450	60	25	31	163	77	120	77	-1.6715	0.26023	1.07941	0.20737
	GR_01617	-53.1839	75.4054	15	1613	-165	41	11	10314	15	-329	344	-152	-289	-24	-289	455	60	26	30	163	80	121	80	-1.67379	0.2728	1.0817	0.1948
	GR_01618	-52.5968	75.4054	15	1738	-171	40	11	10331	10	-334	344	-159	-294	-29	-294	483	62	28	28	171	87	127	87	-1.71289	0.32895	1.1208	0.13865
	GR_01619	-52.0097	75.4054	15	1876	-177	39	11	10382	4	-340	344	-167	-301	-34	-301	515	65	30	27	180	95	134	95	-1.75506	0.38804	1.16297	0.07956
	GR_01620	-51.4225	75.4054	15	1968	-181	39	11	10398	1	-344	345	-173	-304	-38	-304	539	68	32	26	187	101	139	101	-1.78173	0.43263	1.18964	0.03497
	GR_01621	-50.8354	75.4054	15	1989	-182	40	11	10411	1	-345	346	-175	-305	-38	-305	545	68	32	26	189	102	141	102	-1.78379	0.43473	1.1917	0.03287
	GR_01622	-50.2483	75.4054	15	1986	-183	41	11	10427	2	-345	347	-176	-305	-38	-305	547	68	33	24	187	105	142	105	-1.7897	0.44768	1.19761	0.01992
	GR_01623	-49.6612	75.4054	15	2008	-184	41	11	10429	1	-345	346	-178	-305	-39	-305	558	68	34	24	189	108	145	108	-1.79598	0.46648	1.20389	0.00112
	GR_01624	-49.0741	75.4054	15	2056	-186	42	12	10465	0	-348	348	-182	-308	-41	-308	574	70	35	23	194	112	148	112	-1.8072	0.49185	1.21511	0.02425
	GR_01625	-48.487	75.4054	15	2129	-190	42	12	10508	-2	-352	350	-187	-311	-44	-311	597	72	37	23	201	119	152	119	-1.83089	0.53205	1.2388	0.06445
	GR_01626	-47.8999	75.4054	15	2266	-197	41	11	10522	-8	-357	349	-194	-317	-50	-317	639	76	40	21	213	129	161	129	-1.88037	0.60864	1.28828	0.14104
	GR_01627	-47.3128	75.4054	15	2333	-200	41	11	10541	-11	-360	349	-199	-320	-53	-320	664	78	42	21	220	136	166	136	-1.90236	0.65176	1.31027	0.18416
	GR_01628	-46.7257	75.4054	15	2417	-204	41	11	10568	-14	-364	350	-204	-324	-56	-324	696	81	45	20	229	145	173	145	-1.93167	0.71106	1.33958	0.24346
	GR_01629	-46.1385	75.4054	15	2468	-207	41	11	10563	-17	-366	349	-207	-309	-59	-327	719	83	46	20	236	151	177	152	-1.9391	0.74636	1.34701	0.27876
	GR_01630	-45.5514	75.4054	15	2570	-212	40	11	10588	-22	-371	349	-213	-315	-63	-332	757	86	49	19	247	161	185	162	-1.97749	0.81653	1.3854	0.34893
	GR_01631	-44.9643	75.4054	15	2626	-215	40	11	10583	-25	-373	348	-217	-317	-66	-334	785	88	52	18	254	169	190	170	-2.00031	0.8707	1.40822	0.4031
	GR_01632	-44.3772	75.4054	15	2690	-219	40	11	10566	-29	-376	347	-221	-173	-70	-337	813	91	54	18	263	175	195	178	-1.94133	0.91269	1.34924	0.44509
	GR_01633	-43.7901	75.4054	15	2737	-221	40	11	10552	-32	-378	346	-224	-174	-73	-339	842	93	56	18	271	181	201	187	-1.95795	0.95791	1.36586	0.49031
	GR_01634	-43.203	75.4054	15	2755	-223	40	11	10500	-34	-379	345	-226	-176	-75	-340	860	94	58	17	274	187	205	193	-1.97319	0.99625	1.3811	0.52865
	GR_01635	-42.6159	75.4054	15	2775	-224	39	11	10496	-35	-380	345	-227	-177	-76	-341	878	96	59	17	280	190	208	198	-1.98357	1.02447	1.39148	0.55687
	GR_01636	-42.0288	75.4054	15	2781	-225	40	11	10457	-37	-380	343	-228	-178	-78	-341	890	97	60	17	283	193	210	202	-1.98759	1.04324	1.3955	0.57564
	GR_01637	-41.4417	75.4054	15	2769	-225	40	11	10420	-38	-380	342	-228	-179	-78	-341	897	97	61	17	284	195	212	205	-1.99067	1.05807	1.39858	0.59047
	GR_01638	-40.8545	75.4054	15	2745	-225	40	11	10368	-38	-379	341	-228	-179	-78	-340	901	97	62	16	284	196	212	208	-1.99266	1.07133	1.40057	0.60373
	GR_01639	-40.2674	75.4054	15	2734	-225	41	12	10284	-39	-378	339	-228	-179	-80	-339	908	97	62	16	285	198	213	211	-1.98568	1.08049	1.39359	0.61289
	GR_01640	-39.6803	75.4054	15	2710	-224	41	12	10282	-39	-377	338	-227	-178	-79	-338	910	97	63	16	285	199	214	211	-1.98331	1.08803	1.39122	0.62043
	GR_01641	-39.0932	75.4054	15	2678	-223	41	12	10230	-39	-376	337	-226	-107	-79	-337	907	97	62	16	284	197	213	212	-1.93838	1.07768	1.34629	0.61008
	GR_01642	-38.5061	75.4054	15	2642	-222	42	12	10171	-39	-374	335	-224	-107	-79	-335	907	96	61	16	282	197	214	213	-1.9286	1.07002	1.33651	0.60242
	GR_01643	-37.919	75.4054	15	2609	-221	42	12	10165	-39	-374	335	-223	-107	-79	-335	903	96	60	16	282	195	213	212	-1.92543	1.05987	1.33334	0.59227
	GR_01644	-37.3319	75.4054	15	2585	-221	42	12	10086	-41	-373	332	-223	-108	-80	-333	905	96	60	16	281	195	214	214	-1.92487	1.06601	1.33278	0.59841
	GR_01645	-36.7448	75.4054	15	2562	-220	42	12	10060	-41	-372	331	-222	-107	-79	-332	902	95	59	16	280	194	213	214	-1.91836	1.05682	1.32627	0.58922
	GR_01646	-36.1576	75.4054	15	2550	-221	43	13	10028	-42	-371	329	-222	-108	-80	-332	904	95	59	16	280	195	215	214	-1.91282	1.06092	1.32073	0.59332
	GR_01647	-35.5705	75.4054	15	2541	-221	42	12	9997	-43	-371	328	-223	-108	-80	-332	906	95	58	16	280	194	215	215	-1.91936	1.05917	1.32727	0.59157
	GR_01648	-34.9834	75.4054	15	2532	-221	43	13	9993	-43	-371	328	-223	-108	-81	-331	908	95	58	16	280	195	216	216	-1.9131	1.06124	1.32101	0.59364
	GR_01649	-34.3963	75.4054	15	2523	-221	43	13	9950	-44	-371	327	-223	-110	-82	-332	907	95	58	16	279	194	217	216	-1.91536	1.06181	1.32327	0.59421
	GR_01650	-33.8092	75.4054	15	2513	-221	43	13	9969	-45	-371	326	-222	-110	-82	-332	907	94	58	16	279	194	217	216	-1.91573	1.06152	1.32364	0.59392
	GR_01651	-33.2221	75.4054	15	2500	-221	43	13	9947	-45	-370	325	-222	-109	-81	-331	905	94	57	16	278	193	216	216	-1.91044	1.05386	1.31835	0.58626
	GR_01652	-32.635	75.4054	15	2484	-220	43	13	9915	-45	-370	325	-222	-109	-81	-330	900	93	57	16	276	192	216	215	-1.9086	1.04901	1.31651	0.58141
	GR_01653	-32.0479	75.4054	15	2475	-220	43	13	9923	-45	-370	325	-222	-109	-81	-330	899	93	57	16	275	192	216	215	-1.90899	1.04842	1.3169	0.58082
	GR_01654	-31.4608	75.4054	15	2467	-220	43	13	9933	-46	-369	323	-222	-109	-81	-330	895	92	56	16	274	189	213	215	-1.90581	1.03609	1.31372	0.56849
	GR_01655	-30.8736	75.4054	15	2455	-220	44	13	9966	-45	-370	325	-221	-109	-81	-331	890	91	56	15	271	188	212	215	-1.9063	1.02767	1.31421	0.56007
	GR_01656	-30.2865	75.4054	15	2409	-224	52	15	9933	-45	-376	331	-155	-114	-85	-334	855	86	58	13	251	188	214	208	-1.85241	0.97434	1.26032	0.50674
	GR_01657	-29.6994	75.4054	15	2308	-228	65	19	9850	-44	-382	338	-157	-120	-91	-337	795	87	58	11	227	184	213	197	-1.82222	0.90604	1.23013	0.43844
	GR_01658	-29.1123	75.4054	15	2238	-229	72	20	9856	-42	-386	344	-106	-281	-92	-339	755	87	55	13	212	171	210	190	-1.84331	0.80843	1.25122	0.34083
	GR_01659	-28.5252	75.4054	15	2134	-224	72	20	9865	-38	-381	343	-101	-276	-87	-334	725	83	53	13	204	164	201	184	-1.81396	0.75852	1.22187	0.29092
	GR_01660	-27.9381	75.4054	15	2074	-221	72	20	9893	-34	-378	344	-98	-274	-84	-331	703	81	51	13	198	161	194	178	-1.79569	0.72092	1.2036	0.25332
	GR_01661	-27.351	75.4054	15	1986	-217	72	20	9902	-30	-374	344	-93	-110	-80	-327	675	77	48	13	190	156	185	172	-1.68099	0.66452	1.0889	0.19692
	GR_01662	-26.7639	75.4054	15	1901	-213	72	20	9936	-25	-370	345	-88	-174	-74	-322	646	73	45	12	182	148	176	165	-1.69072	0.6102	1.09863	0.1426
	GR_01663	-26.1767	75.4054	15	1840	-210	72	20	9941	-23	-368	345	-86	-171	-71	-319	624	70	43	12	175	141	168	161	-1.67269	0.5677	1.0806	0.1001
	GR_01664	-25.5896	75.4054	15	1830	-209	72	20	10004	-21	-368	347	-84	-170	-70	-319	613	69	42	12	173	137	165	158	-1.66617	0.54459	1.07408	0.07699
	GR_01665	-25.0025	75.4054	15	1816	-209	72	20	10047	-20	-368	348	-83	-170	-69	-319	596	67	40	13	168	132	160	155	-1.65776	0.5089	1.06567	0.0413
	GR_01666	-24.4154	75.4054	15	1755	-206	72	20	10088	-16	-366	350	-80	-166	-65	-316	571	63	38	12	161	124	152	149	-1.63912	0.46138	1.04703	0.00622
	GR_01667	-23.8283	75.4054	15	1772	-207	73	20	10121	-16	-367	351	-80	-167	-66	-318	566	62	37	13	159	122	150	149	-1.63665	0.44237	1.04456	0.02523
	GR_01668	-23.2412	75.4054	15	1405	-188	72	20	10086	0	-348	348	-62	-148	-47	-298	474	52	29	14	134	98	124	125	-1.52457	0.27279	0.93248	0.19481
	GR_01669	-22.6541	75.4054	15	1025	-168	72	20	10033	18	-328	346	-42	-128	-28	-277	388	43	22	16	111	75	100	103	-1.4041	0.10738	0.81201	0.36022
	GR_01670	-22.067	75.4054	15	1403	-187	72	20	10106	2	-347	349	-60	-147	-46	-297	455	49	28	14	128	93	118	122	-1.51485	0.24123	0.92276	0.22637
	GR_01671	-21.4799	75.4054	10	552	-142	71	20	9913	41	-301	342	-18	-102	-4	-250	289	32	14	19	84	51	73	78	-1.3157	0.02202	0.72361	0.44558
	GR_01672	-20.8927	75.4054	15	1061	-168	72	20	10015	19	-327	346	-42	-128	-28	-277	373	40	21	17	105	70	94	103	-1.39549	0.078	0.8034	0.3896
	GR_01673	-20.3056	75.4054	10	444	-134	71	20	9835	47	-293	340	-11	-95	3	-242	260	28	12	21	75	43	64	72	-1.26717	-0.03678	0.67508	0.50438
	GR_01674	-19.7185	75.4054	10	34	-111	70	20	9654	66	-268	334	10	-71	23	-217	199	21	8	25	58	29	47	56	-1.13733	-0.1549	0.54524	0.6225
	GR_01675	57.7802	75.4054	15	252	-105	78	22	9537	86	-267	353	19	-83	20	-217	338	41	18	24	113	58	92	76	-1.05644	-0.08825	0.46435	0.55585
	GR_01676	58.3673	75.4054	15	311	-111	79	21	9757	85	-275	360	16	-86	18	-224	341	41	19	24	113	60	92	76	-1.0872	-0.08784	0.49511	0.55544
	GR_01677	58.9544	75.4054	15	697	-133	80	21	10007	69	-301	370	-3	-106	0	-249	393	44	23	20	127	74	108	89	-1.21262	0.01436	0.62053	0.45324
	GR_01678	59.5415	75.4054	15	830	-142	80	21	10207	63	-312	375	-10	-113	-6	-260	405	45	25	20	132	79	113	91	-1.26179	0.04576	0.6697	0.42184
	GR_01679	60.1287	75.4054	15	708	-136	77	20	10231	66	-306	372	-5	-181	-1	-256	366	43	21	23	123	68	104	78	-1.27431	-0.02045	0.68222	0.48805
	GR_01680	60.7158	75.4054	15	397	-120	75	20	10184	79	-288	367	10	-165	15	-240	311	38	17	26	105	55	87	64	-1.18382	-0.12152	0.59173	0.58912
	GR_01681	61.3029	75.4054	15	339	-117	75	20	10152	80	-285	365	13	-163	17	-237	294	37	16	27	101	50	83	59	-1.16523	-0.15006	0.57314	0.61766
	GR_01682	61.89	75.4054	15	56	-102	76	20	10154	95	-271	366	-13	-148	32	-222	257	33	13	29	90	42	71	53	-1.10981	-0.222	0.51772	0.6896
	GR_01683	88.8971	75.4054	10	6	-134	76	17	12953	102	-333	435	34	-247	38	-281	224	37	9	53	105	28	87	30	-1.3162	-0.30586	0.72411	0.77346
	GR_01684	89.4842	75.4054	7	18	-135	76	17	13028	103	-336	439	33	-248	38	-283	222	36	9	52	104	28	87	30	-1.36306	-0.24757	0.77097	0.71517
	GR_01685	90.0713	75.4054	7	49	-137	77	17	13128	103	-339	442	32	-251	37	-286	228	37	10	49	105	31	88	32	-1.3807	-0.23025	0.78861	0.69785
	GR_01686	90.6585	75.4054	7	106	-140	78	17	13205	102	-344	446	30	-255	35	-290	234	38	10	51	108	31	92	32	-1.39035	-0.23369	0.79826	0.70129
	GR_01687	91.2456	75.4054	7	220	-147	78	17	13247	97	-351	448	24	-297	29	-297	244	39	11	49	112	34	96	34	-1.44896	-0.20319	0.85687	0.67079
	GR_01688	91.8327	75.4054	7	164	-145	79	17	13348	102	-351	453	27	-296	33	-296	241	39	11	48	110	34	95	40	-1.44077	-0.21078	0.84868	0.67838
	GR_01689	92.4198	75.4054	7	258	-151	79	17	13417	97	-357	454	22	-302	28	-303	252	40	11	47	114	35	100	40	-1.47249	-0.19274	0.8804	0.66034
	GR_01690	93.0069	75.4054	7	342	-155	79	17	13452	93	-362	455	18	-307	24	-308	262	41	12	48	117	37	104	43	-1.49466	-0.1743	0.90257	0.6419
	GR_01691	93.594	75.4054	7	395	-159	80	17	13526	92	-367	459	15	-311	22	-312	270	43	12	47	120	38	108	43	-1.51273	-0.16603	0.92064	0.63363
	GR_01692	94.1811	75.4054	7	324	-156	80	17	13591	96	-365	461	19	-309	26	-310	263	41	12	47	116	38	104	43	-1.49996	-0.1805	0.90787	0.6481
	GR_01693	94.7682	75.4054	7	285	-154	81	17	13671	99	-365	464	22	-308	29	-309	259	41	12	46	114	37	103	41	-1.49203	-0.19238	0.89994	0.65998
	GR_01694	95.3554	75.4054	7	167	-148	82	17	13748	107	-360	467	28	-303	35	-305	251	39	12	47	110	36	99	41	-1.46154	-0.21892	0.86945	0.68652
	GR_01695	95.9425	75.4054	7	150	-148	82	17	13761	108	-361	469	29	-303	36	-305	249	38	12	45	108	36	98	41	-1.46561	-0.21877	0.87352	0.68637
	GR_01696	96.5296	75.4054	7	100	-146	83	17	13813	111	-359	470	31	-301	39	-303	246	37	12	44	106	36	96	40	-1.45517	-0.22833	0.86308	0.69593
	GR_01697	97.1167	75.4054	7	79	-145	83	17	13852	113	-359	472	32	-301	40	-303	245	37	12	44	105	36	96	40	-1.45313	-0.23203	0.86104	0.69963
	GR_01698	97.7038	75.4054	7	106	-147	83	17	13871	112	-360	472	31	-303	38	-305	248	37	12	43	105	37	97	40	-1.46372	-0.22483	0.87163	0.69243
	GR_01699	98.2909	75.4054	7	41	-144	84	17	13912	115	-358	473	34	-301	42	-302	245	36	12	42	103	37	95	40	-1.45036	-0.23435	0.85827	0.70195
	GR_01700	98.878	75.4054	10	59	-146	84	17	13877	114	-358	472	33	-301	40	-303	247	37	12	43	105	37	97	40	-1.41532	-0.29125	0.82323	0.75885
	GR_01701	99.4651	75.4054	7	44	-145	84	17	13884	115	-358	473	33	-301	41	-302	246	36	12	42	103	38	96	41	-1.45288	-0.23021	0.86079	0.69781
	GR_01702	100.052	75.4054	10	19	-144	84	17	13852	115	-356	471	34	-299	42	-300	242	36	11	42	102	37	95	39	-1.40668	-0.29973	0.81459	0.76733
	GR_01703	100.639	75.4054	7	135	-150	84	17	13824	108	-361	469	27	-305	35	-306	255	38	12	42	107	39	101	41	-1.47542	-0.20888	0.88333	0.67648
	GR_01704	101.226	75.4054	16	214	-155	83	17	13784	103	-365	468	22	-309	31	-309	267	40	12	42	112	41	106	41	-1.38746	-0.36683	0.79537	0.83443
	GR_01705	101.814	75.4054	7	152	-151	84	18	13728	105	-361	466	25	-305	33	-305	261	39	12	43	109	41	103	41	-1.4722	-0.19694	0.88011	0.66454
	GR_01706	102.401	75.4054	10	218	-155	84	18	13682	101	-363	464	21	-308	29	-308	267	40	12	42	112	41	106	41	-1.4524	-0.24257	0.86031	0.71017
	GR_01707	102.988	75.4054	7	227	-155	83	17	13612	99	-363	462	19	-308	28	-308	266	40	12	42	111	41	106	42	-1.49882	-0.17658	0.90673	0.64418
	GR_01708	103.575	75.4054	10	165	-151	83	18	13575	101	-360	461	22	-304	30	-305	260	39	12	43	108	41	104	41	-1.44004	-0.24576	0.84795	0.71336
	GR_01709	104.162	75.4054	7	268	-157	83	18	13559	95	-365	460	16	-309	25	-310	268	41	12	44	113	42	109	42	-1.50081	-0.16886	0.90872	0.63646
	GR_01710	104.749	75.4054	10	291	-158	83	18	13606	94	-367	461	15	-292	24	-312	268	41	12	43	112	42	109	42	-1.4632	-0.22733	0.87111	0.69493
	GR_01711	105.336	75.4054	7	94	-148	84	18	13752	106	-359	465	27	-302	36	-305	244	37	11	43	102	38	99	38	-1.45992	-0.22198	0.86783	0.68958
	GR_01712	105.923	75.4054	7	306	-159	83	17	13827	95	-372	467	16	-314	26	-317	265	41	12	43	111	41	109	41	-1.52664	-0.17789	0.93455	0.64549
	GR_01713	106.51	75.4054	7	191	-153	83	17	13988	103	-369	472	23	-310	33	-314	247	39	11	46	105	38	103	38	-1.49522	-0.22334	0.90313	0.69094
	GR_01714	107.098	75.4054	7	342	-161	83	17	14123	97	-379	476	16	-305	27	-324	260	41	11	46	110	39	109	39	-1.5293	-0.20616	0.93721	0.67376
	GR_01715	107.685	75.4054	7	398	-164	82	17	14276	96	-384	480	26	-330	26	-330	262	42	11	48	112	38	112	38	-1.54839	-0.21078	0.9563	0.67838
	GR_01716	108.272	75.4054	16	541	-172	81	16	14426	90	-394	484	20	-321	20	-340	273	44	11	48	117	39	117	39	-1.47592	-0.37473	0.88383	0.84233
	GR_01717	108.859	75.4054	16	699	-181	81	16	14573	83	-405	488	13	-350	13	-350	285	47	12	49	124	40	124	40	-1.5313	-0.35099	0.93921	0.81859
	GR_01718	109.446	75.4054	16	600	-176	81	16	14770	91	-403	494	20	-348	20	-348	270	44	11	49	118	38	118	38	-1.51094	-0.3873	0.91885	0.8549
	GR_01719	110.033	75.4054	16	660	-179	81	16	14906	89	-409	498	18	-354	18	-354	274	45	11	50	120	38	120	38	-1.53021	-0.38672	0.93812	0.85432
	GR_01720	110.62	75.4054	15	834	-189	80	15	15035	81	-420	501	10	-348	10	-366	291	48	12	49	129	40	129	40	-1.59449	-0.32914	1.0024	0.79674
	GR_01721	111.207	75.4054	16	511	-173	81	15	15260	100	-408	508	29	-353	29	-353	251	41	11	49	110	36	110	36	-1.51508	-0.43184	0.92299	0.89944
	GR_01722	111.794	75.4054	10	361	-165	81	15	15450	110	-404	514	39	-349	39	-349	230	37	10	47	100	33	100	33	-1.56077	-0.35383	0.96868	0.82143
	GR_01723	112.382	75.4054	7	202	-158	81	15	15613	120	-399	519	48	-329	48	-343	212	34	10	47	91	32	91	32	-1.5583	-0.3284	0.96621	0.796
	GR_01724	112.969	75.4054	10	79	-152	82	15	15787	128	-396	524	56	-325	56	-340	196	31	9	46	84	30	84	30	-1.49479	-0.4272	0.9027	0.8948
	GR_01725	113.556	75.4054	10	23	-150	82	15	15903	132	-396	528	59	-324	59	-341	187	29	9	46	79	29	79	29	-1.48918	-0.44617	0.89709	0.91377
	GR_01726	137.627	75.4054	10	62	-153	98	21	13241	93	-353	446	11	-305	18	-307	146	29	5	65	74	15	73	16	-1.32636	-0.49051	0.73427	0.95811
	GR_01727	138.215	75.4054	10	137	-157	97	22	13017	85	-354	439	5	-307	11	-307	145	29	5	65	74	15	73	15	-1.33863	-0.47188	0.74654	0.93948
	GR_01728	138.802	75.4054	10	54	-153	97	22	12938	87	-350	437	8	-270	13	-302	129	26	4	71	67	12	65	13	-1.28673	-0.51611	0.69464	0.98371
	GR_01729	139.389	75.4054	7	27	-152	97	22	12923	85	-350	435	8	-302	13	-302	119	23	4	71	62	12	59	12	-1.34153	-0.46455	0.74944	0.93215
	GR_01730	139.976	75.4054	10	31	-153	96	22	12828	82	-351	433	6	-302	10	-302	112	22	3	68	59	11	56	11	-1.3176	-0.52092	0.72551	0.98852
	GR_01731	140.563	75.4054	15	11	-153	95	22	12760	81	-350	431	6	-301	9	-301	108	21	3	68	58	10	55	10	-1.25648	-0.62065	0.66439	1.08825
	GR_01732	141.15	75.4054	15	2	-153	95	22	12699	78	-350	428	5	-301	8	-301	104	20	3	72	56	9	52	9	-1.249	-0.6341	0.65691	1.1017
	GR_01733	141.737	75.4054	15	1	-154	94	22	12625	75	-350	425	4	-301	6	-301	101	20	3	74	56	9	52	9	-1.2508	-0.63164	0.65871	1.09924
	GR_01734	142.911	75.4054	7	42	-157	92	21	12587	68	-353	421	0	-304	2	-304	101	20	2	78	57	8	54	8	-1.36702	-0.47209	0.77493	0.93969
	GR_01735	143.499	75.4054	7	18	-156	91	21	12596	69	-353	422	1	-304	3	-304	101	20	2	78	57	8	54	8	-1.3677	-0.47033	0.77561	0.93793
	GR_01736	144.086	75.4054	7	11	-155	89	20	12696	70	-355	425	3	-305	5	-305	102	20	2	78	57	8	54	8	-1.37883	-0.4692	0.78674	0.9368
	GR_01737	144.673	75.4054	10	9	-156	88	20	12845	71	-357	428	4	-306	7	-306	102	20	2	78	57	8	54	8	-1.34841	-0.5306	0.75632	0.9982
	GR_01738	146.434	75.4054	10	27	-159	86	19	13383	78	-364	442	8	-285	13	-314	107	21	2	77	58	8	55	9	-1.36215	-0.53863	0.77006	1.00623
	GR_01739	147.608	75.4054	10	32	-160	85	18	13747	83	-369	452	10	-288	18	-319	111	22	3	65	57	11	55	12	-1.40778	-0.50467	0.81569	0.97227
	GR_01740	148.195	75.4054	10	30	-161	84	18	13907	86	-371	457	11	-289	20	-321	113	22	3	65	57	11	55	12	-1.41453	-0.50736	0.82244	0.97496
	GR_01741	-113.656	74.8183	10	24	-173	59	13	14167	68	-382	450	4	-337	19	-337	88	18	2	70	48	7	41	7	-1.56938	-0.46327	0.97729	0.93087
	GR_01742	-113.069	74.8183	10	151	-179	57	12	14087	61	-386	447	-3	-343	12	-343	90	19	2	74	50	7	43	7	-1.5975	-0.45456	1.00541	0.92216
	GR_01743	-112.482	74.8183	10	157	-180	57	12	14136	61	-387	448	-2	-344	12	-344	88	18	2	70	48	7	41	7	-1.60928	-0.44851	1.01719	0.91611
	GR_01744	-111.895	74.8183	10	159	-180	57	12	14150	61	-387	448	-3	-344	11	-344	86	18	1	71	48	6	40	6	-1.60716	-0.45883	1.01507	0.92643
	GR_01745	-111.308	74.8183	10	113	-178	58	12	14150	64	-385	449	-1	-341	14	-341	79	17	1	77	45	5	38	5	-1.57873	-0.49009	0.98664	0.95769
	GR_01746	-110.721	74.8183	10	86	-177	58	12	14159	66	-384	450	1	-340	15	-340	73	16	1	74	42	5	35	5	-1.57961	-0.49018	0.98752	0.95778
	GR_01747	-95.4559	74.8183	15	1	-160	70	15	13559	77	-369	446	9	-318	24	-318	125	29	3	74	69	10	61	10	-1.39201	-0.55918	0.79992	1.02678
	GR_01748	-94.8688	74.8183	10	130	-164	68	15	13418	72	-369	441	4	-320	19	-320	135	31	3	74	75	10	66	10	-1.47028	-0.43185	0.87819	0.89945
	GR_01749	-94.2817	74.8183	15	162	-166	67	15	13543	72	-371	443	4	-323	19	-323	135	31	3	74	75	10	66	10	-1.42003	-0.53133	0.82794	0.99893
	GR_01750	-93.6946	74.8183	15	168	-167	67	15	13646	72	-373	445	4	-325	20	-325	136	30	4	71	74	12	65	12	-1.43495	-0.5181	0.84286	0.9857
	GR_01751	-91.9332	74.8183	15	180	-168	66	14	13917	76	-374	450	6	-328	23	-328	133	28	4	67	71	12	61	12	-1.45501	-0.52101	0.86292	0.98861
	GR_01752	-91.3461	74.8183	15	186	-167	65	14	13970	76	-374	450	7	-329	24	-329	133	28	4	67	71	12	61	12	-1.4573	-0.51888	0.86521	0.98648
	GR_01753	-90.759	74.8183	15	99	-163	67	14	14066	82	-371	453	12	-325	30	-325	121	26	3	70	66	9	57	9	-1.42277	-0.56453	0.83068	1.03213
	GR_01754	-90.1719	74.8183	15	296	-172	64	14	14039	73	-378	451	3	-333	21	-333	136	28	4	68	72	12	62	12	-1.47689	-0.51394	0.8848	0.98154
	GR_01755	-89.5848	74.8183	15	454	-178	62	13	14183	69	-384	453	-2	-341	17	-341	156	30	5	62	79	15	67	15	-1.5322	-0.46544	0.94011	0.93304
	GR_01756	-88.9977	74.8183	15	306	-171	64	14	14206	77	-378	455	5	-334	24	-334	139	27	4	67	72	12	61	12	-1.47625	-0.52007	0.88416	0.98767
	GR_01757	-88.4106	74.8183	15	175	-164	66	14	14140	83	-371	454	11	-326	30	-326	124	25	3	69	66	10	55	10	-1.42998	-0.56007	0.83789	1.02767
	GR_01758	-87.8235	74.8183	15	311	-169	65	14	14113	78	-374	452	6	-330	25	-330	141	27	4	67	72	13	61	13	-1.45919	-0.52026	0.8671	0.98786
	GR_01759	-87.2364	74.8183	15	479	-175	62	13	14089	72	-378	450	0	-335	19	-335	162	29	5	62	79	16	67	16	-1.50984	-0.46452	0.91775	0.93212
	GR_01760	-86.6492	74.8183	15	610	-179	61	13	14058	67	-381	448	-5	-339	15	-339	178	31	6	61	85	19	71	19	-1.53479	-0.42957	0.9427	0.89717
	GR_01761	-86.0621	74.8183	15	649	-179	60	13	13951	65	-379	444	-6	-338	13	-338	190	32	6	58	88	20	74	20	-1.54218	-0.40377	0.95009	0.87137
	GR_01762	-85.475	74.8183	15	606	-176	60	13	13831	67	-375	442	-4	-333	15	-333	187	31	6	58	87	20	73	20	-1.52412	-0.40713	0.93203	0.87473
	GR_01763	-84.8879	74.8183	15	515	-171	61	13	13748	71	-370	441	0	-327	19	-327	180	31	5	59	86	17	71	17	-1.49178	-0.43174	0.89969	0.89934
	GR_01764	-84.3008	74.8183	15	315	-162	63	14	13651	79	-362	441	8	-318	26	-318	157	28	4	63	78	14	64	14	-1.43003	-0.48402	0.83794	0.95162
	GR_01765	-83.7137	74.8183	15	218	-158	63	14	13667	83	-359	442	12	-314	30	-314	151	28	4	66	76	13	63	13	-1.40589	-0.5025	0.8138	0.9701
	GR_01766	-82.5395	74.8183	15	744	-182	57	12	13884	61	-384	445	-9	-341	9	-341	225	35	8	53	99	25	83	25	-1.58781	-0.33439	0.99572	0.80199
	GR_01767	-81.9524	74.8183	15	1118	-199	53	11	14059	45	-401	446	-24	-359	-5	-359	282	41	11	47	117	36	99	36	-1.70602	-0.21372	1.11393	0.68132
	GR_01768	-81.3652	74.8183	15	616	-178	60	13	14001	65	-384	449	-4	-339	13	-339	209	33	8	52	92	24	78	24	-1.56664	-0.36229	0.97455	0.82989
	GR_01769	-80.7781	74.8183	15	569	-177	61	13	14088	66	-385	451	-2	-339	15	-339	202	32	8	53	90	24	76	24	-1.56066	-0.37676	0.96857	0.84436
	GR_01770	-56.7066	74.8183	15	50	-93	55	16	9873	78	-259	337	-13	-217	36	-217	195	32	7	48	82	24	58	24	-1.1401	-0.28433	0.54801	0.75193
	GR_01771	-56.1194	74.8183	15	608	-117	49	14	9968	55	-282	337	-95	-241	15	-241	278	42	12	40	109	40	78	40	-1.35047	-0.08901	0.75838	0.55661
	GR_01772	-55.5323	74.8183	15	819	-125	47	13	9952	47	-289	336	-105	-249	7	-249	313	46	15	38	121	47	87	47	-1.40947	-0.01464	0.81738	0.48224
	GR_01773	-54.9452	74.8183	15	875	-127	46	13	9922	45	-291	336	-107	-250	5	-250	323	46	16	37	122	50	90	50	-1.42501	0.01016	0.83292	0.45744
	GR_01774	-54.3581	74.8183	15	949	-130	46	13	9927	42	-293	335	-111	-253	2	-253	336	48	17	35	126	53	93	53	-1.4457	0.04007	0.85361	0.42753
	GR_01775	-53.771	74.8183	15	1060	-135	45	13	9936	38	-298	336	-118	-257	-2	-257	353	49	19	34	131	57	97	57	-1.47803	0.07934	0.88594	0.38826
	GR_01776	-53.1839	74.8183	15	1416	-151	42	12	10021	24	-313	337	-136	-273	-15	-273	423	56	24	30	152	73	114	73	-1.58772	0.21776	0.99563	0.24984
	GR_01777	-52.5968	74.8183	15	1630	-160	41	12	10097	16	-323	339	-148	-282	-23	-282	471	61	27	28	167	84	124	84	-1.64949	0.30322	1.0574	0.16438
	GR_01778	-52.0097	74.8183	15	1710	-164	41	12	10142	13	-326	339	-153	-286	-26	-286	487	62	28	27	171	88	128	88	-1.67308	0.33237	1.08099	0.13523
	GR_01779	-51.4225	74.8183	15	1784	-168	41	12	10143	11	-329	340	-158	-289	-29	-289	506	64	30	27	177	93	133	93	-1.69405	0.36846	1.10196	0.09914
	GR_01780	-50.8354	74.8183	15	1826	-170	42	12	10200	11	-331	342	-161	-291	-30	-291	517	65	31	26	179	97	135	97	-1.70605	0.38666	1.11396	0.08094
	GR_01781	-50.2483	74.8183	15	1882	-173	42	12	10211	9	-333	342	-166	-293	-32	-293	534	66	32	25	183	101	139	101	-1.72401	0.41544	1.13192	0.05216
	GR_01782	-49.6612	74.8183	15	1937	-175	42	12	10259	7	-336	343	-170	-295	-33	-295	550	68	33	24	187	106	142	106	-1.74146	0.44482	1.14937	0.02278
	GR_01783	-49.0741	74.8183	15	2145	-185	41	11	10330	-1	-345	344	-181	-305	-42	-305	607	73	38	22	204	120	155	120	-1.81337	0.55096	1.22128	0.08336
	GR_01784	-48.487	74.8183	15	2250	-191	41	11	10389	-5	-350	345	-187	-311	-46	-311	639	76	40	22	214	128	161	128	-1.84571	0.60121	1.25362	0.13361
	GR_01785	-47.8999	74.8183	15	2330	-194	41	11	10421	-7	-354	347	-193	-297	-49	-314	669	79	42	21	223	136	167	137	-1.8624	0.6515	1.27031	0.1839
	GR_01786	-47.3128	74.8183	15	2421	-199	40	11	10441	-11	-358	347	-198	-318	-53	-318	702	81	45	20	231	145	175	145	-1.90614	0.71524	1.31405	0.24764
	GR_01787	-46.7257	74.8183	15	2501	-203	40	11	10458	-15	-361	346	-203	-305	-57	-322	733	84	47	20	241	153	180	154	-1.92199	0.76586	1.3299	0.29826
	GR_01788	-46.1385	74.8183	15	2577	-207	40	11	10476	-19	-365	346	-208	-309	-60	-326	767	87	50	19	250	163	187	164	-1.95216	0.82901	1.36007	0.36141
	GR_01789	-45.5514	74.8183	15	2657	-211	39	11	10489	-23	-368	345	-212	-312	-64	-330	801	90	53	18	260	172	194	173	-1.98315	0.89459	1.39106	0.42699
	GR_01790	-44.9643	74.8183	15	2742	-216	39	11	10494	-27	-372	345	-217	-170	-68	-334	839	93	56	18	271	181	201	184	-1.93135	0.95197	1.33926	0.48437
	GR_01791	-44.3772	74.8183	15	2794	-219	39	11	10460	-30	-374	344	-221	-173	-71	-336	871	96	58	17	280	188	207	193	-1.95253	1.00415	1.36044	0.53655
	GR_01792	-43.7901	74.8183	15	2835	-221	39	11	10436	-33	-376	343	-223	-175	-74	-338	894	98	60	17	286	194	212	199	-1.96866	1.04442	1.37657	0.57682
	GR_01793	-43.203	74.8183	15	2857	-223	39	11	10397	-35	-377	342	-225	-177	-76	-339	913	99	62	17	291	198	215	206	-1.98094	1.07786	1.38885	0.61026
	GR_01794	-42.6159	74.8183	15	2868	-223	39	11	10336	-37	-377	340	-226	-178	-78	-338	931	101	63	17	296	202	218	212	-1.98644	1.10691	1.39435	0.63931
	GR_01795	-42.0288	74.8183	15	2871	-224	39	11	10334	-38	-377	339	-227	-179	-79	-339	944	102	64	16	299	205	220	217	-1.99549	1.13096	1.4034	0.66336
	GR_01796	-41.4417	74.8183	15	2867	-224	39	11	10285	-38	-377	339	-227	-179	-79	-338	955	102	65	16	301	208	223	221	-1.99722	1.14888	1.40513	0.68128
	GR_01797	-40.8545	74.8183	15	2854	-224	40	11	10259	-39	-377	338	-227	-179	-80	-338	964	103	66	16	304	209	224	224	-1.99748	1.16076	1.40539	0.69316
	GR_01798	-40.2674	74.8183	15	2837	-224	40	11	10178	-41	-376	335	-227	-179	-81	-337	969	103	67	16	304	211	225	227	-1.99889	1.17648	1.4068	0.70888
	GR_01799	-39.6803	74.8183	15	2820	-224	40	12	10128	-42	-375	333	-227	-109	-82	-337	975	104	66	16	305	212	226	229	-1.95444	1.18002	1.36235	0.71242
	GR_01800	-39.0932	74.8183	15	2803	-224	40	12	10050	-43	-374	331	-227	-110	-82	-335	980	104	66	16	306	212	227	232	-1.9523	1.18667	1.36021	0.71907
	GR_01801	-38.5061	74.8183	15	2783	-224	40	12	10031	-44	-373	329	-226	-110	-83	-335	982	104	65	16	306	212	228	232	-1.95076	1.18509	1.35867	0.71749
	GR_01802	-37.919	74.8183	15	2757	-223	41	12	10007	-44	-373	329	-225	-110	-83	-334	984	104	64	16	306	211	228	234	-1.94436	1.17703	1.35227	0.70943
	GR_01803	-37.3319	74.8183	15	2731	-222	41	12	9918	-45	-372	327	-224	-110	-83	-333	983	103	64	16	305	211	229	235	-1.94077	1.17889	1.34868	0.71129
	GR_01804	-36.7448	74.8183	15	2703	-222	41	12	9897	-45	-370	325	-223	-110	-83	-332	981	103	63	16	303	210	229	235	-1.93575	1.17245	1.34366	0.70485
	GR_01805	-36.1576	74.8183	15	2655	-220	41	12	9858	-45	-369	324	-222	-109	-82	-330	972	101	62	16	300	208	228	232	-1.92788	1.15687	1.33579	0.68927
	GR_01806	-35.5705	74.8183	15	2608	-219	42	13	9790	-44	-367	323	-220	-109	-81	-328	963	100	61	16	297	206	227	230	-1.91091	1.14062	1.31882	0.67302
	GR_01807	-34.9834	74.8183	15	2585	-218	42	13	9756	-44	-366	322	-219	-109	-82	-327	958	100	60	16	295	205	226	229	-1.90675	1.13205	1.31466	0.66445
	GR_01808	-34.3963	74.8183	15	2518	-216	42	13	9702	-43	-363	320	-216	-107	-80	-324	942	98	59	16	290	201	224	225	-1.89178	1.10893	1.29969	0.64133
	GR_01809	-33.8092	74.8183	15	2457	-214	43	13	9693	-42	-361	319	-214	-105	-78	-322	925	96	58	16	283	197	221	222	-1.87707	1.08053	1.28498	0.61293
	GR_01810	-33.2221	74.8183	15	2437	-213	43	13	9669	-42	-360	318	-213	-105	-78	-321	921	95	57	16	282	196	220	221	-1.87208	1.07094	1.27999	0.60334
	GR_01811	-32.635	74.8183	15	2399	-212	43	13	9597	-42	-358	316	-212	-105	-78	-319	910	94	56	16	278	193	217	219	-1.86384	1.05457	1.27175	0.58697
	GR_01812	-32.0479	74.8183	15	2343	-210	44	13	9628	-40	-356	316	-209	-103	-76	-317	893	92	55	16	273	189	214	214	-1.84851	1.024	1.25642	0.5564
	GR_01813	-31.4608	74.8183	15	2283	-207	44	13	9594	-38	-354	316	-207	-101	-73	-314	874	90	54	16	267	184	210	211	-1.83283	0.99536	1.24074	0.52776
	GR_01814	-30.8736	74.8183	15	2223	-205	46	14	9621	-35	-352	317	-204	-98	-71	-312	854	88	53	16	260	180	205	206	-1.80888	0.95897	1.21679	0.49137
	GR_01815	-30.2865	74.8183	15	2153	-207	54	16	9566	-34	-356	322	-139	-102	-74	-314	816	84	54	14	243	177	205	199	-1.74647	0.89645	1.15438	0.42885
	GR_01816	-29.6994	74.8183	15	2099	-212	65	19	9555	-34	-363	329	-142	-108	-79	-318	773	86	55	12	224	176	207	192	-1.73237	0.85399	1.14028	0.38639
	GR_01817	-29.1123	74.8183	15	2025	-213	71	21	9530	-32	-366	334	-142	-263	-81	-319	737	85	53	13	209	168	204	186	-1.79068	0.79325	1.19859	0.32565
	GR_01818	-28.5252	74.8183	15	1978	-210	71	21	9584	-30	-364	334	-139	-261	-78	-318	720	83	52	13	204	166	198	182	-1.7776	0.76684	1.18551	0.29924
	GR_01819	-27.9381	74.8183	15	1909	-207	71	21	9555	-27	-361	334	-136	-105	-75	-314	698	80	50	13	198	161	191	177	-1.6725	0.72269	1.08041	0.25509
	GR_01820	-27.351	74.8183	15	1854	-205	71	21	9618	-24	-359	335	-133	-102	-72	-312	676	77	48	12	192	155	184	172	-1.65827	0.68313	1.06618	0.21553
	GR_01821	-26.7639	74.8183	15	1834	-204	72	21	9663	-22	-359	337	-132	-100	-70	-311	664	75	46	12	188	151	180	170	-1.64609	0.64947	1.054	0.18187
	GR_01822	-26.1767	74.8183	15	1830	-204	72	21	9690	-21	-359	338	-133	-166	-70	-311	655	73	45	12	184	148	176	169	-1.68077	0.63182	1.08868	0.16422
	GR_01823	-25.5896	74.8183	15	1829	-204	72	21	9730	-21	-360	339	-132	-166	-69	-311	645	72	44	12	181	144	172	167	-1.67751	0.61055	1.08542	0.14295
	GR_01824	-25.0025	74.8183	15	1884	-207	72	21	9786	-22	-363	341	-85	-169	-71	-315	648	71	44	12	179	144	171	170	-1.65483	0.5965	1.06274	0.1289
	GR_01825	-24.4154	74.8183	15	1844	-205	72	21	9820	-20	-362	342	-82	-167	-69	-313	625	68	42	12	173	137	164	164	-1.64018	0.55291	1.04809	0.08531
	GR_01826	-23.8283	74.8183	15	1679	-197	72	20	9860	-11	-354	343	-73	-159	-60	-305	575	63	37	13	161	122	151	152	-1.58926	0.45112	0.99717	0.01648
	GR_01827	-23.2412	74.8183	15	1465	-186	72	21	9829	-1	-343	342	-63	-148	-49	-293	514	56	32	14	144	106	133	137	-1.5152	0.33894	0.92311	0.12866
	GR_01828	-22.6541	74.8183	15	1292	-176	72	21	9802	7	-334	341	-54	-138	-40	-284	468	51	28	14	132	94	120	124	-1.45933	0.25318	0.86724	0.21442
	GR_01829	-22.067	74.8183	15	1218	-172	72	21	9808	11	-329	340	-49	-134	-36	-279	443	48	26	15	125	87	113	118	-1.42953	0.20483	0.83744	0.26277
	GR_01830	-21.4799	74.8183	15	828	-151	71	21	9701	29	-308	337	-30	-113	-16	-257	358	39	19	18	103	65	90	96	-1.30608	0.04376	0.71399	0.42384
	GR_01831	-20.8927	74.8183	15	553	-136	71	21	9599	42	-291	333	-66	-98	-2	-241	304	33	15	20	89	52	75	82	-1.25269	-0.04382	0.6606	0.51142
	GR_01832	-20.3056	74.8183	10	402	-126	70	21	9518	49	-281	330	-57	-88	6	-230	275	29	13	22	80	45	66	75	-1.26018	0.00176	0.66809	0.46584
	GR_01833	56.0189	74.8183	10	169	-90	77	22	8915	92	-243	335	28	-75	28	-195	331	43	17	28	116	56	116	71	-1.02975	0.0166	0.43766	0.451
	GR_01834	56.606	74.8183	15	234	-96	78	22	9142	90	-252	342	25	-79	25	-203	341	43	18	26	118	59	118	74	-1.00286	-0.06853	0.41077	0.53613
	GR_01835	57.1931	74.8183	15	613	-118	79	22	9424	75	-278	353	5	-98	6	-228	397	47	23	22	133	74	111	88	-1.12859	0.02663	0.5365	0.44097
	GR_01836	57.7802	74.8183	15	894	-135	80	22	9698	63	-299	362	-8	-113	-7	-248	439	49	26	21	145	85	125	98	-1.22123	0.09836	0.62914	0.36924
	GR_01837	58.3673	74.8183	15	680	-126	80	21	9830	74	-292	366	2	-101	4	-240	402	46	23	21	133	76	113	89	-1.17522	0.0217	0.58313	0.4459
	GR_01838	58.9544	74.8183	15	382	-112	80	21	9968	89	-281	370	17	-85	20	-228	352	42	19	24	118	63	98	76	-1.0934	-0.08815	0.50131	0.55575
	GR_01839	59.5415	74.8183	15	279	-109	80	21	10167	95	-280	375	22	-79	26	-227	330	40	18	25	111	58	91	71	-1.07371	-0.13255	0.48162	0.60015
	GR_01840	60.1287	74.8183	15	108	-101	79	21	10303	103	-273	376	-13	-143	35	-221	295	37	15	27	100	50	80	62	-1.10154	-0.18733	0.50945	0.65493
	GR_01841	86.5487	74.8183	10	48	-130	73	17	12621	97	-325	422	33	-243	36	-275	243	41	10	52	113	31	93	33	-1.30943	-0.25271	0.71734	0.72031
	GR_01842	87.1358	74.8183	10	24	-130	74	17	12752	101	-327	428	36	-242	39	-276	242	41	10	52	113	31	93	33	-1.30504	-0.26485	0.71295	0.73245
	GR_01843	87.7229	74.8183	7	72	-133	75	17	12898	101	-332	433	34	-246	38	-280	246	41	10	53	115	31	96	33	-1.35413	-0.20968	0.76204	0.67728
	GR_01844	88.31	74.8183	7	189	-140	75	17	12979	97	-340	437	29	-253	32	-288	259	42	11	52	120	34	101	35	-1.39258	-0.18344	0.80049	0.65104
	GR_01845	88.8971	74.8183	7	149	-138	76	17	13098	101	-340	441	31	-252	36	-287	252	41	10	50	116	33	97	34	-1.38537	-0.20309	0.79328	0.67069
	GR_01846	89.4842	74.8183	7	185	-140	77	17	13185	102	-344	446	30	-254	35	-290	257	41	11	51	118	34	100	35	-1.39359	-0.20147	0.8015	0.66907
	GR_01847	90.0713	74.8183	7	151	-139	78	17	13300	106	-344	450	33	-253	38	-290	256	41	11	50	117	34	100	42	-1.38806	-0.20557	0.79597	0.67317
	GR_01848	90.6585	74.8183	7	170	-141	79	17	13358	105	-348	453	31	-292	37	-293	256	41	11	49	116	35	100	42	-1.42074	-0.20453	0.82865	0.67213
	GR_01849	91.2456	74.8183	7	178	-142	79	17	13484	107	-350	457	32	-294	38	-295	258	41	11	49	117	35	101	42	-1.42581	-0.20787	0.83372	0.67547
	GR_01850	91.8327	74.8183	7	182	-142	80	17	13538	108	-352	460	32	-295	38	-297	258	41	11	48	116	36	101	42	-1.43009	-0.21011	0.838	0.67771
	GR_01851	92.4198	74.8183	7	170	-143	81	17	13628	110	-354	464	32	-296	39	-299	257	40	11	47	114	36	101	42	-1.43453	-0.21711	0.84244	0.68471
	GR_01852	93.0069	74.8183	7	195	-144	81	17	13711	110	-357	467	32	-299	38	-301	263	41	12	47	116	37	103	43	-1.44548	-0.20725	0.85339	0.67485
	GR_01853	93.594	74.8183	7	218	-146	82	17	13758	109	-359	468	30	-301	37	-304	266	41	12	45	116	38	104	43	-1.45743	-0.2017	0.86534	0.6693
	GR_01854	94.1811	74.8183	7	202	-146	82	17	13841	111	-360	471	32	-301	39	-304	265	41	12	44	115	38	104	43	-1.45843	-0.20428	0.86634	0.67188
	GR_01855	94.7682	74.8183	7	196	-146	82	17	13887	112	-361	473	32	-302	39	-305	265	41	12	44	115	38	104	43	-1.46133	-0.20614	0.86924	0.67374
	GR_01856	95.3554	74.8183	7	109	-142	83	17	13972	118	-358	476	37	-299	44	-302	259	39	12	43	110	37	101	42	-1.44284	-0.22545	0.85075	0.69305
	GR_01857	95.9425	74.8183	7	122	-144	84	17	14015	118	-360	478	36	-300	44	-304	259	39	12	43	110	37	101	42	-1.44671	-0.22999	0.85462	0.69759
	GR_01858	96.5296	74.8183	10	187	-148	84	17	14026	115	-364	479	32	-305	40	-308	268	40	13	43	114	39	105	44	-1.43176	-0.26984	0.83967	0.73744
	GR_01859	97.1167	74.8183	10	254	-152	84	17	14061	111	-368	479	29	-309	37	-312	274	41	13	44	116	40	108	44	-1.44827	-0.26185	0.85618	0.72945
	GR_01860	97.7038	74.8183	7	235	-151	84	17	14092	112	-369	481	29	-309	37	-312	272	41	12	44	116	39	108	42	-1.48461	-0.21126	0.89252	0.67886
	GR_01861	98.2909	74.8183	7	178	-149	85	17	14139	116	-367	483	32	-307	41	-310	267	40	12	43	113	39	106	42	-1.47212	-0.22279	0.88003	0.69039
	GR_01862	98.878	74.8183	7	161	-149	85	17	14154	117	-366	483	33	-306	41	-310	266	39	12	42	112	39	105	42	-1.47221	-0.22321	0.88012	0.69081
	GR_01863	99.4651	74.8183	7	134	-148	85	17	14203	119	-365	484	35	-306	43	-309	263	39	12	44	110	39	104	41	-1.46245	-0.23484	0.87036	0.70244
	GR_01864	100.052	74.8183	10	99	-146	85	17	14222	121	-364	485	37	-304	46	-307	262	38	12	43	109	39	103	41	-1.41844	-0.29858	0.82635	0.76618
	GR_01865	100.639	74.8183	10	43	-143	85	17	14228	124	-361	485	39	-302	48	-305	255	37	12	42	106	38	100	41	-1.40879	-0.30622	0.8167	0.77382
	GR_01866	101.226	74.8183	10	352	-160	84	17	14137	106	-375	481	22	-317	31	-319	289	43	13	42	121	43	115	44	-1.48947	-0.23356	0.89738	0.70116
	GR_01867	101.814	74.8183	10	446	-165	84	17	14084	100	-379	479	16	-322	25	-323	299	45	13	45	126	44	121	45	-1.50695	-0.22013	0.91486	0.68773
	GR_01868	102.401	74.8183	7	352	-160	84	17	14085	105	-374	479	21	-317	30	-318	288	43	13	42	120	44	116	44	-1.52662	-0.16872	0.93453	0.63632
	GR_01869	102.988	74.8183	7	316	-158	84	17	14072	106	-372	478	23	-315	32	-316	283	42	12	43	117	43	113	43	-1.51302	-0.18535	0.92093	0.65295
	GR_01870	103.575	74.8183	7	295	-156	84	17	14031	106	-371	477	23	-313	32	-315	281	42	12	43	117	42	113	42	-1.50794	-0.1871	0.91585	0.6547
	GR_01871	105.336	74.8183	10	10	-141	85	17	14199	121	-361	482	38	-300	48	-304	238	36	11	44	99	37	96	38	-1.40111	-0.32687	0.80902	0.79447
	GR_01872	105.923	74.8183	7	75	-144	85	17	14255	118	-365	483	35	-303	46	-309	244	37	11	44	102	38	100	38	-1.4553	-0.25638	0.86321	0.72398
	GR_01873	106.51	74.8183	10	32	-142	85	17	14419	122	-366	488	39	-303	50	-310	235	36	11	45	99	36	97	36	-1.4105	-0.33925	0.81841	0.80685
	GR_01874	107.098	74.8183	7	244	-154	84	17	14497	112	-378	490	28	-314	40	-322	254	40	11	45	108	38	107	38	-1.50667	-0.24112	0.91458	0.70872
	GR_01875	107.685	74.8183	7	523	-168	83	16	14593	98	-394	492	26	-338	26	-338	280	45	12	48	121	40	121	40	-1.57878	-0.20018	0.98669	0.66778
	GR_01876	108.272	74.8183	7	97	-146	84	16	14815	123	-376	499	51	-310	51	-320	232	36	10	45	98	35	98	35	-1.47318	-0.29814	0.88109	0.76574
	GR_01877	108.859	74.8183	7	151	-149	84	16	14956	122	-381	503	49	-314	49	-325	233	37	10	46	99	35	99	35	-1.48937	-0.2999	0.89728	0.7675
	GR_01878	109.446	74.8183	7	116	-148	84	16	15128	126	-383	509	53	-315	53	-326	225	36	10	47	96	33	96	33	-1.48415	-0.32263	0.89206	0.79023
	GR_01879	110.033	74.8183	7	143	-149	83	16	15274	126	-386	512	53	-317	53	-330	225	36	10	48	97	33	97	33	-1.49462	-0.32372	0.90253	0.79132
	GR_01880	110.62	74.8183	7	94	-147	83	16	15424	130	-387	517	57	-317	57	-331	218	35	10	46	94	33	94	33	-1.49431	-0.33294	0.90222	0.80054
	GR_01881	111.207	74.8183	7	77	-147	83	15	15592	132	-389	521	59	-318	59	-332	211	34	10	47	91	31	91	32	-1.49837	-0.35276	0.90628	0.82036
	GR_01882	111.794	74.8183	7	39	-145	83	15	15737	135	-390	525	62	-317	62	-333	204	33	10	46	88	31	88	31	-1.49708	-0.36364	0.90499	0.83124
	GR_01883	138.215	74.8183	10	28	-150	99	21	13498	99	-355	454	16	-268	23	-308	136	27	4	66	70	14	68	15	-1.29373	-0.52777	0.70164	0.99537
	GR_01884	138.802	74.8183	10	143	-156	98	21	13353	89	-360	449	8	-311	14	-313	139	27	5	67	71	15	69	15	-1.34683	-0.50249	0.75474	0.97009
	GR_01885	139.389	74.8183	7	20	-151	98	22	13261	92	-353	445	13	-304	18	-306	118	23	4	71	62	12	59	12	-1.33969	-0.48383	0.7476	0.95143
	GR_01886	148.783	74.8183	7	29	-158	84	17	14279	95	-372	467	18	-287	28	-323	121	23	4	59	59	13	57	16	-1.46092	-0.43571	0.86883	0.90331
	GR_01887	149.37	74.8183	7	31	-159	84	17	14414	97	-375	472	18	-288	29	-326	121	23	4	59	59	13	57	16	-1.46808	-0.44091	0.87599	0.90851
	GR_01888	-124.224	74.2312	10	19	-156	53	12	13468	75	-350	425	12	-312	26	-312	97	22	2	70	53	7	43	7	-1.48413	-0.42707	0.89204	0.89467
	GR_01889	-123.637	74.2312	10	81	-159	53	12	13446	72	-353	425	8	-315	22	-315	100	23	2	73	55	7	46	7	-1.49324	-0.42614	0.90115	0.89374
	GR_01890	-123.05	74.2312	10	159	-163	53	12	13414	68	-357	425	5	-319	19	-319	103	23	2	73	56	8	47	8	-1.51029	-0.41795	0.9182	0.88555
	GR_01891	-122.463	74.2312	10	161	-163	53	12	13436	68	-358	426	5	-319	19	-319	106	24	2	74	57	8	49	8	-1.50976	-0.41786	0.91767	0.88546
	GR_01892	-121.876	74.2312	10	244	-167	54	12	13434	64	-363	427	1	-323	15	-323	111	24	3	67	59	10	50	10	-1.54451	-0.38605	0.95242	0.85365
	GR_01893	-121.289	74.2312	10	152	-164	54	12	13518	68	-362	430	5	-321	19	-321	111	24	3	67	59	9	51	9	-1.53368	-0.39422	0.94159	0.86182
	GR_01894	-120.702	74.2312	10	69	-161	55	12	13591	72	-361	433	8	-320	23	-320	112	24	3	68	59	9	51	9	-1.51952	-0.40664	0.92743	0.87424
	GR_01895	-120.115	74.2312	10	9	-159	56	12	13705	75	-362	437	11	-319	26	-319	111	24	2	69	59	8	51	8	-1.50827	-0.4266	0.91618	0.8942
	GR_01896	-118.353	74.2312	10	13	-162	58	13	13886	76	-370	446	11	-325	26	-325	110	23	2	67	59	9	51	9	-1.524	-0.432	0.93191	0.8996
	GR_01897	-117.766	74.2312	10	207	-171	55	12	13849	65	-377	442	1	-333	16	-333	121	25	3	66	64	10	56	10	-1.5821	-0.38835	0.99001	0.85595
	GR_01898	-55.5323	74.2312	15	618	-111	48	14	9680	56	-274	330	-87	-217	16	-233	287	43	13	41	112	41	81	42	-1.3086	-0.07286	0.71651	0.54046
	GR_01899	-54.9452	74.2312	15	960	-126	45	13	9750	43	-288	331	-105	-247	3	-247	347	49	18	37	131	55	95	55	-1.42147	0.05445	0.82938	0.41315
	GR_01900	-54.3581	74.2312	15	1156	-134	43	12	9804	35	-296	331	-115	-256	-4	-256	382	53	21	35	143	63	102	63	-1.48355	0.12822	0.89146	0.33938
	GR_01901	-53.771	74.2312	15	1436	-147	41	12	9882	24	-308	332	-130	-268	-14	-268	437	58	25	31	159	75	116	75	-1.56753	0.23815	0.97544	0.22945
	GR_01902	-53.1839	74.2312	15	1626	-155	40	12	9921	17	-316	333	-141	-276	-21	-276	477	62	27	29	171	84	125	84	-1.62061	0.3092	1.02852	0.1584
	GR_01903	-52.5968	74.2312	15	1764	-162	39	11	9997	12	-322	334	-149	-283	-26	-283	510	65	30	27	180	93	132	93	-1.67227	0.3756	1.08018	0.092
	GR_01904	-52.0097	74.2312	15	1911	-168	38	11	10043	7	-328	335	-158	-289	-31	-289	544	68	32	26	190	101	140	101	-1.7135	0.4354	1.12141	0.0322
	GR_01905	-51.4225	74.2312	15	2026	-174	38	11	10093	3	-334	337	-164	-294	-35	-294	574	71	34	25	199	108	147	108	-1.74737	0.48544	1.15528	0.01784
	GR_01906	-50.8354	74.2312	15	2113	-178	38	11	10144	1	-337	338	-170	-298	-38	-298	597	73	36	24	205	114	152	114	-1.77351	0.52712	1.18142	0.05952
	GR_01907	-50.2483	74.2312	15	2153	-180	39	11	10166	0	-339	339	-174	-300	-40	-300	610	74	37	24	208	118	155	118	-1.78498	0.5463	1.19289	0.0787
	GR_01908	-49.6612	74.2312	15	2196	-182	40	11	10194	0	-341	341	-177	-301	-41	-301	626	75	39	22	211	123	159	123	-1.79956	0.57747	1.20747	0.10987
	GR_01909	-49.0741	74.2312	15	2256	-186	40	11	10225	-3	-343	340	-181	-304	-44	-304	646	77	40	22	217	128	163	128	-1.81845	0.60943	1.22636	0.14183
	GR_01910	-48.487	74.2312	15	2295	-187	41	11	10288	-3	-346	343	-185	-306	-44	-306	665	78	42	21	222	134	167	134	-1.83317	0.64051	1.24108	0.17291
	GR_01911	-47.8999	74.2312	15	2409	-193	40	11	10278	-8	-350	342	-191	-311	-49	-311	704	82	45	21	234	145	174	145	-1.86867	0.71232	1.27658	0.24472
	GR_01912	-47.3128	74.2312	15	2531	-199	40	11	10337	-13	-356	343	-198	-300	-55	-317	749	86	48	20	246	156	184	157	-1.90094	0.78608	1.30885	0.31848
	GR_01913	-46.7257	74.2312	15	2634	-204	39	11	10328	-18	-360	342	-204	-304	-59	-321	788	89	51	19	258	166	192	167	-1.93582	0.85763	1.34373	0.39003
	GR_01914	-46.1385	74.2312	15	2745	-210	38	11	10347	-23	-365	342	-211	-309	-64	-327	834	93	55	18	271	179	201	180	-1.97913	0.94439	1.38704	0.47679
	GR_01915	-45.5514	74.2312	15	2798	-213	38	11	10353	-26	-367	341	-214	-312	-67	-329	864	96	57	18	280	186	207	188	-1.99805	0.99213	1.40596	0.52453
	GR_01916	-44.9643	74.2312	15	2836	-215	39	11	10357	-27	-369	342	-217	-169	-69	-331	888	98	59	17	286	191	211	196	-1.93243	1.02399	1.34034	0.55639
	GR_01917	-44.3772	74.2312	15	2868	-217	38	11	10287	-31	-370	339	-219	-171	-72	-332	914	100	61	17	293	197	215	205	-1.94943	1.07216	1.35734	0.60456
	GR_01918	-43.7901	74.2312	15	2891	-218	38	11	10279	-33	-371	338	-221	-172	-74	-333	937	102	63	17	299	203	220	211	-1.96184	1.11139	1.36975	0.64379
	GR_01919	-43.203	74.2312	15	2899	-219	39	11	10281	-33	-372	339	-222	-174	-74	-334	954	103	65	17	304	207	222	217	-1.9678	1.1359	1.37571	0.6683
	GR_01920	-42.6159	74.2312	15	2906	-220	39	11	10237	-35	-372	337	-224	-174	-76	-334	971	105	66	16	308	210	226	223	-1.9772	1.16649	1.38511	0.69889
	GR_01921	-42.0288	74.2312	15	2913	-221	39	11	10167	-37	-372	335	-224	-176	-78	-334	987	106	68	16	311	214	228	229	-1.98516	1.19735	1.39307	0.72975
	GR_01922	-41.4417	74.2312	15	2920	-221	39	11	10134	-38	-372	334	-225	-177	-79	-334	1006	108	69	16	317	219	232	234	-1.99087	1.22687	1.39878	0.75927
	GR_01923	-40.8545	74.2312	15	2928	-223	39	11	10057	-40	-372	332	-226	-178	-81	-334	1019	109	70	16	320	222	234	239	-1.9978	1.25036	1.40571	0.78276
	GR_01924	-40.2674	74.2312	15	2933	-224	39	11	10013	-43	-372	329	-227	-110	-83	-335	1035	111	70	16	324	224	237	244	-1.96571	1.26889	1.37362	0.80129
	GR_01925	-39.6803	74.2312	15	2932	-224	39	11	9998	-43	-372	329	-228	-110	-83	-335	1044	111	70	15	326	225	239	248	-1.96923	1.28042	1.37714	0.81282
	GR_01926	-39.0932	74.2312	15	2923	-224	39	11	9941	-45	-372	327	-228	-112	-84	-334	1055	112	70	15	328	227	241	252	-1.97185	1.29507	1.37976	0.82747
	GR_01927	-38.5061	74.2312	15	2903	-224	39	12	9889	-46	-371	325	-227	-112	-84	-333	1057	112	69	15	328	227	242	253	-1.96348	1.2955	1.37139	0.8279
	GR_01928	-37.919	74.2312	15	2895	-224	39	12	9839	-47	-371	324	-227	-112	-85	-333	1064	113	69	15	330	228	244	255	-1.96477	1.30523	1.37268	0.83763
	GR_01929	-37.3319	74.2312	15	2878	-224	39	12	9773	-48	-370	322	-226	-113	-87	-333	1065	112	68	15	329	228	245	256	-1.96405	1.30342	1.37196	0.83582
	GR_01930	-36.7448	74.2312	15	2835	-222	40	12	9714	-48	-368	320	-224	-113	-86	-330	1060	111	67	15	327	226	245	256	-1.95106	1.28976	1.35897	0.82216
	GR_01931	-36.1576	74.2312	15	2792	-221	40	12	9650	-49	-367	318	-223	-113	-86	-329	1053	110	66	16	325	224	244	254	-1.9436	1.27583	1.35151	0.80823
	GR_01932	-35.5705	74.2312	15	2755	-220	40	12	9579	-49	-365	316	-221	-113	-86	-327	1046	109	65	16	322	223	243	253	-1.93571	1.26554	1.34362	0.79794
	GR_01933	-34.9834	74.2312	15	2703	-218	41	13	9543	-48	-363	315	-219	-111	-85	-324	1034	107	64	15	317	220	242	250	-1.91898	1.24697	1.32689	0.77937
	GR_01934	-34.3963	74.2312	15	2602	-214	42	13	9502	-45	-359	314	-214	-109	-82	-320	1005	103	62	16	307	214	237	243	-1.89111	1.19592	1.29902	0.72832
	GR_01935	-33.8092	74.2312	15	2525	-211	42	13	9442	-43	-356	313	-212	-106	-80	-317	983	101	60	16	301	209	233	237	-1.87318	1.16115	1.28109	0.69355
	GR_01936	-33.2221	74.2312	15	2449	-209	43	13	9455	-41	-353	312	-208	-104	-77	-314	961	99	59	16	294	204	228	232	-1.85385	1.12584	1.26176	0.65824
	GR_01937	-32.635	74.2312	15	2403	-207	43	13	9389	-41	-351	310	-206	-103	-76	-312	950	98	58	16	290	202	227	229	-1.84341	1.11087	1.25132	0.64327
	GR_01938	-32.0479	74.2312	15	2354	-205	44	14	9357	-39	-349	310	-204	-101	-75	-309	936	96	57	16	285	198	224	226	-1.82344	1.08505	1.23135	0.61745
	GR_01939	-31.4608	74.2312	15	2302	-203	44	14	9374	-38	-347	309	-202	-99	-73	-308	920	94	56	16	280	194	220	222	-1.8122	1.05954	1.22011	0.59194
	GR_01940	-30.8736	74.2312	15	2273	-201	45	14	9331	-36	-345	309	-201	-98	-72	-306	908	93	55	16	276	191	217	220	-1.7983	1.03636	1.20621	0.56876
	GR_01941	-30.2865	74.2312	15	2237	-206	53	16	9323	-37	-351	314	-139	-104	-76	-310	877	89	57	13	259	191	219	215	-1.75195	0.99233	1.15986	0.52473
	GR_01942	-29.6994	74.2312	15	2191	-211	64	19	9324	-37	-360	323	-142	-111	-82	-316	839	92	59	12	241	191	222	210	-1.74258	0.95741	1.15049	0.48981
	GR_01943	-29.1123	74.2312	15	2119	-212	71	21	9276	-36	-362	326	-143	-261	-85	-316	801	92	58	13	227	184	220	202	-1.79686	0.90245	1.20477	0.43485
	GR_01944	-28.5252	74.2312	15	1990	-206	71	21	9278	-30	-356	326	-136	-107	-78	-309	761	87	55	13	216	176	208	193	-1.67605	0.83002	1.08396	0.36242
	GR_01945	-27.9381	74.2312	15	1938	-203	71	21	9311	-27	-354	327	-133	-104	-75	-307	742	84	53	12	210	170	201	190	-1.66053	0.79252	1.06844	0.32492
	GR_01946	-27.351	74.2312	15	1644	-188	71	21	9285	-14	-339	325	-118	-89	-60	-292	662	75	46	12	190	150	179	168	-1.56977	0.64655	0.97768	0.17895
	GR_01947	-26.7639	74.2312	15	1254	-168	70	21	9241	3	-319	322	-99	-132	-41	-272	563	64	37	14	166	123	150	143	-1.48418	0.46112	0.89209	0.00648
	GR_01948	-26.1767	74.2312	15	1160	-163	69	21	9237	8	-315	323	-94	-127	-36	-267	532	61	34	14	158	115	142	135	-1.45614	0.40686	0.86405	0.06074
	GR_01949	-25.5896	74.2312	15	1195	-165	70	21	9333	7	-318	325	-96	-129	-37	-269	531	60	34	14	156	114	140	136	-1.46396	0.3986	0.87187	0.069
	GR_01950	-25.0025	74.2312	15	856	-148	69	21	9294	23	-301	324	-79	-111	-20	-252	449	51	27	16	136	91	117	115	-1.3599	0.24226	0.76781	0.22534
	GR_01951	-24.4154	74.2312	15	1032	-158	70	21	9381	16	-312	328	-88	-121	-29	-262	475	53	29	15	140	97	123	123	-1.41292	0.28649	0.82083	0.18111
	GR_01952	-23.8283	74.2312	15	901	-151	70	21	9389	22	-305	327	-81	-114	-22	-255	434	48	25	16	129	85	111	113	-1.3665	0.2044	0.77441	0.2632
	GR_01953	-23.2412	74.2312	15	924	-152	70	21	9442	22	-307	329	-82	-116	-22	-256	429	47	25	16	126	84	109	112	-1.37191	0.19608	0.77982	0.27152
	GR_01954	-22.6541	74.2312	15	633	-137	70	21	9368	35	-291	326	-68	-100	-8	-240	361	40	19	18	108	66	91	95	-1.27798	0.06591	0.68589	0.40169
	GR_01955	-21.4799	74.2312	15	731	-141	70	21	9391	34	-294	328	-71	-104	-11	-244	365	39	19	18	106	66	90	98	-1.29299	0.06705	0.7009	0.40055
	GR_01956	-20.8927	74.2312	15	1166	-162	71	21	9440	15	-315	330	-43	-126	-31	-265	443	47	25	17	124	83	110	121	-1.37199	0.1916	0.7799	0.276
	GR_01957	-20.3056	74.2312	10	38	-101	69	21	9106	66	-252	318	-34	-65	24	-202	241	26	10	24	74	36	57	65	-1.12736	-0.0682	0.53527	0.5358
	GR_01958	55.4318	74.2312	10	58	-78	77	23	8660	101	-228	329	38	-65	38	-180	324	44	16	30	117	54	117	67	-0.95445	-0.00465	0.36236	0.47225
	GR_01959	56.0189	74.2312	15	138	-84	78	23	8903	99	-238	337	34	-69	34	-189	333	44	16	30	119	55	119	70	-0.92446	-0.10352	0.33237	0.57112
	GR_01960	56.606	74.2312	15	598	-111	79	22	9257	80	-269	349	11	-93	11	-220	401	49	22	25	139	74	139	85	-1.08639	0.0326	0.4943	0.435
	GR_01961	57.1931	74.2312	15	346	-100	79	22	9402	93	-261	354	24	-80	24	-210	360	45	19	26	125	64	103	76	-1.02191	-0.06955	0.42982	0.53715
	GR_01962	57.7802	74.2312	15	352	-102	80	22	9589	94	-266	360	23	-80	24	-215	357	44	19	27	124	63	102	75	-1.03027	-0.08561	0.43818	0.55321
	GR_01963	58.3673	74.2312	10	153	-94	80	21	9776	104	-261	365	33	-69	35	-208	327	42	16	28	114	55	92	69	-1.04986	-0.05636	0.45777	0.52396
	GR_01964	87.1358	74.2312	7	7	-126	75	17	13023	111	-327	438	43	-239	46	-274	257	43	11	51	118	33	98	36	-1.32758	-0.20257	0.73549	0.67017
	GR_01965	87.7229	74.2312	7	14	-127	76	17	13118	112	-329	441	43	-241	47	-276	256	43	10	52	118	32	98	35	-1.32621	-0.21941	0.73412	0.68701
	GR_01966	88.31	74.2312	7	92	-132	77	17	13199	110	-335	445	40	-245	44	-281	265	43	11	50	121	34	102	45	-1.35235	-0.19668	0.76026	0.66428
	GR_01967	88.8971	74.2312	7	161	-136	77	17	13306	109	-341	450	37	-250	41	-287	271	43	11	50	123	35	105	45	-1.37534	-0.19186	0.78325	0.65946
	GR_01968	89.4842	74.2312	7	162	-136	78	17	13402	111	-343	454	37	-250	42	-289	272	43	11	50	123	36	105	45	-1.37628	-0.19806	0.78419	0.66566
	GR_01969	90.0713	74.2312	7	153	-136	79	17	13497	113	-345	458	38	-251	43	-290	271	43	11	49	122	36	105	45	-1.37853	-0.20404	0.78644	0.67164
	GR_01970	90.6585	74.2312	7	136	-136	80	17	13581	116	-347	463	39	-289	45	-291	268	42	11	48	120	36	104	44	-1.39975	-0.21352	0.80766	0.68112
	GR_01971	91.2456	74.2312	7	215	-140	80	17	13665	113	-352	465	35	-294	42	-297	277	43	12	47	123	38	108	46	-1.42644	-0.19235	0.83435	0.65995
	GR_01972	91.8327	74.2312	10	306	-146	81	17	13708	109	-358	467	30	-300	37	-303	287	45	12	48	127	39	113	46	-1.41226	-0.24375	0.82017	0.71135
	GR_01973	92.4198	74.2312	10	208	-141	82	17	13824	116	-356	472	36	-296	43	-300	277	43	12	45	121	39	108	46	-1.39684	-0.26077	0.80475	0.72837
	GR_01974	93.0069	74.2312	7	210	-142	82	17	13900	116	-358	474	36	-298	43	-302	280	43	12	45	121	39	109	46	-1.44083	-0.20044	0.84874	0.66804
	GR_01975	93.594	74.2312	10	203	-142	83	17	13977	118	-359	477	37	-299	44	-303	280	43	12	44	120	39	109	46	-1.40441	-0.26602	0.81232	0.73362
	GR_01976	94.1811	74.2312	7	218	-144	84	17	14040	118	-362	480	36	-301	44	-306	283	43	13	44	121	41	110	47	-1.45032	-0.20038	0.85823	0.66798
	GR_01977	94.7682	74.2312	10	278	-147	84	17	14112	116	-366	482	33	-305	41	-310	289	44	13	43	123	41	113	47	-1.43305	-0.25133	0.84096	0.71893
	GR_01978	95.3554	74.2312	10	425	-156	84	17	14135	108	-374	482	25	-314	33	-318	305	46	14	44	129	43	121	48	-1.47359	-0.222	0.8815	0.6896
	GR_01979	95.9425	74.2312	10	385	-155	84	17	14183	111	-374	485	27	-313	35	-317	302	46	14	43	127	43	120	48	-1.47098	-0.22624	0.87889	0.69384
	GR_01980	96.5296	74.2312	7	291	-150	85	17	14281	117	-371	488	32	-310	41	-314	288	43	13	43	122	40	114	45	-1.48345	-0.20264	0.89136	0.67024
	GR_01981	97.1167	74.2312	7	407	-157	85	17	14297	111	-378	489	26	-316	35	-321	301	46	13	44	128	42	121	46	-1.51371	-0.18157	0.92162	0.64917
	GR_01982	97.7038	74.2312	7	272	-151	86	17	14362	119	-373	492	33	-311	42	-315	284	43	13	44	120	40	114	44	-1.482	-0.21551	0.88991	0.68311
	GR_01983	98.2909	74.2312	7	207	-148	86	17	14431	123	-370	493	37	-308	46	-313	279	42	13	43	117	40	111	44	-1.46966	-0.2242	0.87757	0.6918
	GR_01984	98.878	74.2312	7	56	-140	86	17	14499	132	-364	496	45	-302	54	-306	261	38	12	43	109	37	103	41	-1.43348	-0.26508	0.84139	0.73268
	GR_01985	99.4651	74.2312	7	23	-139	87	17	14529	134	-363	497	47	-300	56	-305	257	38	12	43	108	37	102	40	-1.42388	-0.27437	0.83179	0.74197
	GR_01986	100.052	74.2312	7	58	-141	87	17	14556	133	-365	498	45	-303	55	-307	262	38	12	43	109	38	103	41	-1.43365	-0.26925	0.84156	0.73685
	GR_01987	100.639	74.2312	7	34	-141	87	17	14563	134	-364	498	46	-302	56	-306	259	37	12	42	107	38	101	41	-1.43202	-0.27158	0.83993	0.73918
	GR_01988	101.814	74.2312	7	17	-140	87	17	14632	135	-364	499	47	-302	57	-306	260	37	12	42	107	39	101	41	-1.43122	-0.2721	0.83913	0.7397
	GR_01989	102.401	74.2312	7	66	-143	86	17	14575	132	-366	498	44	-304	54	-308	262	38	12	43	108	39	103	41	-1.44307	-0.26339	0.85098	0.73099
	GR_01990	102.988	74.2312	7	124	-146	86	17	14569	128	-369	497	40	-307	51	-311	266	39	12	42	110	39	106	41	-1.46071	-0.25075	0.86862	0.71835
	GR_01991	103.575	74.2312	7	92	-144	87	17	14548	129	-367	496	42	-305	52	-309	262	39	12	44	109	39	105	40	-1.44468	-0.26314	0.85259	0.73074
	GR_01992	104.162	74.2312	7	70	-143	86	17	14529	129	-366	495	42	-304	53	-309	256	38	11	43	106	38	103	39	-1.4445	-0.26876	0.85241	0.73636
	GR_01993	104.749	74.2312	7	93	-143	86	17	14575	128	-368	496	42	-305	52	-311	254	38	11	44	106	38	104	38	-1.44809	-0.27205	0.856	0.73965
	GR_01994	105.336	74.2312	7	70	-142	86	17	14589	129	-368	497	42	-304	53	-311	248	38	11	45	104	36	102	37	-1.44289	-0.28358	0.8508	0.75118
	GR_01995	105.923	74.2312	7	102	-144	86	17	14670	127	-371	498	41	-306	52	-314	249	38	11	46	105	36	103	37	-1.45189	-0.28445	0.8598	0.75205
	GR_01996	106.51	74.2312	7	114	-144	86	17	14741	127	-373	500	53	-307	53	-316	248	38	11	46	104	36	104	37	-1.44715	-0.29016	0.85506	0.75776
[truncated: 41,971 more rows]
